# Supplementary material for: Genetic and Functional Diversity of Pseudomonas aeruginosa in Patients With Chronic Obstructive Pulmonary Disease
Source: Front Microbiol. 2020 Oct 29;11:598478. doi: 10.3389/fmicb.2020.598478 (PMC7673450; doi:10.3389/fmicb.2020.598478)
Supplement: Supplementary file 4 [file Table_4.XLSX]

## Sheet: KEGG
Supplementary Dataset 4. Significantly enriched KEGG and protein classification terms by the genes with nonsynonymous SNPs in 22 P. aeruginosa clinical isolates (p < 0.05).
A1	A2	A11	A15	A17	A18	B3	B6	B7	B10	B11	B13	B16	B18	B20	B22	B29	B32	B33	B34	B35	B41
Porphyrin and chlorophyll metabolism	Microbial metabolism in diverse environments	Porphyrin and chlorophyll metabolism	Microbial metabolism in diverse environments	Porphyrin and chlorophyll metabolism	Metabolic pathways	Bacterial secretion system	Porphyrin and chlorophyll metabolism	Glyoxylate and dicarboxylate metabolism	Porphyrin and chlorophyll metabolism	Glyoxylate and dicarboxylate metabolism	Porphyrin and chlorophyll metabolism	Metabolic pathways	Glyoxylate and dicarboxylate metabolism	Glutathione metabolism	Bacterial secretion system	Porphyrin and chlorophyll metabolism	Microbial metabolism in diverse environments	Metabolic pathways	Metabolic pathways	Glutathione metabolism	Bacterial secretion system
Metabolic pathways	Glyoxylate and dicarboxylate metabolism	Bacterial secretion system	Styrene degradation	Bacterial secretion system	Microbial metabolism in diverse environments	Microbial metabolism in diverse environments	Biotin metabolism	Bacterial secretion system	Biotin metabolism	Bacterial secretion system	Biotin metabolism	Microbial metabolism in diverse environments	Microbial metabolism in diverse environments	Glyoxylate and dicarboxylate metabolism	beta-Lactam resistance	Biotin metabolism	Benzoate degradation	Glyoxylate and dicarboxylate metabolism	Porphyrin and chlorophyll metabolism	Glyoxylate and dicarboxylate metabolism	Glyoxylate and dicarboxylate metabolism
Glyoxylate and dicarboxylate metabolism	Metabolic pathways	Biotin metabolism	Metabolic pathways	Biotin metabolism	Glyoxylate and dicarboxylate metabolism	Vitamin B6 metabolism	Metabolic pathways	Bacterial chemotaxis	Selenocompound metabolism	Nitrogen metabolism	Bacterial secretion system	Glyoxylate and dicarboxylate metabolism	Pyruvate metabolism	Microbial metabolism in diverse environments	Microbial metabolism in diverse environments	Bacterial secretion system	Glyoxylate and dicarboxylate metabolism	Arginine and proline metabolism	Glyoxylate and dicarboxylate metabolism	Microbial metabolism in diverse environments	Vitamin B6 metabolism
Lipopolysaccharide biosynthesis	Nitrogen metabolism		Bacterial secretion system		Arginine and proline metabolism	Nitrogen metabolism		Vitamin B6 metabolism		Starch and sucrose metabolism		Arginine and proline metabolism	Vancomycin resistance	Glycolysis / Gluconeogenesis		Metabolic pathways	ABC transporters	Microbial metabolism in diverse environments	Lipopolysaccharide biosynthesis	Glycolysis / Gluconeogenesis	Arginine and proline metabolism
Microbial metabolism in diverse environments	Degradation of aromatic compounds		Glyoxylate and dicarboxylate metabolism		Cationic antimicrobial peptide (CAMP) resistance	Glyoxylate and dicarboxylate metabolism		Nitrogen metabolism		Microbial metabolism in diverse environments		Cationic antimicrobial peptide (CAMP) resistance		Nitrogen metabolism		Selenocompound metabolism	Bacterial secretion system	Bacterial secretion system	Bacterial secretion system	Nitrogen metabolism
Phenylalanine metabolism	Biosynthesis of secondary metabolites				Glycine, serine and threonine metabolism					Lipopolysaccharide biosynthesis		Glycine, serine and threonine metabolism						Starch and sucrose metabolism
Bacterial secretion system					Phenylalanine metabolism							Phenylalanine metabolism						Biosynthesis of secondary metabolites

## Sheet: KEGG frequency
Glyoxylate and dicarboxylate metabolism	15
Bacterial secretion system	14
Microbial metabolism in diverse environments	13
Metabolic pathways	9
Porphyrin and chlorophyll metabolism	8
Biotin metabolism	6
Nitrogen metabolism	6
Arginine and proline metabolism	4
Vitamin B6 metabolism	3
Lipopolysaccharide biosynthesis	3
Phenylalanine metabolism	3
Glutathione metabolism	2
Selenocompound metabolism	2
Starch and sucrose metabolism	2
Glycolysis / Gluconeogenesis	2
CAMP resistance	2
Biosynthesis of secondary metabolites	2
Glycine, serine and threonine metabolism	2
Styrene degradation	1
beta-Lactam resistance	1
Benzoate degradation	1
Bacterial chemotaxis	1
Pyruvate metabolism	1
Vancomycin resistance	1
ABC transporters	1
Degradation of aromatic compounds	1

## Sheet: INTERPRO
A1	A2	A11	A15	A17	A18	B3	B6	B7	B10	B11	B13	B16	B18	B20	B22	B29	B32	B33	B34	B35	B41
TonB-dependent receptor, plug	TonB-dependent receptor, beta-barrel	TonB-dependent receptor, plug	TonB-dependent receptor, plug	TonB-dependent receptor, plug	Pyridine nucleotide-disulphide oxidoreductase, FAD/NAD(P)-binding domain	TonB-dependent receptor, beta-barrel	TonB-dependent receptor, plug	Methyl-accepting chemotaxis protein (MCP) signalling domain	TonB-dependent receptor, plug	PAS domain	TonB-dependent receptor, beta-barrel	Pyridine nucleotide-disulphide oxidoreductase, FAD/NAD(P)-binding domain	TonB-dependent receptor, plug	TonB-dependent receptor, beta-barrel	TonB-dependent receptor, plug	TonB-dependent receptor, beta-barrel	PAS domain	Major facilitator superfamily domain	TonB-dependent receptor, plug	TonB-dependent receptor, plug	Major facilitator superfamily domain
TonB-dependent receptor, beta-barrel	TonB-dependent receptor, plug	TonB-dependent receptor, beta-barrel	TonB-dependent receptor, beta-barrel	TonB-dependent receptor, beta-barrel	Major facilitator superfamily domain	TonB-dependent receptor, plug	TonB-dependent receptor, beta-barrel	TonB-dependent receptor, plug	TonB-dependent receptor, beta-barrel	TonB-dependent receptor, plug	TonB-dependent receptor, plug	Major facilitator superfamily domain	TonB-dependent receptor, beta-barrel	TonB-dependent receptor, plug	TonB-dependent receptor, beta-barrel	TonB-dependent receptor, plug	TonB-dependent receptor, beta-barrel	Pyridine nucleotide-disulphide oxidoreductase, FAD/NAD(P)-binding domain	TonB-dependent receptor, beta-barrel	TonB-dependent receptor, beta-barrel	TonB-dependent receptor, beta-barrel
TonB-dependent siderophore receptor	Diguanylate phosphodiesterase, EAL domain	Pyridine nucleotide-disulphide oxidoreductase, FAD/NAD(P)-binding domain	PAS domain	Pyridine nucleotide-disulphide oxidoreductase, FAD/NAD(P)-binding domain	HAMP linker domain	Major facilitator superfamily domain	Pyridine nucleotide-disulphide oxidoreductase, FAD/NAD(P)-binding domain	TonB-dependent receptor, beta-barrel	Pyridine nucleotide-disulphide oxidoreductase, FAD/NAD(P)-binding domain	TonB-dependent receptor, beta-barrel	Pyridine nucleotide-disulphide oxidoreductase, FAD/NAD(P)-binding domain	HAMP linker domain	Major facilitator superfamily domain	Major facilitator superfamily domain	Major facilitator superfamily domain	Pyridine nucleotide-disulphide oxidoreductase, FAD/NAD(P)-binding domain	TonB-dependent receptor, plug	TonB-dependent receptor, beta-barrel	FAD dependent oxidoreductase	Major facilitator superfamily domain	TonB-dependent receptor, plug
FAD dependent oxidoreductase	PAS-associated, C-terminal	CO dehydrogenase flavoprotein-like, FAD-binding, subdomain 2	TonB-dependent siderophore receptor	Tetratricopeptide-like helical	Methyl-accepting chemotaxis protein (MCP) signalling domain	Major facilitator superfamily	FAD-binding, type 2	Major facilitator superfamily domain	Tetratricopeptide-like helical	PAS-associated, C-terminal	FAD-binding, type 2	Methyl-accepting chemotaxis protein (MCP) signalling domain	PAC motif	Signal transduction histidine kinase, subgroup 1, dimerisation/phosphoacceptor domain	Major facilitator superfamily	CO dehydrogenase flavoprotein-like, FAD-binding, subdomain 2	Major facilitator superfamily	TonB-dependent receptor, plug	Pyridine nucleotide-disulphide oxidoreductase, FAD/NAD(P)-binding domain	TonB-dependent siderophore receptor	Major facilitator superfamily
Pyridine nucleotide-disulphide oxidoreductase, FAD/NAD(P)-binding domain	Major facilitator superfamily domain	FAD-binding, type 2	Major facilitator superfamily domain	FAD-binding, type 2	Signal transduction histidine kinase, core	AMP-binding, conserved site	CO dehydrogenase flavoprotein-like, FAD-binding, subdomain 2	Chemotaxis methyl-accepting receptor	CO dehydrogenase flavoprotein-like, FAD-binding, subdomain 2	AMP-binding, conserved site	CO dehydrogenase flavoprotein-like, FAD-binding, subdomain 2	Histidine kinase-like ATPase, ATP-binding domain	Major facilitator superfamily	Signal transduction histidine kinase-related protein, C-terminal	TonB-dependent siderophore receptor	FAD-binding, type 2	PAS-associated, C-terminal	HAMP linker domain	Signal transduction histidine kinase, core	Signal transduction histidine kinase, subgroup 1, dimerisation/phosphoacceptor domain	PAS domain
Signal transduction histidine kinase, core	TonB-dependent siderophore receptor	Tetratricopeptide-like helical	TonB-dependent receptor, conserved site	CO dehydrogenase flavoprotein-like, FAD-binding, subdomain 2	Histidine kinase-like ATPase, ATP-binding domain	PAC motif	Tetratricopeptide-like helical	PAS domain	FAD-binding, type 2	PAC motif	Tetratricopeptide-like helical	Signal transduction histidine kinase, core	PAS-associated, C-terminal	PAS domain	Pyridine nucleotide-disulphide oxidoreductase, FAD/NAD(P)-binding domain	Tetratricopeptide-like helical	Major facilitator superfamily domain	Major facilitator superfamily	Signal transduction histidine kinase, subgroup 1, dimerisation/phosphoacceptor domain	Signal transduction histidine kinase-related protein, C-terminal	PAS-associated, C-terminal
Signal transduction histidine kinase, subgroup 1, dimerisation/phosphoacceptor domain	Twin-arginine translocation pathway, signal sequence	FAD-binding, type 2, subdomain 1	Pyridine nucleotide-disulphide oxidoreductase, FAD/NAD(P)-binding domain	Major facilitator superfamily domain	TonB-dependent receptor, plug	PAS-associated, C-terminal	FAD-binding, type 2, subdomain 1	Pyridine nucleotide-disulphide oxidoreductase, FAD/NAD(P)-binding domain	Major facilitator superfamily domain	Major facilitator superfamily domain	FAD-binding, type 2, subdomain 1	TonB-dependent receptor, beta-barrel	TonB-dependent siderophore receptor	TonB-dependent siderophore receptor	Diguanylate phosphodiesterase, EAL domain	FAD-binding, type 2, subdomain 1	Pyridine nucleotide-disulphide oxidoreductase, FAD/NAD(P)-binding domain	Signal transduction histidine kinase, core	TonB-dependent siderophore receptor	PAS domain	Tetratricopeptide-like helical
Major facilitator superfamily domain	AMP-binding, conserved site	Major facilitator superfamily domain	Tetratricopeptide-like helical	PAS domain	TonB-dependent receptor, beta-barrel	PAS domain	Major facilitator superfamily domain	AMP-binding, conserved site	TonB-dependent receptor, conserved site	AMP-dependent synthetase/ligase	Major facilitator superfamily domain	TonB-dependent receptor, plug	Alkaline-phosphatase-like, core domain	Major facilitator superfamily	PAC motif	Major facilitator superfamily domain	Signal transduction histidine kinase-related protein, C-terminal	Histidine kinase-like ATPase, ATP-binding domain	Major facilitator superfamily domain	Major facilitator superfamily	PAC motif
Major facilitator superfamily	PAS domain	FAD linked oxidase, N-terminal	FAD dependent oxidoreductase	Major facilitator superfamily	Major facilitator superfamily	WD40/YVTN repeat-like-containing domain	FAD linked oxidase, N-terminal	Major facilitator superfamily	PAS-associated, C-terminal	Major facilitator superfamily	FAD linked oxidase, N-terminal	Major facilitator superfamily	Alkaline phosphatase-like, alpha/beta/alpha	Signal transduction histidine kinase, core	PAS-associated, C-terminal	FAD linked oxidase, N-terminal	Alpha/beta hydrolase fold-1	Signal transduction histidine kinase, subgroup 1, dimerisation/phosphoacceptor domain	Major facilitator superfamily	Signal transduction histidine kinase, core	AMP-binding, conserved site
AMP-binding, conserved site	Major facilitator superfamily	PAS domain	Secretin/TonB, short N-terminal	TonB-dependent receptor, conserved site	Signal transduction histidine kinase, subgroup 1, dimerisation/phosphoacceptor domain	AMP-dependent synthetase/ligase	Major facilitator superfamily	HAMP linker domain	AMP-binding, conserved site	Gp5 N-terminal	Major facilitator superfamily	Signal transduction histidine kinase, subgroup 1, dimerisation/phosphoacceptor domain	AMP-binding, conserved site	AMP-binding, conserved site	PAS domain	Major facilitator superfamily	PAC motif	Signal transduction histidine kinase-related protein, C-terminal	AMP-binding, conserved site	AMP-binding, conserved site	HAD-like domain
Signal transduction histidine kinase-related protein, C-terminal	PAC motif	Major facilitator superfamily	Signal transduction histidine kinase, subgroup 1, dimerisation/phosphoacceptor domain	PAS-associated, C-terminal	Signal transduction histidine kinase-related protein, C-terminal	Pyridine nucleotide-disulphide oxidoreductase, FAD/NAD(P)-binding domain	TonB-dependent receptor, conserved site	Beta-lactamase-like	Major facilitator superfamily	Alpha/beta hydrolase fold-1	TonB-dependent receptor, conserved site	Signal transduction histidine kinase-related protein, C-terminal	Tetratricopeptide-like helical	Alpha/beta hydrolase fold-1	Secretin/TonB, short N-terminal	TonB-dependent receptor, conserved site	Tetratricopeptide-like helical	Pyridoxal phosphate-dependent transferase	Signal transduction histidine kinase-related protein, C-terminal	TonB-dependent receptor, conserved site	Glycoside hydrolase, catalytic domain
TonB-dependent receptor, conserved site	GGDEF domain	TonB-dependent receptor, conserved site	Signal transduction histidine kinase-related protein, C-terminal	AMP-binding, conserved site	HAD-like domain	TonB-dependent receptor, conserved site	PAS-associated, C-terminal	PAC motif	TonB-dependent siderophore receptor	CO dehydrogenase flavoprotein-like, FAD-binding, subdomain 2	PAS-associated, C-terminal	HAD-like domain	Signal transduction histidine kinase-related protein, C-terminal	AMP-dependent synthetase/ligase	Signal transduction histidine kinase-related protein, C-terminal	PAS-associated, C-terminal	Signal transduction histidine kinase, core	Pyridoxal phosphate-dependent transferase, major region, subdomain 1	TonB-dependent receptor, conserved site	Alpha/beta hydrolase fold-1	Type II/III secretion system
Histidine kinase-like ATPase, ATP-binding domain	AMP-dependent synthetase/ligase	PAS-associated, C-terminal	Major facilitator superfamily	TonB-dependent siderophore receptor	PAS-associated, C-terminal	FAD dependent oxidoreductase	AMP-binding, conserved site	PAS-associated, C-terminal	Bacterial extracellular solute-binding protein, family 5	FAD-binding, type 2	AMP-binding, conserved site	Aldehyde dehydrogenase, N-terminal	AMP-dependent synthetase/ligase	NADH	Tetratricopeptide-like helical	Protein kinase-like domain	Diguanylate phosphodiesterase, EAL domain	TonB-dependent siderophore receptor	Histidine kinase-like ATPase, ATP-binding domain	AMP-dependent synthetase/ligase	PAS fold-3
NADH	Signal transduction histidine kinase, subgroup 1, dimerisation/phosphoacceptor domain	AMP-binding, conserved site	FecR protein	Bacterial extracellular solute-binding protein, family 5	Chemotaxis methyl-accepting receptor	Thioesterase	TonB-dependent siderophore receptor	Amino acid adenylation domain	PAS domain	Chemotaxis methyl-accepting receptor	TonB-dependent siderophore receptor	Aldehyde dehydrogenase domain	Sulfatase	Histidine kinase-like ATPase, ATP-binding domain	TonB-dependent receptor, conserved site	AMP-binding, conserved site	Signal transduction histidine kinase, subgroup 1, dimerisation/phosphoacceptor domain	Methyl-accepting chemotaxis protein (MCP) signalling domain	NADH	NADH	AMP-dependent synthetase/ligase
Secretin/TonB, short N-terminal	Signal transduction histidine kinase-related protein, C-terminal	TonB-dependent siderophore receptor	Methyl-accepting chemotaxis protein (MCP) signalling domain	Diguanylate phosphodiesterase, EAL domain	FAD dependent oxidoreductase	Fimbrial-type adhesion domain	Bacterial extracellular solute-binding protein, family 5	AMP-dependent synthetase/ligase	Metal-dependent hydrolase, composite domain	FAD-binding, type 2, subdomain 1	Bacterial extracellular solute-binding protein, family 5	Aldehyde dehydrogenase, C-terminal	PAS domain	Pyridine nucleotide-disulphide oxidoreductase, FAD/NAD(P)-binding domain	Outer membrane porin, bacterial	TonB-dependent siderophore receptor	Histidine kinase-like ATPase, ATP-binding domain	AMP-binding, conserved site	AMP-dependent synthetase/ligase	Histidine kinase-like ATPase, ATP-binding domain	Secretin/TonB, short N-terminal
AMP-dependent synthetase/ligase	Signal transduction histidine kinase, core	Bacterial extracellular solute-binding protein, family 5	Signal transduction histidine kinase, core	FAD-binding, type 2, subdomain 1	Aldehyde dehydrogenase domain	Adhesion domain	PAS domain	Signal transduction histidine kinase-related protein, C-terminal	NADH	Rhs element Vgr protein	PAS domain	PAS-associated, C-terminal	TonB-dependent receptor, conserved site	Diguanylate phosphodiesterase, EAL domain	Signal transduction histidine kinase, core	Bacterial extracellular solute-binding protein, family 5	Outer membrane porin, bacterial	PAS-associated, C-terminal	Glycoside hydrolase, catalytic domain	Pyridine nucleotide-disulphide oxidoreductase, FAD/NAD(P)-binding domain	Type VI secretion system, Rhs element Vgr family
Glycoside hydrolase, catalytic domain	Pyridine nucleotide-disulphide oxidoreductase, FAD/NAD(P)-binding domain	Diguanylate phosphodiesterase, EAL domain	PAS-associated, C-terminal	Amino acid adenylation domain	Twin-arginine translocation pathway, signal sequence	TonB-dependent siderophore receptor	Metal-dependent hydrolase, composite domain	Signal transduction histidine kinase, subgroup 1, dimerisation/phosphoacceptor domain	Amino acid adenylation domain	NADH	Metal-dependent hydrolase, composite domain	Aldehyde/histidinol dehydrogenase	Gp5 N-terminal	Tetratricopeptide-like helical	Alpha/beta hydrolase fold-1	PAS domain	Protein kinase-like domain	Pyridoxal phosphate-dependent transferase, major region, subdomain 2	Twin-arginine translocation pathway, signal sequence	Diguanylate phosphodiesterase, EAL domain	Condensation domain
Twin-arginine translocation pathway, signal sequence	Alpha/beta hydrolase fold-1	Condensation domain	Adhesion domain	NADH	Aldehyde dehydrogenase, C-terminal	Signal transduction histidine kinase, core	Condensation domain	TonB-dependent siderophore receptor	FAD-binding, type 2, subdomain 1	WD40/YVTN repeat-like-containing domain	Amino acid adenylation domain	Chemotaxis methyl-accepting receptor	Thioesterase	PAS fold-4	Histidine kinase-like ATPase, ATP-binding domain	Metal-dependent hydrolase, composite domain	Thioesterase	AMP-dependent synthetase/ligase	Aldolase-type TIM barrel	Tetratricopeptide-like helical	Rhs element Vgr protein
Amino acid adenylation domain	FAD dependent oxidoreductase	NADH	Pectin lyase fold/virulence factor	Condensation domain	Aldehyde dehydrogenase, N-terminal	Diguanylate phosphodiesterase, EAL domain	NADH	Outer membrane efflux protein	Condensation domain	Type VI secretion system, Rhs element Vgr family	Condensation domain	Twin-arginine translocation pathway, signal sequence	Signal transduction histidine kinase, core	TonB-dependent receptor, conserved site	Thioesterase	NADH	Type II/III secretion system	FAD dependent oxidoreductase	WD40/YVTN repeat-like-containing domain	PAS fold-4	Amino acid adenylation domain
WD40/YVTN repeat-like-containing domain	Molybdopterin oxidoreductase	Amino acid adenylation domain	Fimbrial-type adhesion domain	Phosphopantetheine attachment site	Outer membrane porin, bacterial	Signal transduction histidine kinase-related protein, C-terminal	Amino acid adenylation domain	PAS fold-3	Phosphopantetheine attachment site	Methyl-accepting chemotaxis protein (MCP) signalling domain	NADH	FAD dependent oxidoreductase	PAS fold-3	Protein kinase-like domain	Type II/III secretion system	Amino acid adenylation domain	FAD dependent oxidoreductase	Amino acid/polyamine transporter I	Amino acid adenylation domain	PAS-associated, C-terminal	NADH
Amino acid/polyamine transporter I	Aspartate decarboxylase-like domain	Phosphopantetheine attachment site	AMP-binding, conserved site	Protein kinase-like domain	Amino acid/polyamine transporter I	Secretin/TonB, short N-terminal	Phosphopantetheine attachment site	Fe(2+)-dicitrate sensor, transmembrane component	Protein kinase-like domain	Pyridoxal phosphate-dependent transferase, major region, subdomain 1	Phosphopantetheine attachment site	Outer membrane porin, bacterial	LysR, substrate-binding	PAS-associated, C-terminal	Pyridoxal phosphate-dependent transferase, major region, subdomain 1	Condensation domain	HAMP linker domain	TonB-dependent receptor, conserved site	Secretin/TonB, short N-terminal	Protein kinase-like domain	Methyl-accepting chemotaxis protein (MCP) signalling domain
Diguanylate phosphodiesterase, EAL domain	Pectin lyase fold/virulence factor	FAD-linked oxidase-like, C-terminal	Fe(2+)-dicitrate sensor, transmembrane component	FAD dependent oxidoreductase	Pyridoxal phosphate-dependent transferase	Alpha/beta hydrolase fold-1	FAD-linked oxidase-like, C-terminal	Pyridoxal phosphate-dependent transferase	FAD-linked oxidase-like, C-terminal	Secretin/TonB, short N-terminal	FAD-linked oxidase-like, C-terminal	Amino acid/polyamine transporter I	HAMP linker domain	PAC motif	AMP-binding, conserved site	Phosphopantetheine attachment site	Outer membrane efflux protein	Fe(2+)-dicitrate sensor, transmembrane component	Diguanylate phosphodiesterase, EAL domain	PAC motif	Pyridine nucleotide-disulphide oxidoreductase, FAD/NAD(P)-binding domain
HAD-like domain	Bacterial extracellular solute-binding protein, family 5	Protein kinase-like domain	AMP-dependent synthetase/ligase	Acyl carrier protein-like	Pyridoxal phosphate-dependent transferase, major region, subdomain 1	Type VI secretion system, Rhs element Vgr family	FAD dependent oxidoreductase	Signal transduction histidine kinase, core	FAD dependent oxidoreductase	GGDEF domain	Protein kinase-like domain	Pyridoxal phosphate-dependent transferase	Diguanylate phosphodiesterase, EAL domain	Sugar transporter, conserved site	Beta-lactamase/transpeptidase-like	FAD-linked oxidase-like, C-terminal	PAS fold-3	HAD-like domain	Amino acid/polyamine transporter I	Sugar transporter, conserved site	Peptidyl-prolyl cis-trans isomerase, PpiC-type
PAS domain	PAS fold-3	FAD dependent oxidoreductase	Pyridoxal phosphate-dependent transferase	AMP-dependent synthetase/ligase	Amidohydrolase 1	Condensation domain	Acyl carrier protein-like	Diguanylate phosphodiesterase, EAL domain	Acyl carrier protein-like	Pyridoxal phosphate-dependent transferase	FAD dependent oxidoreductase	Pyridoxal phosphate-dependent transferase, major region, subdomain 1	Signal transduction histidine kinase, subgroup 1, dimerisation/phosphoacceptor domain	Acyl-CoA oxidase/dehydrogenase, central domain	PAS fold-3	FAD dependent oxidoreductase	AMP-binding, conserved site	PAC motif	HAD-like domain	Acyl-CoA oxidase/dehydrogenase, central domain	Thiolase, conserved site
HAMP linker domain	Metal-dependent hydrolase, composite domain	Acyl carrier protein-like	HAD-like domain	FAD linked oxidase, N-terminal	Aldehyde/histidinol dehydrogenase	Amino acid adenylation domain	AMP-dependent synthetase/ligase	Metal-dependent hydrolase, composite domain	AMP-dependent synthetase/ligase	FAD linked oxidase, N-terminal	Acyl carrier protein-like	Amidohydrolase 1	Metal-dependent hydrolase, composite domain	Amino acid adenylation domain	LysR, substrate-binding	Acyl carrier protein-like	WD40/YVTN repeat-like-containing domain	Alkaline phosphatase-like, alpha/beta/alpha	PAS domain	Amino acid adenylation domain	NolW-like
P-type ATPase, phosphorylation site	Pyridoxal phosphate-dependent transferase	AMP-dependent synthetase/ligase	Transcription regulator HTH, LysR			NADH	Alpha/beta hydrolase fold-1	Secretin/TonB, short N-terminal	FAD linked oxidase, N-terminal	Pyridine nucleotide-disulphide oxidoreductase, FAD/NAD(P)-binding domain	AMP-dependent synthetase/ligase		Secretin/TonB, short N-terminal	Condensation domain	Pyridoxal phosphate-dependent transferase	AMP-dependent synthetase/ligase	Amino acid adenylation domain	Alkaline-phosphatase-like, core domain	HAMP linker domain	Condensation domain	Outer membrane porin, bacterial
Cation-transporting P-type ATPase	NADH		Diguanylate phosphodiesterase, EAL domain			Rhs element Vgr protein		Type VI secretion system, Rhs element Vgr family	Alpha/beta hydrolase fold-1	Protein kinase-like domain	Alpha/beta hydrolase fold-1		Transcription regulator HTH, LysR	Metal-dependent hydrolase, composite domain	Metal-dependent hydrolase, composite domain	Alpha/beta hydrolase fold-1	Secretin/TonB, short N-terminal	ThiJ/PfpI	Cation-transporting P-type ATPase	Secretin/TonB, short N-terminal	Glycoside hydrolase, superfamily
P-type ATPase, A domain	Amino acid adenylation domain		NADH			Histidine kinase-like ATPase, ATP-binding domain		Condensation domain		Outer membrane efflux protein			NADH	Secretin/TonB, short N-terminal	Porin domain		Metal-dependent hydrolase, composite domain	Secretin/TonB, short N-terminal	P-type ATPase, A domain	Ferredoxin reductase-type FAD-binding domain	Aldehyde dehydrogenase, N-terminal
Methyl-accepting chemotaxis protein (MCP) signalling domain	Molydopterin dinucleotide-binding domain		Amino acid adenylation domain			Alkaline phosphatase-like, alpha/beta/alpha		Rhs element Vgr protein		PAS fold-3			Rhs element Vgr protein	Ferredoxin reductase-type FAD-binding domain	Amino acid adenylation domain		Pyruvate/Phosphoenolpyruvate kinase-like domain	PAS domain	P-type ATPase, phosphorylation site	Metal-dependent hydrolase, composite domain	Aldehyde dehydrogenase, C-terminal
Alpha/beta hydrolase fold-1	Pectin lyase fold		NAD(P)-binding domain			Alkaline-phosphatase-like, core domain		Pyridoxal phosphate-dependent transferase, major region, subdomain 1		Fe(2+)-dicitrate sensor, transmembrane component			Amino acid adenylation domain	HAMP linker domain	WD40/YVTN repeat-like-containing domain		Porin domain	Gp5 N-terminal	PepSY-associated TM helix	HAMP linker domain	Aldehyde dehydrogenase domain
	Molybdopterin oxidoreductase, 4Fe-4S domain		Alpha/beta hydrolase fold-1			PAS fold-4		ThiJ/PfpI		Domain of unknown function DUF4009			Type VI secretion system, Rhs element Vgr family		Transcription regulator HTH, LysR		Transcription regulator HTH, AraC, arabinose-binding/dimerisation	Protein kinase-like domain	Methyl-accepting chemotaxis protein (MCP) signalling domain
	Pyridoxal phosphate-dependent transferase, major region, subdomain 1		LysR, substrate-binding			Signal transduction histidine kinase, subgroup 1, dimerisation/phosphoacceptor domain		Phosphopantetheine attachment site		Condensation domain			Condensation domain		Signal transduction histidine kinase, subgroup 1, dimerisation/phosphoacceptor domain			FecR protein	Alpha/beta hydrolase fold-1
	Outer membrane porin, bacterial		Pyridoxal phosphate-dependent transferase, major region, subdomain 1			FAD linked oxidase, N-terminal		Protein kinase-like domain		Amino acid adenylation domain			Pyridine nucleotide-disulphide oxidoreductase, FAD/NAD(P)-binding domain		NolW-like			Amino acid adenylation domain
			Pectin lyase fold							Diguanylate phosphodiesterase, EAL domain			Methyl-accepting chemotaxis protein (MCP) signalling domain		Alkaline-phosphatase-like, core domain			Condensation domain
			NolW-like							FAD-linked oxidase-like, C-terminal			Histidine kinase-like ATPase, ATP-binding domain		Alkaline phosphatase-like, alpha/beta/alpha			Type VI secretion system, Rhs element Vgr family
			PepSY-associated TM helix										ThiJ/PfpI					Rhs element Vgr protein
			Phosphopantetheine attachment site										Phosphopantetheine attachment site
													P-type ATPase, A domain
													Aminoglycoside phosphotransferase
													Cation-transporting P-type ATPase
													P-type ATPase, phosphorylation site
													Amidohydrolase 1
													Acyl carrier protein-like
													Chemotaxis methyl-accepting receptor

## Sheet: INTERPRO frequency
TonB-dependent receptor	22
TonB-dependent siderophore receptor	17
Pyridine nucleotide-disulphide oxidoreductase	22
Major facilitator superfamily	22
PAS domain	20
Amino acid adenylation domain	20
AMP-binding, conserved site	20
AMP-dependent synthetase/ligase	18
NADH	16
FAD dependent oxidoreductase	15
Diguanylate phosphodiesterase, EAL domain	14
Signal transduction histidine kinase	14
Alpha/beta hydrolase fold-1	14
Condensation domain	14
Tetratricopeptide-like helical	13
Secretin/TonB, short N-terminal	13
PAC motif	11
Histidine kinase-like ATPase, ATP-binding domain	11
Protein kinase-like domain	11
Metal-dependent hydrolase, composite domain	11
MCP signalling domain	10
HAMP linker domain	10
Phosphopantetheine attachment site	9
Pyridoxal phosphate-dependent transferase	8
CO dehydrogenase flavoprotein-like	7
HAD-like domain	7
Bacterial extracellular solute-binding protein	7
Acyl carrier protein-like	7
WD40/YVTN repeat-like-containing domain	6
Outer membrane porin, bacterial	6
Type VI secretion system, Rhs element Vgr family	6
Chemotaxis methyl-accepting receptor	5
Twin-arginine translocation pathway, signal sequence	5
Amino acid/polyamine transporter I	5
Alkaline-phosphatase-like	4
Thioesterase	4
Fe(2+)-dicitrate sensor, transmembrane component	4
Gp5 N-terminal	3
Glycoside hydrolase, catalytic domain	3
Type II/III secretion system	3
Aldehyde dehydrogenase	3
Outer membrane efflux protein	3
Amidohydrolase 1	3
NolW-like	3
P-type ATPase, phosphorylation site	3
Transcription regulator HTH, LysR	3
Cation-transporting P-type ATPase	3
ThiJ/PfpI	3
P-type ATPase	3
