# Supplementary material for: Genetic and Functional Diversity of Pseudomonas aeruginosa in Patients With Chronic Obstructive Pulmonary Disease
Source: Front Microbiol. 2020 Oct 29;11:598478. doi: 10.3389/fmicb.2020.598478 (PMC7673450; doi:10.3389/fmicb.2020.598478)
Supplement: Supplementary file 5 [file Table_5.XLSX]

## Sheet: KEGG
Supplementary Dataset 5. Significantly enriched KEGG and protein classification terms by the genes with shift InDels in 22 P. aeruginosa clinical isolates (p < 0.05).
A1	A2	A11	A15	A17	A18	B3	B6	B7	B10	B11	B13	B16	B18	B20	B22	B29	B32	B33	B34	B35	B41
Bacterial secretion system	Bacterial secretion system	Bacterial secretion system	Bacterial secretion system		Bacterial secretion system	Bacterial secretion system	Bacterial secretion system	Bacterial secretion system	Bacterial secretion system	Bacterial secretion system	Bacterial secretion system	Bacterial secretion system	Bacterial secretion system	Bacterial secretion system	Bacterial secretion system	Bacterial secretion system	Bacterial secretion system	Bacterial secretion system	Bacterial secretion system	Bacterial secretion system	Bacterial secretion system

## Sheet: KEGG frequency
Bacterial secretion system	22

## Sheet: INTERPRO
A1	A2	A11	A15	A17	A18	B3	B6	B7	B10	B11	B13	B16	B18	B20	B22	B29	B32	B33	B34	B35	B41
ImcF-related	Major facilitator superfamily	Major facilitator superfamily		Major facilitator superfamily	Sporulation-related domain	Major facilitator superfamily	Major facilitator superfamily	Major facilitator superfamily	Major facilitator superfamily		Major facilitator superfamily	Sporulation-related domain		Signal transduction histidine kinase, subgroup, homodimeric	Integrase, catalytic core	Major facilitator superfamily	Integrase, catalytic core	Major facilitator superfamily	ImcF-related	TPM domain	Signal transduction histidine kinase-related protein, C-terminal
Type VI secretion system, IcmF	Major facilitator superfamily domain	Major facilitator superfamily domain		Major facilitator superfamily domain	Signal transduction histidine kinase, phosphotransfer (Hpt) domain	Major facilitator superfamily domain	Major facilitator superfamily domain	Major facilitator superfamily domain	Major facilitator superfamily domain		Major facilitator superfamily domain	Signal transduction histidine kinase, phosphotransfer (Hpt) domain		TPM domain	Ribonuclease H-like domain	Major facilitator superfamily domain	Ribonuclease H-like domain	Signal transduction histidine kinase-related protein, C-terminal	Type VI secretion system, IcmF	Signal transduction histidine kinase, subgroup, homodimeric	Signal transduction histidine kinase, subgroup 1, dimerisation/phosphoacceptor domain
Domain of unknown function DUF1215		Acyl carrier protein-like		Acyl carrier protein-like	Motility protein FimV, N-terminal		Acyl carrier protein-like		Acyl carrier protein-like		Acyl carrier protein-like	Motility protein FimV, N-terminal		Signal transduction histidine kinase, phosphotransfer (Hpt) domain	Signal transduction histidine kinase-related protein, C-terminal	Acyl carrier protein-like	Histidine kinase-like ATPase, ATP-binding domain	Signal transduction histidine kinase, core	Domain of unknown function DUF1215	Signal transduction histidine kinase, phosphotransfer (Hpt) domain	Signal transduction histidine kinase, core
ATPase, type I secretion system, PrtD				AMP-binding, conserved site	Motility protein FimV, C-terminal							Motility protein FimV, C-terminal		CheW-like protein	Signal transduction histidine kinase, core		Gram-negative bacterial TonB protein	Major facilitator superfamily domain	Major facilitator superfamily	CheW-like protein	Histidine kinase-like ATPase, ATP-binding domain
Major facilitator superfamily															Histidine kinase-like ATPase, ATP-binding domain			Histidine kinase-like ATPase, ATP-binding domain		Major facilitator superfamily	Beta-lactamase/transpeptidase-like
																		Signal transduction histidine kinase, subgroup 1, dimerisation/phosphoacceptor domain
																		Motility protein FimV, N-terminal
																		Motility protein FimV, C-terminal

## Sheet: INTERPRO frequency
Major facilitator superfamily	12
Major facilitator superfamily domain	10
Acyl carrier protein-like	6
Signal transduction histidine kinase, phosphotransfer (Hpt) domain	4
Motility protein FimV, N-terminal	3
Motility protein FimV, C-terminal	3
Signal transduction histidine kinase-related protein, C-terminal	3
Signal transduction histidine kinase, core	3
Histidine kinase-like ATPase, ATP-binding domain	3
ImcF-related	2
Type VI secretion system, IcmF	2
Domain of unknown function DUF1215	2
Sporulation-related domain	2
Signal transduction histidine kinase, subgroup, homodimeric	2
TPM domain	2
CheW-like protein	2
Integrase, catalytic core	2
Ribonuclease H-like domain	2
Signal transduction histidine kinase, subgroup 1, dimerisation/phosphoacceptor domain	2
ATPase, type I secretion system, PrtD	1
AMP-binding, conserved site	1
Gram-negative bacterial TonB protein	1
Beta-lactamase/transpeptidase-like	1
