# Supplementary material for: Genetic and Functional Diversity of Pseudomonas aeruginosa in Patients With Chronic Obstructive Pulmonary Disease
Source: Front Microbiol. 2020 Oct 29;11:598478. doi: 10.3389/fmicb.2020.598478 (PMC7673450; doi:10.3389/fmicb.2020.598478)
Supplement: Supplementary file 6 [file Table_6.XLSX]

## Sheet: A1
Supplementary Dataset 6. Significantly differentially expressed genes of 22 P. aeruginosa clinical isolates compared with P. aeruginosa PAO1.
gene_id	A1_1	A1_2	PAO1_1	PAO1_2	A1	PAO1	log2FoldChange	pvalue	padj	gene_name	gene_description
PA0010	34.6755	50.6099	93.4496	94.6513	42.6427	94.0505	-1.16618	0.00520942	0.00883421	tag	DNA-3-methyladenine glycosidase I
PA0013	62.051	37.2915	172.86	138.58	49.6712	155.72	-1.61722	3.1623e-05	7.83718e-05	PA0013	hypothetical protein
PA0014	16.4253	10.6547	42.5569	50.2693	13.54	46.4131	-1.74183	0.00466877	0.00800233	PA0014	hypothetical protein
PA0021	16.4253	26.6368	107.489	116.842	21.531	112.166	-2.42348	4.76686e-07	1.55928e-06	PA0021	hypothetical protein
PA0023	93.0764	74.583	182.512	218.74	83.8297	200.626	-1.24679	0.000168582	0.000372872	qor	oxygen-dependent quinone oxidoreductase
PA0024	73.0011	55.9372	150.923	160.771	64.4692	155.847	-1.25736	0.000376046	0.000780554	hemF	coproporphyrinogen III oxidase
PA0028	18.2503	15.9821	56.1575	70.1959	17.1162	63.1767	-1.87276	0.00069029	0.00137501	PA0028	hypothetical protein
PA0029	29.2005	31.9641	139.078	127.258	30.5823	133.168	-2.12993	4.8103e-07	1.57159e-06	PA0029	sulfate transporter
PA0031	65.701	101.22	175.931	170.735	83.4604	173.333	-1.07724	0.00169609	0.00314864	betC	choline sulfatase
PA0033	5.47508	0	28.9562	28.9841	2.73754	28.9702	-3.2018	0.00226353	0.00409835	PA0033	hypothetical protein
PA0034	21.9003	2.66368	52.209	52.9866	12.282	52.5978	-1.97841	0.00227934	0.00412561	PA0034	two-component response regulator
PA0036	107.677	106.547	205.765	216.928	107.112	211.346	-0.97991	0.00136045	0.00257486	trpB	tryptophan synthase subunit beta
PA0037	51.1008	23.9731	212.346	215.117	37.5369	213.731	-2.45578	4.34051e-10	2.05305e-09	trpI	HTH-type transcriptional regulator TrpI
PA0041	483.632	439.507	1292.06	1192.42	461.57	1242.24	-1.42607	4.92453e-10	2.31317e-09	PA0041	hemagglutinin
PA0042	83.9513	82.574	168.034	168.017	83.2626	168.026	-1.012	0.0020558	0.00374849	PA0042	hypothetical protein
PA0043	118.627	69.2556	222.436	220.551	93.9412	221.494	-1.21201	0.000297125	0.000631216	PA0043	hypothetical protein
PA0044	180.678	167.812	299.214	275.349	174.245	287.282	-0.718385	0.0093246	0.0150156	exoT	exoenzyme T
PA0049	36.5006	29.3004	183.828	196.549	32.9005	190.188	-2.51305	2.31062e-10	1.11824e-09	PA0049	hypothetical protein
PA0051	45.6257	45.2825	327.732	314.749	45.4541	321.241	-2.82058	3.79003e-16	2.70788e-15	phzH	phenazine-modifying protein
PA0052	34.6755	21.3094	82.0426	66.12	27.9925	74.0813	-1.37066	0.00441948	0.00760145	PA0052	hypothetical protein
PA0054	7.30011	10.6547	62.7385	48.005	8.97741	55.3717	-2.6621	0.000101304	0.000232198	PA0054	RNA 2'-phosphotransferase-like protein
PA0056	32.8505	18.6457	145.22	139.486	25.7481	142.353	-2.42113	3.89664e-08	1.48067e-07	PA0056	transcriptional regulator
PA0057	20.0753	13.3184	99.1531	99.18	16.6968	99.1666	-2.53349	8.27665e-07	2.63128e-06	PA0057	hypothetical protein
PA0058	12.7752	5.32735	42.1181	54.7981	9.05128	48.4581	-2.34616	0.00064724	0.00129783	PA0058	hypothetical protein
PA0062	21.9003	26.6368	71.0744	60.6855	24.2686	65.8799	-1.4559	0.00365885	0.00638828	PA0062	hypothetical protein
PA0063	78.4762	87.9013	197.429	179.792	83.1888	188.61	-1.1875	0.000281061	0.000598964	PA0063	hypothetical protein
PA0066	91.2514	101.22	184.706	170.282	96.2356	177.494	-0.888662	0.00547851	0.00925009	PA0066	hypothetical protein
PA0069	34.6755	15.9821	112.315	86.4995	25.3288	99.4073	-1.91823	6.8178e-05	0.000161156	PA0069	hypothetical protein
PA0072	29.2005	15.9821	71.9518	52.5337	22.5913	62.2428	-1.42073	0.00720952	0.0118773	PA0072	hypothetical protein
PA0074	69.3511	47.9462	235.598	244.101	58.6486	239.85	-2.00751	5.42891e-09	2.27286e-08	ppkA	serine/threonine protein kinase PpkA
PA0076	7.30011	7.99103	36.8534	33.9658	7.64557	35.4096	-2.22011	0.00336453	0.00592009	PA0076	hypothetical protein
PA0077	264.629	290.341	473.829	494.542	277.485	484.185	-0.806149	0.00124829	0.00238165	icmF1	type VI secretion protein IcmF
PA0083	114.977	74.583	166.718	166.659	94.7799	166.688	-0.794017	0.0184213	0.0280662	PA0083	hypothetical protein
PA0088	31.0255	10.6547	135.568	125.9	20.8401	130.734	-2.56832	8.92036e-08	3.21508e-07	PA0088	hypothetical protein
PA0090	114.977	127.857	304.918	265.839	121.417	285.378	-1.23824	2.77548e-05	6.9483e-05	clpV1	secretion protein ClpV1
PA0091	34.6755	23.9731	157.504	157.148	29.3243	157.326	-2.39341	1.03862e-08	4.23719e-08	vgrG1	type VI secretion system protein VgrG
PA0097	56.5759	69.2556	111.876	122.73	62.9157	117.303	-0.910686	0.0134744	0.0211463	PA0097	hypothetical protein
PA0098	0	0	60.9836	60.6855	0	60.8345	-7.22883	1.85362e-06	5.59797e-06	PA0098	3-oxoacyl-ACP synthase
PA0099	1.82503	0	31.5886	28.5312	0.912514	30.0599	-4.78964	0.00150346	0.00282091	PA0099	hypothetical protein
PA0103	153.302	90.565	405.826	379.058	121.934	392.442	-1.66356	7.52705e-08	2.74124e-07	PA0103	sulfate transporter
PA0106	52.9258	42.6188	160.575	130.429	47.7723	145.502	-1.59248	3.39886e-05	8.37758e-05	coxA	cytochrome C oxidase subunit I
PA0107	5.47508	5.32735	54.8413	42.5704	5.40122	48.7059	-3.17005	9.09723e-05	0.000210204	PA0107	cytochrome C oxidase assembly protein
PA0110	34.6755	26.6368	188.215	183.868	30.6562	186.042	-2.57923	1.72206e-10	8.35639e-10	PA0110	hypothetical protein
PA0111	3.65006	15.9821	32.9048	31.2485	9.81606	32.0767	-1.81848	0.0162259	0.0250374	PA0111	hypothetical protein
PA0112	20.0753	29.3004	125.916	100.086	24.6879	113.001	-2.22599	1.99064e-06	5.9951e-06	PA0112	hypothetical protein
PA0113	29.2005	29.3004	149.607	161.224	29.2505	155.416	-2.40984	8.35671e-09	3.44025e-08	PA0113	protoheme IX farnesyltransferase
PA0115	25.5504	31.9641	72.3906	85.1409	28.7573	78.7657	-1.47022	0.0016847	0.00312857	PA0115	hypothetical protein
PA0117	36.5006	42.6188	84.2363	87.4052	39.5597	85.8208	-1.12786	0.00779497	0.0127644	PA0117	short-chain dehydrogenase
PA0118	10.9502	13.3184	81.1652	86.4995	12.1343	83.8323	-2.80776	1.37283e-06	4.2355e-06	PA0118	hypothetical protein
PA0119	20.0753	23.9731	118.019	128.617	22.0242	123.318	-2.50107	8.08231e-08	2.93558e-07	PA0119	C4-dicarboxylate transporter DctA
PA0121	45.6257	34.6278	80.7264	100.539	40.1268	90.6326	-1.15737	0.00674229	0.0111959	PA0121	hypothetical protein
PA0123	100.377	114.538	201.816	211.946	107.457	206.881	-0.951773	0.00201821	0.00368613	PA0123	transcriptional regulator
PA0126	23.7254	23.9731	82.9201	76.0833	23.8492	79.5017	-1.73796	0.000332278	0.000697168	PA0126	hypothetical protein
PA0129	47.4507	47.9462	179.88	153.072	47.6985	166.476	-1.80414	1.34725e-06	4.16368e-06	gabP	gamma-aminobutyrate permease
PA0132	87.6014	69.2556	170.666	143.562	78.4285	157.114	-0.989778	0.00408364	0.00707762	PA0132	beta alanine--pyruvate transaminase
PA0133	41.9757	50.6099	194.796	182.962	46.2928	188.879	-2.04256	2.88447e-08	1.11717e-07	PA0133	HTH-type transcriptional activator BauR
PA0135	25.5504	15.9821	236.037	239.119	20.7662	237.578	-3.47173	1.90618e-15	1.3102e-14	PA0135	hypothetical protein
PA0136	32.8505	18.6457	164.524	167.112	25.7481	165.818	-2.64003	9.50502e-10	4.30102e-09	PA0136	ABC transporter ATP-binding protein
PA0137	36.5006	7.99103	134.69	101.897	22.2458	118.294	-2.31861	5.54074e-06	1.55324e-05	PA0137	ABC transporter permease
PA0138	49.2758	47.9462	144.342	162.583	48.611	153.463	-1.65654	9.16795e-06	2.48661e-05	PA0138	ABC transporter permease
PA0142	94.9015	63.9283	167.156	172.093	79.4149	169.625	-1.07385	0.00172317	0.00319019	PA0142	8-oxoguanine deaminase
PA0144	20.0753	23.9731	50.454	58.4211	22.0242	54.4376	-1.31886	0.0125952	0.0198757	PA0144	hypothetical protein
PA0146	40.1506	15.9821	131.18	130.429	28.0663	130.805	-2.1559	1.60451e-06	4.8965e-06	PA0146	hypothetical protein
PA0150	16.4253	13.3184	62.2998	45.7406	14.8718	54.0202	-1.84385	0.00184057	0.00339134	PA0150	transmembrane sensor
PA0151	38.3256	21.3094	266.748	219.645	29.8175	243.197	-2.98029	2.13422e-13	1.31095e-12	PA0151	TonB-dependent receptor
PA0152	51.1008	18.6457	78.0941	69.2902	34.8733	73.6921	-1.02549	0.034371	0.0496897	pcaQ	transcriptional regulator PcaQ
PA0153	10.9502	5.32735	93.8884	100.992	8.13876	97.44	-3.50907	3.88803e-08	1.47908e-07	pcaH	protocatechuate 3,4-dioxygenase subunit beta
PA0154	10.9502	21.3094	50.454	54.3452	16.1298	52.3996	-1.7539	0.00282957	0.00503096	pcaG	protocatechuate 3,4-dioxygenase subunit alpha
PA0155	38.3256	37.2915	103.54	105.973	37.8085	104.757	-1.46826	0.000391552	0.000810262	pcaR	transcriptional regulator PcaR
PA0159	93.0764	61.2646	268.503	256.781	77.1705	262.642	-1.74294	1.11959e-07	3.99435e-07	PA0159	transcriptional regulator
PA0160	32.8505	18.6457	89.0623	83.7822	25.7481	86.4223	-1.70532	0.000328838	0.000691286	PA0160	hypothetical protein
PA0162	49.2758	45.2825	144.342	175.716	47.2791	160.029	-1.75305	3.5488e-06	1.02883e-05	opdC	histidine porin OpdC
PA0164	82.1263	77.2466	189.093	188.397	79.6865	188.745	-1.24044	0.000146753	0.000326585	PA0164	gamma-glutamyltranspeptidase
PA0165	36.5006	34.6278	112.315	89.2168	35.5642	100.766	-1.49895	0.00049667	0.00100895	PA0165	hypothetical protein
PA0166	23.7254	29.3004	107.05	113.672	26.5129	110.361	-2.07494	4.20551e-06	1.20063e-05	PA0166	transporter
PA0168	7.30011	15.9821	39.047	31.2485	11.6411	35.1478	-1.65779	0.016618	0.0255843	PA0168	hypothetical protein
PA0169	25.5504	21.3094	103.102	101.897	23.4299	102.5	-2.11398	6.00983e-06	1.67867e-05	PA0169	hypothetical protein
PA0170	7.30011	2.66368	22.814	25.814	4.9819	24.314	-2.20135	0.0153147	0.0237461	PA0170	hypothetical protein
PA0172	47.4507	21.3094	175.492	169.376	34.3801	172.434	-2.27035	3.77737e-08	1.43937e-07	PA0172	hypothetical protein
PA0173	21.9003	31.9641	78.5328	93.2926	26.9322	85.9127	-1.70252	0.000324091	0.000683424	PA0173	chemotaxis response regulator protein-glutamate methylesterase
PA0182	38.3256	29.3004	88.1849	85.1409	33.813	86.6629	-1.33892	0.00230953	0.0041719	PA0182	3-ketoacyl-ACP reductase
PA0183	40.1506	45.2825	187.338	201.077	42.7166	194.208	-2.19397	3.89334e-09	1.65421e-08	atsA	arylsulfatase
PA0184	20.0753	5.32735	76.3391	63.4028	12.7013	69.871	-2.36127	7.89623e-05	0.000184574	PA0184	ABC transporter ATP-binding protein
PA0185	36.5006	26.6368	215.855	215.569	31.5687	215.712	-2.74595	3.48231e-12	1.96354e-11	PA0185	ABC transporter permease
PA0186	34.6755	42.6188	172.421	177.528	38.6472	174.974	-2.19496	1.38903e-08	5.57465e-08	PA0186	ABC transporter
PA0187	0	2.66368	119.773	116.842	1.33184	118.308	-6.75351	2.05236e-06	6.16048e-06	PA0187	hypothetical protein
PA0188	0	5.32735	126.793	143.109	2.66368	134.951	-5.94347	3.17054e-08	1.22186e-07	PA0188	hypothetical protein
PA0190	20.0753	23.9731	106.612	94.1984	22.0242	100.405	-2.20408	4.48922e-06	1.27692e-05	PA0190	acid phosphatase
PA0191	31.0255	23.9731	247.883	244.101	27.4993	245.992	-3.13783	6.47361e-15	4.28679e-14	PA0191	transcriptional regulator
PA0192	23.7254	29.3004	272.013	263.121	26.5129	267.567	-3.35516	1.46899e-16	1.09569e-15	PA0192	TonB-dependent receptor
PA0193	5.47508	10.6547	73.7068	76.0833	8.0649	74.895	-3.28515	1.40244e-06	4.31948e-06	PA0193	hypothetical protein
PA0194	21.9003	29.3004	102.224	97.3685	25.6004	99.7964	-1.9868	1.77528e-05	4.61012e-05	PA0194	hypothetical protein
PA0197	7.30011	0	50.8928	46.6463	3.65006	48.7695	-3.53437	7.13143e-05	0.00016778	tonB2	transporter TonB
PA0198	10.9502	7.99103	53.9639	43.4762	9.4706	48.72	-2.33417	0.000549588	0.0011098	exbB1	transporter ExbB
PA0201	25.5504	37.2915	211.907	233.232	31.4209	222.569	-2.85722	9.78211e-13	5.72998e-12	PA0201	hypothetical protein
PA0210	0	0	14.9168	9.05754	0	11.9872	-4.88586	0.00511948	0.00869798	mdcC	malonate decarboxylase acyl carrier protein
PA0216	67.526	61.2646	169.789	155.337	64.3953	162.563	-1.32996	0.000137637	0.000308066	PA0216	malonate transporter MadM
PA0217	23.7254	26.6368	104.418	115.031	25.1811	109.724	-2.13314	3.00496e-06	8.79619e-06	PA0217	transcriptional regulator
PA0218	83.9513	95.8924	261.483	273.538	89.9218	267.511	-1.58062	3.16822e-07	1.06721e-06	PA0218	transcriptional regulator
PA0219	21.9003	21.3094	265.432	292.558	21.6049	278.995	-3.68805	6.91777e-18	5.60649e-17	PA0219	aldehyde dehydrogenase
PA0220	20.0753	55.9372	143.904	169.829	38.0063	156.866	-2.11052	1.59473e-06	4.8703e-06	PA0220	amino acid APC family transporter
PA0221	16.4253	5.32735	173.737	163.036	10.8763	168.387	-3.8474	2.3337e-12	1.33953e-11	PA0221	aminotransferase
PA0222	25.5504	7.99103	269.381	280.331	16.7707	274.856	-3.93242	1.95334e-17	1.54616e-16	PA0222	hypothetical protein
PA0223	12.7752	18.6457	95.6433	98.7272	15.7105	97.1852	-2.66484	5.23177e-07	1.70213e-06	PA0223	dihydrodipicolinate synthetase
PA0224	21.9003	13.3184	82.9201	99.18	17.6094	91.0501	-2.32796	6.98058e-06	1.93153e-05	PA0224	class II aldolase/adducin domain-containing protein
PA0225	73.0011	61.2646	161.892	162.13	67.1329	162.011	-1.26032	0.000268506	0.000573784	PA0225	transcriptional regulator
PA0226	12.7752	21.3094	87.7461	91.0283	17.0423	89.3872	-2.43727	3.95904e-06	1.13601e-05	PA0226	CoA transferase subunit A
PA0228	52.9258	45.2825	119.335	104.615	49.1042	111.975	-1.1793	0.00251088	0.00450565	pcaF	beta-ketoadipyl CoA thiolase
PA0229	27.3754	55.9372	133.374	99.6329	41.6563	116.504	-1.52803	0.000477837	0.000974335	pcaT	dicarboxylic acid transporter PcaT
PA0231	14.6002	10.6547	55.7188	33.5129	12.6275	44.6158	-1.79621	0.0059186	0.00994062	pcaD	3-oxoadipate enol-lactonase
PA0232	18.2503	13.3184	44.3118	43.0233	15.7843	43.6676	-1.44335	0.0151187	0.0234623	pcaC	4-carboxymuconolactone decarboxylase
PA0234	21.9003	23.9731	96.082	96.4628	22.9367	96.2724	-2.07714	1.22727e-05	3.24443e-05	PA0234	hypothetical protein
PA0235	32.8505	7.99103	194.358	172.999	20.4208	183.678	-3.06635	7.3826e-11	3.70153e-10	pcaK	4-hydroxybenzoate transporter PcaK
PA0236	40.1506	26.6368	139.955	122.73	33.3937	131.342	-1.94529	3.56716e-06	1.03305e-05	PA0236	transcriptional regulator
PA0237	10.9502	5.32735	136.007	136.769	8.13876	136.388	-3.99157	9.65779e-11	4.78484e-10	PA0237	oxidoreductase
PA0239	32.8505	34.6278	117.141	98.2743	33.7392	107.708	-1.67871	9.02303e-05	0.000208811	PA0239	hypothetical protein
PA0240	18.2503	15.9821	104.418	102.35	17.1162	103.384	-2.58231	3.63091e-07	1.20439e-06	PA0240	porin
PA0241	5.47508	21.3094	110.56	109.596	13.3923	110.078	-3.16051	3.54633e-08	1.35897e-07	PA0241	major facilitator superfamily transporter
PA0242	36.5006	47.9462	233.405	233.684	42.2234	233.545	-2.48928	1.28941e-11	6.89124e-11	PA0242	hypothetical protein
PA0244	12.7752	15.9821	62.2998	68.8373	14.3786	65.5685	-2.20929	0.000119152	0.000269356	PA0244	shikimate 5-dehydrogenase
PA0246	38.3256	42.6188	110.121	104.615	40.4722	107.368	-1.41514	0.000514091	0.00104239	PA0246	major facilitator superfamily transporter
PA0247	25.5504	26.6368	176.37	166.659	26.0936	171.514	-2.72033	1.64025e-10	7.97364e-10	pobA	4-hydroxybenzoate 3-monooxygenase
PA0248	52.9258	42.6188	205.326	223.268	47.7723	214.297	-2.14948	2.33246e-09	1.01566e-08	PA0248	transcriptional regulator
PA0251	3.65006	5.32735	50.0153	71.5546	4.48871	60.7849	-3.80187	9.33375e-06	2.52905e-05	PA0251	hypothetical protein
PA0252	1.82503	5.32735	38.1696	47.0992	3.57619	42.6344	-3.69129	0.000163817	0.000362628	PA0252	hypothetical protein
PA0254	78.4762	77.2466	139.516	134.052	77.8614	136.784	-0.812065	0.0174389	0.0267118	PA0254	hypothetical protein
PA0257	0	0	84.675	79.7063	0	82.1907	-7.66295	3.31991e-07	1.1121e-06	PA0257	hypothetical protein
PA0258	0	0	35.9759	29.8899	0	32.9329	-6.34362	5.04211e-05	0.000121791	PA0258	hypothetical protein
PA0259	0	5.32735	101.786	100.539	2.66368	101.162	-5.52477	3.47892e-07	1.15822e-06	PA0259	hypothetical protein
PA0260	5.47508	2.66368	262.8	291.653	4.06938	277.226	-6.00596	1.26998e-14	8.33854e-14	PA0260	hypothetical protein
PA0261	0	0	28.5175	24.4554	0	26.4864	-6.02932	0.000148299	0.000329746	PA0261	hypothetical protein
PA0262	0	5.32735	130.303	105.973	2.66368	118.138	-5.74974	1.03614e-07	3.70635e-07	PA0262	hypothetical protein
PA0263	7.30011	10.6547	52.6477	52.5337	8.97741	52.5907	-2.58768	0.000151575	0.000336488	hcpC	secreted protein Hcp
PA0267	63.876	47.9462	147.852	155.79	55.9111	151.821	-1.42283	9.66369e-05	0.000222347	PA0267	hypothetical protein
PA0268	45.6257	66.5919	161.453	164.847	56.1088	163.15	-1.56457	1.92844e-05	4.97691e-05	PA0268	transcriptional regulator
PA0272	45.6257	26.6368	103.54	105.973	36.1312	104.757	-1.49942	0.000461116	0.000943074	PA0272	transcriptional regulator
PA0273	5.47508	18.6457	73.268	82.4236	12.0604	77.8458	-2.79909	5.3414e-06	1.50123e-05	PA0273	major facilitator superfamily transporter
PA0274	18.2503	10.6547	56.5963	69.743	14.4525	63.1697	-2.08285	0.000313606	0.0006626	PA0274	hypothetical protein
PA0278	43.8007	34.6278	86.4299	90.1225	39.2142	88.2762	-1.1548	0.00635187	0.0106158	PA0278	hypothetical protein
PA0280	31.0255	2.66368	117.141	109.596	16.8446	113.369	-2.7152	0.0306731	0.0447969	cysA	sulfate.thiosulfate ABC transporter ATP-binding protein CysA
PA0281	7.30011	5.32735	60.9836	69.743	6.31373	65.3633	-3.33845	5.2943e-06	1.48877e-05	cysW	sulfate transporter CysW
PA0282	14.6002	5.32735	74.1455	62.497	9.96379	68.3213	-2.69092	2.07372e-05	5.32151e-05	cysT	sulfate transporter CysT
PA0283	25.5504	7.99103	130.303	120.465	16.7707	125.384	-2.81029	3.09835e-08	1.19574e-07	sbp	sulfate-binding protein
PA0284	5.47508	7.99103	37.2921	30.3428	6.73306	33.8174	-2.36521	0.0031462	0.00555754	PA0284	hypothetical protein
PA0285	111.327	66.5919	361.953	345.092	88.9593	353.523	-1.96332	7.84922e-10	3.57261e-09	PA0285	hypothetical protein
PA0287	21.9003	15.9821	113.631	110.955	18.9412	112.293	-2.5395	1.95822e-07	6.80303e-07	gpuP	3-guanidinopropionate transporter
PA0288	16.4253	13.3184	110.121	91.4811	14.8718	100.801	-2.74128	2.86355e-07	9.73033e-07	gpuA	guanidinopropionase
PA0293	5.47508	5.32735	78.5328	81.065	5.40122	79.7989	-3.88187	3.53672e-07	1.17458e-06	aguB	N-carbamoylputrescine amidohydrolase
PA0305	120.452	101.22	365.901	318.825	110.836	342.363	-1.61809	4.65575e-08	1.74711e-07	PA0305	hypothetical protein
PA0308	91.2514	119.865	163.208	188.85	105.558	176.029	-0.750753	0.0206701	0.0310824	PA0308	hypothetical protein
PA0311	14.6002	34.6278	90.3785	86.9524	24.614	88.6654	-1.91383	0.000117606	0.000266083	PA0311	hypothetical protein
PA0321	31.0255	39.9552	133.374	132.24	35.4903	132.807	-1.92343	2.69426e-06	7.93376e-06	PA0321	acetylpolyamine aminohydrolase
PA0322	20.0753	10.6547	114.07	96.9157	15.365	105.493	-2.72341	2.26655e-07	7.82414e-07	PA0322	transporter
PA0323	18.2503	37.2915	120.651	139.939	27.7709	130.295	-2.28649	4.78984e-07	1.56585e-06	PA0323	ABC transporter
PA0324	5.47508	0	83.3588	89.6696	2.73754	86.5142	-4.75719	3.42974e-07	1.14536e-06	PA0324	ABC transporter permease
PA0325	10.9502	15.9821	81.1652	88.311	13.4661	84.7381	-2.69007	2.03916e-06	6.12763e-06	PA0325	ABC transporter permease
PA0326	14.6002	18.6457	100.908	135.863	16.623	118.386	-2.85502	3.61615e-08	1.38377e-07	PA0326	ABC transporter ATP-binding protein
PA0334	62.051	26.6368	123.722	123.183	44.3439	123.452	-1.42916	0.00067613	0.00135077	PA0334	major facilitator superfamily transporter
PA0340	69.3511	45.2825	106.612	104.162	57.3168	105.387	-0.85453	0.0273353	0.040225	PA0340	hypothetical protein
PA0341	62.051	58.6009	104.418	120.918	60.3259	112.668	-0.897684	0.0161015	0.0248737	lgt	prolipoprotein diacylglyceryl transferase
PA0346	85.7763	93.2287	197.429	213.305	89.5025	205.367	-1.20284	0.000157908	0.000349975	PA0346	hypothetical protein
PA0347	16.4253	21.3094	148.73	122.73	18.8673	135.73	-2.87139	3.48275e-09	1.49143e-08	glpQ	glycerophosphoryl diester phosphodiesterase
PA0348	40.1506	45.2825	157.066	136.769	42.7166	146.917	-1.79101	4.00068e-06	1.14637e-05	PA0348	hypothetical protein
PA0349	38.3256	34.6278	268.064	220.551	36.4767	244.308	-2.73544	7.53857e-13	4.46395e-12	PA0349	hypothetical protein
PA0350	54.7508	47.9462	105.295	91.934	51.3485	98.6147	-0.933386	0.0176341	0.0269727	folA	dihydrofolate reductase
PA0358	14.6002	7.99103	39.4858	45.2877	11.2956	42.3867	-1.85809	0.0046433	0.00796121	PA0358	hypothetical protein
PA0364	40.1506	23.9731	182.951	169.829	32.0619	176.39	-2.4196	2.91786e-09	1.25846e-08	PA0364	oxidoreductase
PA0371	54.7508	50.6099	109.683	108.238	52.6804	108.96	-1.04347	0.00632159	0.0105717	PA0371	hypothetical protein
PA0383	40.1506	74.583	187.338	168.47	57.3668	177.904	-1.67046	9.56763e-06	2.58597e-05	PA0383	hypothetical protein
PA0386	41.9757	63.9283	95.6433	100.992	52.952	98.3174	-0.917985	0.021479	0.032183	PA0386	coproporphyrinogen III oxidase
PA0414	23.7254	37.2915	76.7779	75.1776	30.5084	75.9777	-1.34889	0.00389263	0.006766	chpB	methylesterase
PA0416	7.30011	18.6457	64.4934	46.1934	12.9729	55.3434	-2.17115	0.000639212	0.00128268	chpD	transcriptional regulator
PA0418	54.7508	63.9283	109.244	129.523	59.3396	119.383	-1.01778	0.00657079	0.0109513	PA0418	hypothetical protein
PA0420	114.977	98.5561	181.635	173.905	106.766	177.77	-0.727962	0.0204408	0.0307802	bioA	adenosylmethionine--8-amino-7-oxononanoate aminotransferase BioA
PA0434	43.8007	10.6547	189.532	171.187	27.2277	180.36	-2.63826	6.58326e-09	2.73087e-08	PA0434	hypothetical protein
PA0435	34.6755	26.6368	116.702	129.07	30.6562	122.886	-1.98242	3.63856e-06	1.05136e-05	PA0435	hypothetical protein
PA0437	14.6002	42.6188	96.082	100.539	28.6095	98.3103	-1.85312	0.000148355	0.000329746	codA	cytosine deaminase
PA0438	43.8007	34.6278	93.0109	97.3685	39.2142	95.1897	-1.26334	0.00253388	0.00454242	codB	cytosine permease
PA0439	40.1506	29.3004	104.857	110.955	34.7255	107.906	-1.61286	0.000140679	0.000314358	PA0439	dihydropyrimidine dehydrogenase
PA0442	3.65006	2.66368	21.9365	22.6438	3.15687	22.2902	-2.78741	0.00894694	0.0144546	PA0442	hypothetical protein
PA0443	129.577	143.839	222.875	233.684	136.708	228.28	-0.744464	0.0109169	0.0174298	PA0443	transporter
PA0450	43.8007	26.6368	202.255	172.999	35.2187	187.627	-2.37597	2.70167e-09	1.1708e-08	PA0450	phosphate transporter
PA0458	114.977	106.547	184.267	185.68	110.762	184.973	-0.736069	0.0170469	0.0261778	PA0458	major facilitator superfamily transporter
PA0464	65.701	79.9103	207.958	179.339	72.8057	193.649	-1.42318	2.66259e-05	6.69655e-05	creC	sensory histidine kinase CreC
PA0465	16.4253	29.3004	80.7264	67.0258	22.8629	73.8761	-1.73709	0.000676965	0.00135194	creD	hypothetical protein
PA0466	7.30011	5.32735	51.7702	45.7406	6.31373	48.7554	-2.91709	0.000126603	0.000285369	PA0466	hypothetical protein
PA0467	29.2005	31.9641	78.5328	62.9499	30.5823	70.7413	-1.21648	0.00961518	0.0154606	PA0467	hypothetical protein
PA0471	16.4253	26.6368	95.2046	76.5362	21.531	85.8704	-2.03564	5.62609e-05	0.000134675	PA0471	transmembrane sensor
PA0472	62.051	23.9731	110.999	116.389	43.012	113.694	-1.35089	0.00192561	0.00352888	PA0472	RNA polymerase sigma factor
PA0474	0	2.66368	19.7429	34.4186	1.33184	27.0808	-4.61518	0.0025173	0.00451419	PA0474	esterase
PA0475	38.3256	39.9552	100.031	91.934	39.1404	95.9823	-1.29711	0.0018864	0.00346286	PA0475	transcriptional regulator
PA0476	34.6755	29.3004	193.042	192.926	31.988	192.984	-2.57867	8.61771e-11	4.28518e-10	PA0476	permease
PA0477	27.3754	10.6547	160.137	177.075	19.0151	168.606	-3.06911	7.23094e-11	3.62884e-10	PA0477	transcriptional regulator
PA0480	18.2503	10.6547	80.2877	74.2718	14.4525	77.2798	-2.37175	1.97713e-05	5.09532e-05	PA0480	3-oxoadipate enol-lactonase
PA0489	12.7752	15.9821	68.0033	80.1592	14.3786	74.0812	-2.38571	2.48414e-05	6.29732e-05	PA0489	phosphoribosyl transferase
PA0491	40.1506	26.6368	176.808	184.321	33.3937	180.565	-2.40236	1.86146e-09	8.18437e-09	PA0491	transcriptional regulator
PA0492	32.8505	34.6278	74.1455	88.311	33.7392	81.2282	-1.27112	0.0044316	0.00761826	PA0492	hypothetical protein
PA0494	29.2005	21.3094	95.2046	79.2535	25.2549	87.229	-1.76417	0.000206058	0.000448994	PA0494	acetyl-CoA carboxylase biotin carboxylase subunit
PA0496	18.2503	21.3094	110.121	112.766	19.7799	111.444	-2.50834	2.3331e-07	8.03852e-07	PA0496	hypothetical protein
PA0499	9.12514	10.6547	45.1893	52.5337	9.88993	48.8615	-2.31917	0.000526944	0.00106685	PA0499	pili assembly chaperone
PA0507	56.5759	61.2646	220.243	226.438	58.9202	223.341	-1.92793	1.50831e-08	6.02657e-08	PA0507	acyl-CoA dehydrogenase
PA0508	60.2259	69.2556	177.686	201.983	64.7408	189.835	-1.56084	5.9626e-06	1.66634e-05	PA0508	acyl-CoA dehydrogenase
PA0509	93.0764	42.6188	132.058	139.033	67.8476	135.546	-0.962209	0.0139567	0.0218652	nirN	cytochrome C
PA0511	25.5504	29.3004	67.1258	68.3844	27.4254	67.7551	-1.31501	0.0061224	0.0102607	nirJ	heme d1 biosynthesis protein NirJ
PA0521	5.47508	7.99103	49.1378	51.628	6.73306	50.3829	-2.94297	9.23669e-05	0.000213245	PA0521	cytochrome C oxidase subunit
PA0523	7.30011	5.32735	54.8413	43.9291	6.31373	49.3852	-2.93578	0.000118398	0.000267763	norC	nitric oxide reductase subunit C
PA0524	36.5006	21.3094	176.808	189.303	28.905	183.056	-2.61912	2.86715e-10	1.37168e-09	norB	nitric oxide reductase subunit B
PA0525	34.6755	34.6278	153.117	140.845	34.6517	146.981	-2.08458	2.52949e-07	8.66568e-07	PA0525	denitrification protein NorD
PA0528	29.2005	23.9731	153.994	168.017	26.5868	161.006	-2.58121	1.46926e-09	6.52869e-09	PA0528	transcriptional regulator
PA0532	20.0753	10.6547	60.5448	74.7247	15.365	67.6348	-2.08633	0.000217296	0.000471779	PA0532	hypothetical protein
PA0533	100.377	111.874	198.306	190.661	106.126	194.484	-0.879467	0.00458735	0.00787024	PA0533	transcriptional regulator
PA0539	38.3256	23.9731	111.876	141.75	31.1493	126.813	-1.99081	4.86153e-06	1.37562e-05	PA0539	hypothetical protein
PA0550	45.6257	15.9821	140.394	144.921	30.8039	142.657	-2.14282	1.36461e-06	4.21253e-06	PA0550	hypothetical protein
PA0559	142.352	127.857	283.859	278.066	135.104	280.963	-1.05124	0.000244252	0.000525262	PA0559	hypothetical protein
PA0564	31.0255	18.6457	103.102	119.56	24.8356	111.331	-2.12419	4.23441e-06	1.20824e-05	PA0564	transcriptional regulator
PA0572	182.503	213.094	311.938	318.825	197.799	315.381	-0.678972	0.0120907	0.0191687	PA0572	hypothetical protein
PA0575	206.228	197.112	312.376	304.786	201.67	308.581	-0.611938	0.021922	0.0328195	PA0575	hypothetical protein
PA0583	38.3256	21.3094	60.1061	65.6672	29.8175	62.8866	-1.0387	0.0325829	0.0472682	PA0583	hypothetical protein
PA0593	47.4507	23.9731	86.4299	76.0833	35.7119	81.2566	-1.14453	0.011985	0.0190121	pdxA	4-hydroxythreonine-4-phosphate dehydrogenase
PA0600	147.827	111.874	350.546	391.286	129.851	370.916	-1.50112	2.4331e-07	8.35656e-07	PA0600	two-component sensor
PA0602	182.503	183.794	334.313	345.545	183.148	339.929	-0.892495	0.000878008	0.00171743	PA0602	ABC transporter
PA0604	67.526	39.9552	219.365	211.041	53.7406	215.203	-1.96774	4.92478e-08	1.84044e-07	PA0604	ABC transporter
PA0605	31.0255	26.6368	111.876	119.56	28.8311	115.718	-1.99263	4.94882e-06	1.3974e-05	PA0605	ABC transporter permease
PA0606	16.4253	21.3094	118.019	119.56	18.8673	118.789	-2.67876	4.30013e-08	1.62264e-07	PA0606	ABC transporter permease
PA0614	12.7752	7.99103	68.442	62.0441	10.3831	65.2431	-2.60775	3.04662e-05	7.58165e-05	PA0614	hypothetical protein
PA0616	14.6002	21.3094	56.1575	53.4395	17.9548	54.7985	-1.64062	0.00330998	0.00583545	PA0616	hypothetical protein
PA0617	1.82503	0	20.1816	16.7564	0.912514	18.469	-4.09048	0.00936837	0.0150771	PA0617	bacteriophage protein
PA0618	36.5006	15.9821	160.575	176.169	26.2413	168.372	-2.61786	2.04994e-09	8.9695e-09	PA0618	bacteriophage protein
PA0619	5.47508	0	37.7308	35.7773	2.73754	36.7541	-3.53874	0.00048816	0.000993146	PA0619	bacteriophage protein
PA0620	98.5515	109.211	186.899	199.266	103.881	193.083	-0.899544	0.00394863	0.00685675	PA0620	bacteriophage protein
PA0622	41.9757	53.2735	93.4496	102.35	47.6246	97.8999	-1.05491	0.00863742	0.0140111	PA0622	bacteriophage protein
PA0625	127.752	95.8924	350.107	307.503	111.822	328.805	-1.54175	3.07389e-07	1.03866e-06	PA0625	hypothetical protein
PA0628	14.6002	21.3094	136.007	122.73	17.9548	129.368	-2.88515	5.31418e-09	2.22826e-08	PA0628	hypothetical protein
PA0629	12.7752	5.32735	78.5328	90.5754	9.05128	84.5541	-3.14156	5.96269e-07	1.91923e-06	PA0629	hypothetical protein
PA0631	3.65006	7.99103	30.7111	21.2852	5.82054	25.9982	-2.23168	0.0121062	0.0191876	PA0631	hypothetical protein
PA0669	65.701	53.2735	244.373	222.363	59.4873	233.368	-1.95786	9.56635e-09	3.91744e-08	PA0669	error-prone DNA polymerase
PA0670	23.7254	15.9821	64.0547	68.8373	19.8537	66.446	-1.71155	0.00107056	0.00206212	PA0670	hypothetical protein
PA0671	7.30011	10.6547	105.295	89.6696	8.97741	97.4825	-3.48151	4.10237e-08	1.55449e-07	PA0671	hypothetical protein
PA0672	36.5006	50.6099	195.674	178.886	43.5552	187.28	-2.12886	1.75557e-08	6.95823e-08	hemO	heme oxygenase
PA0674	27.3754	53.2735	97.3982	83.7822	40.3245	90.5902	-1.20937	0.00636746	0.0106353	vreA	hypothetical protein
PA0675	9.12514	5.32735	59.6674	67.9315	7.22625	63.7995	-3.08826	1.05552e-05	2.83037e-05	vreI	ECF sigma factor VreI
PA0676	38.3256	34.6278	95.6433	75.6304	36.4767	85.6369	-1.22457	0.00522603	0.00885408	vreR	sigma factor regulator VreR
PA0677	3.65006	21.3094	53.9639	39.4003	12.4797	46.6821	-2.02302	0.00345122	0.00605692	PA0677	HxcW pseudopilin
PA0678	10.9502	7.99103	35.9759	29.8899	9.4706	32.9329	-1.77131	0.01382	0.0216574	PA0678	HxcU pseudopilin
PA0680	3.65006	5.32735	61.4223	72.9132	4.48871	67.1677	-3.94696	2.79178e-06	8.20313e-06	PA0680	HxcV pseudopilin
PA0681	7.30011	13.3184	81.6039	71.1017	10.3092	76.3528	-2.94896	2.70729e-06	7.96778e-06	PA0681	HxcT pseudopilin
PA0682	7.30011	2.66368	45.628	34.4186	4.9819	40.0233	-2.91344	0.000543679	0.00109869	PA0682	HxcX atypical pseudopilin
PA0683	7.30011	13.3184	90.8173	81.5178	10.3092	86.1675	-3.1246	4.34506e-07	1.42819e-06	PA0683	type II secretion system protein
PA0684	5.47508	10.6547	19.7429	32.6071	8.0649	26.175	-1.75361	0.031449	0.0458434	PA0684	type II secretion system protein
PA0685	16.4253	5.32735	157.066	160.318	10.8763	158.692	-3.76234	8.85947e-12	4.80588e-11	PA0685	type II secretion system protein
PA0686	9.12514	2.66368	78.9715	62.0441	5.89441	70.5078	-3.46692	2.67675e-06	7.88646e-06	PA0686	type II secretion system protein HxcR
PA0687	12.7752	42.6188	119.773	116.842	27.697	118.308	-2.17736	7.3716e-06	2.03187e-05	PA0687	type II secretion system protein
PA0691	34.6755	10.6547	302.724	268.556	22.6651	285.64	-3.56195	1.96036e-16	1.44332e-15	PA0691	hypothetical protein
PA0692	21.9003	7.99103	156.188	174.81	14.9457	165.499	-3.37973	1.74505e-11	9.18179e-11	PA0692	hypothetical protein
PA0693	36.5006	18.6457	136.445	148.544	27.5732	142.494	-2.31792	1.17044e-07	4.16208e-07	exbB2	transporter ExbB
PA0695	18.2503	7.99103	141.71	126.806	13.1207	134.258	-3.27868	7.24961e-10	3.31152e-09	PA0695	hypothetical protein
PA0696	27.3754	7.99103	122.845	143.562	17.6832	133.203	-2.81876	1.95816e-08	7.74424e-08	PA0696	hypothetical protein
PA0697	7.30011	2.66368	31.5886	24.9082	4.9819	28.2484	-2.41593	0.00649817	0.0108436	PA0697	hypothetical protein
PA0698	1.82503	0	21.9365	20.3795	0.912514	21.158	-4.28532	0.00577337	0.00971773	PA0698	hypothetical protein
PA0699	3.65006	2.66368	39.4858	33.9658	3.15687	36.7258	-3.50562	0.00045347	0.000929186	PA0699	PpiC-type peptidyl-prolyl cis-trans isomerase
PA0702	7.30011	15.9821	71.0744	58.874	11.6411	64.9742	-2.55312	4.57288e-05	0.000111249	PA0702	hypothetical protein
PA0703	21.9003	26.6368	99.1531	105.067	24.2686	102.11	-2.08942	7.35013e-06	2.02698e-05	PA0703	major facilitator superfamily transporter
PA0707	9.12514	21.3094	76.3391	77.442	15.2173	76.8905	-2.4116	2.07312e-05	5.32151e-05	toxR	transcriptional regulator ToxR
PA0708	96.7265	66.5919	190.848	185.68	81.6592	188.264	-1.18501	0.000414238	0.000854602	PA0708	transcriptional regulator
PA0710	5.47508	10.6547	28.5175	30.3428	8.0649	29.4301	-1.92657	0.0135877	0.0213056	gloA2	lactoylglutathione lyase
PA0711	14.6002	18.6457	68.442	60.2326	16.623	64.3373	-1.97372	0.000370751	0.000770743	PA0711	hypothetical protein
PA0714	146.002	162.484	277.717	291.653	154.243	284.685	-0.888852	0.00157344	0.00293804	PA0714	hypothetical protein
PA0718	14.6002	15.9821	55.2801	32.6071	15.2911	43.9436	-1.53041	0.0145346	0.0226725	PA0718	hypothetical protein
PA0722	0	0	10.9683	3.62302	0	7.29564	-4.16988	0.0314572	0.0458434	PA0722	hypothetical protein
PA0723	0	0	47.3829	42.1176	0	44.7502	-6.78593	1.00697e-05	2.71356e-05	coaB	phage coat protein B
PA0724	3.65006	13.3184	344.404	324.713	8.48422	334.558	-5.44456	4.85841e-19	4.14147e-18	PA0724	phage coat protein A
PA0725	0	0	19.3042	17.6622	0	18.4832	-5.51023	0.00079352	0.001564	PA0725	hypothetical protein
PA0726	0	0	132.935	114.578	0	123.757	-8.25346	2.90765e-08	1.12534e-07	PA0726	hypothetical protein
PA0727	31.0255	42.6188	199.622	183.415	36.8222	191.519	-2.40448	7.42593e-10	3.38562e-09	PA0727	hypothetical protein
PA0728	23.7254	15.9821	174.176	149.902	19.8537	162.039	-2.99282	1.08685e-10	5.36021e-10	PA0728	bacteriophage integrase
PA0733	7.30011	13.3184	39.9245	40.306	10.3092	40.1153	-2.01372	0.00348745	0.00611655	PA0733	16S rRNA pseudouridine(516) synthase
PA0739	32.8505	34.6278	113.193	99.6329	33.7392	106.413	-1.66125	0.000100974	0.000231639	PA0739	transcriptional regulator
PA0740	32.8505	15.9821	186.461	181.604	24.4163	184.032	-2.85428	4.98718e-11	2.54038e-10	sdsA1	SDS hydrolase SdsA1
PA0748	54.7508	37.2915	128.548	138.58	46.0212	133.564	-1.5117	0.00010378	0.000237273	PA0748	pseudo
PA0752	7.30011	15.9821	144.781	124.541	11.6411	134.661	-3.61317	2.60972e-10	1.25516e-09	PA0752	hypothetical protein
PA0754	16.4253	13.3184	62.7385	73.3661	14.8718	68.0523	-2.17543	0.000112821	0.000256004	PA0754	hypothetical protein
PA0755	29.2005	21.3094	109.683	105.973	25.2549	107.828	-2.06854	5.73927e-06	1.6064e-05	opdH	cis-aconitate porin OpdH
PA0756	25.5504	13.3184	73.7068	73.3661	19.4344	73.5364	-1.86943	0.000333662	0.000699801	PA0756	two-component response regulator
PA0757	56.5759	26.6368	201.377	192.926	41.6063	197.151	-2.19433	2.10062e-08	8.24158e-08	PA0757	two-component sensor
PA0777	12.7752	7.99103	32.9048	28.5312	10.3831	30.718	-1.5273	0.0313798	0.0457552	PA0777	hypothetical protein
PA0781	20.0753	21.3094	232.089	225.533	20.6924	228.811	-3.47292	3.15818e-15	2.14094e-14	PA0781	hypothetical protein
PA0784	52.9258	37.2915	104.857	102.803	45.1087	103.83	-1.18027	0.00343205	0.00602522	PA0784	transcriptional regulator
PA0785	14.6002	2.66368	85.1138	63.4028	8.63195	74.2583	-2.97586	6.4538e-06	1.79529e-05	azoR1	FMN-dependent NADH-azoreductase AzoR
PA0787	87.6014	87.9013	156.188	167.112	87.7514	161.65	-0.881513	0.00711486	0.0117463	PA0787	hypothetical protein
PA0790	18.2503	26.6368	83.3588	76.5362	22.4435	79.9475	-1.86374	0.000179026	0.000393886	PA0790	hypothetical protein
PA0800	10.9502	18.6457	56.5963	89.6696	14.798	73.1329	-2.35059	6.49015e-05	0.000154095	PA0800	hypothetical protein
PA0801	56.5759	47.9462	102.663	116.389	52.261	109.526	-1.057	0.00619719	0.0103732	PA0801	hypothetical protein
PA0806	29.2005	21.3094	173.737	136.769	25.2549	155.253	-2.59362	4.65774e-09	1.96087e-08	PA0806	hypothetical protein
PA0808	23.7254	26.6368	69.3194	57.9682	25.1811	63.6438	-1.34653	0.00694437	0.0115068	PA0808	hypothetical protein
PA0809	31.0255	23.9731	85.1138	91.934	27.4993	88.5239	-1.66691	0.000292292	0.00062168	PA0809	divalent metal cation transporter MntH
PA0811	25.5504	29.3004	79.849	83.7822	27.4254	81.8156	-1.58743	0.000658459	0.00131789	PA0811	major facilitator superfamily transporter
PA0812	45.6257	21.3094	116.264	110.502	33.4676	113.383	-1.71	9.83941e-05	0.000226102	PA0812	hypothetical protein
PA0816	135.052	199.776	334.313	318.825	167.414	326.569	-0.978934	0.00084289	0.0016535	PA0816	transcriptional regulator
PA0817	21.9003	5.32735	76.3391	53.4395	13.6138	64.8893	-2.15681	0.000403797	0.000833695	PA0817	ring-cleaving dioxygenase
PA0818	20.0753	21.3094	131.18	145.373	20.6924	138.277	-2.74585	3.92241e-09	1.66403e-08	PA0818	hypothetical protein
PA0819	7.30011	5.32735	49.5766	49.8165	6.31373	49.6965	-2.94439	0.000101938	0.000233357	PA0819	hypothetical protein
PA0821	94.9015	50.6099	230.772	231.873	72.7557	231.323	-1.63539	3.00756e-06	8.79905e-06	PA0821	hypothetical protein
PA0824	10.9502	2.66368	71.0744	61.5913	6.80692	66.3328	-3.16343	7.81133e-06	2.14545e-05	PA0824	hypothetical protein
PA0825	7.30011	13.3184	42.5569	47.5521	10.3092	45.0545	-2.18232	0.00127946	0.00243429	PA0825	hypothetical protein
PA0827	27.3754	18.6457	98.2757	111.861	23.0106	105.068	-2.15939	4.63248e-06	1.31423e-05	PA0827	hypothetical protein
PA0828	23.7254	13.3184	132.935	128.164	18.5219	130.55	-2.76623	1.02718e-08	4.19369e-08	PA0828	transcriptional regulator
PA0829	16.4253	18.6457	88.1849	86.0466	17.5355	87.1157	-2.32415	7.39265e-06	2.03664e-05	PA0829	hydrolase
PA0830	60.2259	23.9731	107.489	98.7272	42.0995	103.108	-1.24243	0.00490433	0.00836649	PA0830	hypothetical protein
PA0831	80.3012	71.9193	136.445	128.164	76.1103	132.305	-0.791602	0.0220789	0.0330453	oruR	ornithine utilization transcriptional regulator OruR
PA0839	25.5504	31.9641	57.4737	62.9499	28.7573	60.2118	-1.08194	0.0259221	0.0383367	PA0839	transcriptional regulator
PA0840	52.9258	71.9193	150.046	150.355	62.4226	150.201	-1.28576	0.000348139	0.000728196	PA0840	oxidoreductase
PA0842	12.7752	13.3184	106.173	127.258	13.0468	116.716	-3.16531	7.37069e-09	3.04588e-08	PA0842	glycosyl transferase family protein
PA0843	9.12514	23.9731	42.1181	44.8348	16.5491	43.4765	-1.46422	0.017286	0.0265	plcR	phospholipase C accessory protein PlcR
PA0844	36.5006	29.3004	278.155	300.257	32.9005	289.206	-3.11669	2.08786e-16	1.5238e-15	plcH	hemolytic phospholipase C
PA0845	36.5006	21.3094	220.682	220.098	28.905	220.39	-2.88561	1.10763e-12	6.47412e-12	PA0845	neutral ceramidase
PA0847	155.127	85.2377	202.694	203.342	120.183	203.018	-0.733539	0.0292573	0.0429022	PA0847	hypothetical protein
PA0848	85.7763	26.6368	137.323	151.261	56.2066	144.292	-1.31062	0.00254688	0.00456422	PA0848	alkyl hydroperoxide reductase
PA0851	49.2758	53.2735	105.295	105.067	51.2747	105.181	-1.04159	0.00706852	0.0116805	PA0851	hypothetical protein
PA0855	60.2259	42.6188	152.24	145.826	51.4224	149.033	-1.51268	5.13131e-05	0.000123781	PA0855	hypothetical protein
PA0863	60.2259	63.9283	220.682	226.891	62.0771	223.786	-1.85403	3.65435e-08	1.39544e-07	PA0863	oxidoreductase
PA0864	36.5006	31.9641	122.845	106.879	34.2323	114.862	-1.73664	3.77782e-05	9.26121e-05	PA0864	transcriptional regulator
PA0866	58.4009	69.2556	110.999	125.447	63.8283	118.223	-0.899199	0.0143725	0.0224473	aroP2	aromatic amino acid transporter AroP
PA0873	140.527	149.166	328.171	355.056	144.847	341.613	-1.2406	8.79894e-06	2.3949e-05	phhR	transcriptional regulator PhhR
PA0875	52.9258	34.6278	215.855	219.192	43.7768	217.524	-2.28188	6.4423e-10	2.96204e-09	PA0875	hypothetical protein
PA0877	62.051	90.565	366.34	385.851	76.308	376.096	-2.32532	2.22012e-13	1.35911e-12	PA0877	transcriptional regulator
PA0878	16.4253	13.3184	100.031	105.973	14.8718	103.002	-2.77201	1.57987e-07	5.53822e-07	PA0878	hypothetical protein
PA0879	21.9003	23.9731	105.295	97.8214	22.9367	101.558	-2.15438	5.04412e-06	1.42136e-05	PA0879	acyl-CoA dehydrogenase
PA0880	0	0	11.407	12.2277	0	11.8173	-4.86478	0.00515682	0.00875595	PA0880	ring-cleaving dioxygenase
PA0881	5.47508	15.9821	70.6356	78.8006	10.7286	74.7181	-2.90033	4.77599e-06	1.35282e-05	PA0881	hypothetical protein
PA0882	14.6002	13.3184	88.6236	80.1592	13.9593	84.3914	-2.58727	3.09243e-06	9.02789e-06	PA0882	hypothetical protein
PA0883	27.3754	7.99103	173.299	173.905	17.6832	173.602	-3.19612	2.98279e-11	1.53522e-10	PA0883	acyl-CoA lyase subunit beta
PA0884	27.3754	10.6547	84.675	95.1042	19.0151	89.8896	-2.16982	2.58398e-05	6.51392e-05	PA0884	C4-dicarboxylate-binding protein
PA0886	29.2005	18.6457	62.2998	87.8581	23.9231	75.0789	-1.61735	0.00138126	0.00261059	PA0886	C4-dicarboxylate transporter
PA0897	32.8505	39.9552	78.9715	73.3661	36.4028	76.1688	-1.07866	0.014556	0.0226993	aruG	arginine N-succinyltransferase subunit beta
PA0898	32.8505	47.9462	103.54	112.766	40.3983	108.153	-1.44692	0.000486851	0.000990864	aruD	N-succinylglutamate 5-semialdehyde dehydrogenase
PA0908	1.82503	2.66368	45.1893	41.6647	2.24435	43.427	-4.32001	0.000157764	0.0003498	PA0908	hypothetical protein
PA0909	0	5.32735	18.4267	14.4921	2.66368	16.4594	-2.85337	0.0249967	0.0371156	PA0909	hypothetical protein
PA0910	0	5.32735	35.5372	25.814	2.66368	30.6756	-3.77546	0.00138354	0.00261304	PA0910	hypothetical protein
PA0911	14.6002	13.3184	85.5525	73.3661	13.9593	79.4593	-2.50055	8.2866e-06	2.26112e-05	PA0911	hypothetical protein
PA0912	85.7763	26.6368	516.825	495.447	56.2066	506.136	-3.10947	1.2174e-16	9.13049e-16	PA0912	hypothetical protein
PA0914	5.47508	7.99103	29.8337	24.9082	6.73306	27.371	-2.05861	0.0129009	0.020305	PA0914	hypothetical protein
PA0920	125.927	114.538	252.27	254.97	120.233	253.62	-1.07211	0.000272562	0.000581994	PA0920	hypothetical protein
PA0921	83.9513	39.9552	411.091	504.505	61.9532	457.798	-2.84165	3.51594e-16	2.51536e-15	PA0921	hypothetical protein
PA0923	122.277	106.547	189.532	174.81	114.412	182.171	-0.664533	0.0320716	0.0466512	dinB	DNA polymerase IV
PA0924	45.6257	58.6009	253.148	264.933	52.1133	259.04	-2.332	1.88116e-11	9.86929e-11	PA0924	hypothetical protein
PA0929	62.051	50.6099	155.749	168.017	56.3304	161.883	-1.50962	2.72065e-05	6.82677e-05	PA0929	two-component response regulator
PA0930	51.1008	58.6009	141.271	124.088	54.8508	132.68	-1.28331	0.000578288	0.00116429	PA0930	two-component sensor
PA0931	73.0011	53.2735	247.005	199.266	63.1373	223.136	-1.80204	2.50546e-07	8.5931e-07	pirA	outer membrane receptor FepA
PA0935	122.277	101.22	215.417	200.624	111.748	208.021	-0.887278	0.00398351	0.00691289	PA0935	nucleoside triphosphate pyrophosphohydrolase
PA0939	10.9502	10.6547	38.1696	38.9474	10.8024	38.5585	-1.83327	0.00647032	0.0108004	PA0939	hypothetical protein
PA0954	38.3256	31.9641	162.769	143.109	35.1449	152.939	-2.10755	1.67966e-07	5.8653e-07	PA0954	acylphosphatase
PA0957	87.6014	114.538	299.653	248.629	101.07	274.141	-1.45359	3.81993e-06	1.09864e-05	PA0957	hypothetical protein
PA0960	12.7752	10.6547	55.2801	45.2877	11.715	50.2839	-2.0858	0.00097862	0.00189782	PA0960	hypothetical protein
PA0981	9.12514	0	1006.45	1020.78	4.56257	1013.62	-7.56225	7.86389e-28	9.79379e-27	PA0981	hypothetical protein
PA0982	0	0	113.193	110.502	0	111.847	-8.10741	5.28094e-08	1.96947e-07	PA0982	hypothetical protein
PA0983	1.82503	0	46.9442	46.6463	0.912514	46.7953	-5.42582	0.000221774	0.000479965	PA0983	hypothetical protein
PA0984	14.6002	5.32735	391.348	408.948	9.96379	400.148	-5.2236	1.00753e-22	1.0169e-21	PA0984	colicin immunity protein
PA0985	1.82503	5.32735	425.13	445.178	3.57619	435.154	-7.05877	5.90113e-16	4.16145e-15	pyoS5	pyocin S5
PA0987	12.7752	5.32735	117.141	116.842	9.05128	116.992	-3.60632	2.25761e-09	9.85435e-09	PA0987	hypothetical protein
PA0989	32.8505	31.9641	138.2	134.052	32.4073	136.126	-2.06838	5.85739e-07	1.88735e-06	PA0989	hypothetical protein
PA0990	73.0011	98.5561	161.453	126.806	85.7786	144.129	-0.763834	0.0297948	0.0436081	PA0990	hypothetical protein
PA0992	41.9757	21.3094	183.828	199.719	31.6425	191.773	-2.54764	4.81914e-10	2.26562e-09	cupC1	fimbrial subunit CupC1
PA0993	10.9502	2.66368	81.1652	76.0833	6.80692	78.6243	-3.40543	8.10421e-07	2.57796e-06	cupC2	chaperone CupC2
PA0994	118.627	111.874	438.292	428.874	115.251	433.583	-1.90831	1.18461e-11	6.3499e-11	cupC3	usher CupC3
PA1007	96.7265	74.583	170.228	150.808	85.6547	160.518	-0.892621	0.00800456	0.0130564	PA1007	hypothetical protein
PA1014	85.7763	93.2287	332.558	299.352	89.5025	315.955	-1.82475	2.26294e-09	9.86971e-09	PA1014	glycosyl transferase family protein
PA1015	20.0753	13.3184	85.5525	90.1225	16.6968	87.8375	-2.35922	6.57021e-06	1.82569e-05	PA1015	transcriptional regulator
PA1016	45.6257	50.6099	93.8884	87.8581	48.1178	90.8732	-0.923984	0.0213966	0.0320772	PA1016	thiolase
PA1017	140.527	170.475	254.903	263.574	155.501	259.238	-0.745569	0.00922863	0.0148787	pauA	pimeloyl-CoA synthetase
PA1018	5.47508	2.66368	44.3118	46.1934	4.06938	45.2526	-3.40066	0.000116361	0.000263377	PA1018	hypothetical protein
PA1019	20.0753	5.32735	173.299	135.863	12.7013	154.581	-3.49428	8.32374e-11	4.1466e-10	mucK	cis,cis-muconate transporter MucK
PA1020	10.9502	13.3184	91.256	90.5754	12.1343	90.9157	-2.92511	3.62361e-07	1.2027e-06	PA1020	acyl-CoA dehydrogenase
PA1021	5.47508	2.66368	69.3194	62.0441	4.06938	65.6818	-3.93521	3.48481e-06	1.01136e-05	PA1021	enoyl-CoA hydratase
PA1022	60.2259	42.6188	190.409	218.74	51.4224	204.574	-1.9686	5.36382e-08	1.99764e-07	PA1022	acyl-CoA dehydrogenase
PA1023	14.6002	18.6457	79.849	86.4995	16.623	83.1742	-2.34515	1.05464e-05	2.82939e-05	PA1023	short-chain dehydrogenase
PA1024	10.9502	7.99103	56.1575	64.7614	9.4706	60.4595	-2.64402	4.93712e-05	0.000119437	PA1024	nitronate monooxygenase
PA1025	31.0255	26.6368	99.5919	105.52	28.8311	102.556	-1.8187	4.17141e-05	0.000101985	PA1025	porin
PA1027	93.0764	90.565	184.706	188.85	91.8207	186.778	-1.02291	0.00131814	0.00250187	PA1027	aldehyde dehydrogenase
PA1028	40.1506	21.3094	136.884	146.732	30.73	141.808	-2.15906	4.20583e-07	1.38578e-06	PA1028	oxidoreductase
PA1035	116.802	111.874	200.5	182.509	114.338	191.505	-0.742039	0.0157164	0.0243166	PA1035	hypothetical protein
PA1046	98.5515	109.211	227.701	279.425	103.881	253.563	-1.2926	3.29603e-05	8.14499e-05	PA1046	hypothetical protein
PA1051	25.5504	31.9641	117.58	94.1984	28.7573	105.889	-1.89828	2.61387e-05	6.58623e-05	PA1051	transporter
PA1061	25.5504	31.9641	71.9518	72.4603	28.7573	72.2061	-1.3448	0.00428852	0.00739963	PA1061	hypothetical protein
PA1062	27.3754	26.6368	74.1455	80.6121	27.0061	77.3788	-1.51648	0.00128671	0.00244638	PA1062	hypothetical protein
PA1067	31.0255	31.9641	108.366	101.897	31.4948	105.132	-1.74137	5.78447e-05	0.000138247	PA1067	transcriptional regulator
PA1069	235.429	231.74	511.999	516.28	233.584	514.139	-1.13763	6.15186e-06	1.71481e-05	PA1069	hypothetical protein
PA1070	29.2005	10.6547	50.454	67.9315	19.9276	59.1928	-1.50498	0.00719439	0.0118596	braG	ABC transporter ATP-binding protein
PA1072	12.7752	21.3094	79.4103	80.6121	17.0423	80.0112	-2.27649	2.21903e-05	5.66494e-05	braE	branched-chain amino acid ABC transporter permease BraE
PA1073	29.2005	31.9641	65.8096	77.8948	30.5823	71.8522	-1.23865	0.00785247	0.0128508	braD	branched-chain amino acid ABC transporter permease BraD
PA1086	32.8505	61.2646	140.833	150.808	47.0575	145.82	-1.6723	2.67395e-05	6.72202e-05	flgK	flagellar hook-associated protein FlgK
PA1087	1.82503	2.66368	101.347	95.557	2.24435	98.4519	-5.50312	4.40491e-07	1.44611e-06	flgL	flagellar hook-associated protein FlgL
PA1088	0	2.66368	68.8807	67.9315	1.33184	68.4061	-5.96104	3.62784e-05	8.90962e-05	PA1088	hypothetical protein
PA1089	0	0	29.8337	26.7197	0	28.2767	-6.12365	0.000107083	0.000244208	PA1089	hypothetical protein
PA1090	0	0	63.1772	52.9866	0	58.0819	-7.16216	2.45354e-06	7.27224e-06	PA1090	hypothetical protein
PA1091	7.30011	7.99103	563.33	545.264	7.64557	554.297	-6.191	6.99519e-25	7.78358e-24	fgtA	flagellar glycosyl transferase FgtA
PA1094	9.12514	21.3094	157.066	143.562	15.2173	150.314	-3.38731	7.67074e-11	3.83537e-10	fliD	B-type flagellar hook-associated protein
PA1095	3.65006	15.9821	33.7823	26.7197	9.81606	30.251	-1.73151	0.0243505	0.0362156	PA1095	B-type flagellar protein FliS
PA1096	14.6002	10.6547	53.0864	60.6855	12.6275	56.886	-2.14355	0.000396799	0.000820495	PA1096	hypothetical protein
PA1107	34.6755	42.6188	123.283	94.1984	38.6472	108.741	-1.507	0.000372255	0.000773573	PA1107	hypothetical protein
PA1108	18.2503	13.3184	121.09	105.973	15.7843	113.531	-2.81712	4.4716e-08	1.68383e-07	PA1108	major facilitator superfamily transporter
PA1113	76.6512	69.2556	175.492	163.941	72.9534	169.717	-1.21209	0.000335683	0.000703768	PA1113	ABC transporter ATP-binding protein/permease
PA1128	34.6755	42.6188	73.7068	97.8214	38.6472	85.7641	-1.16339	0.00799582	0.0130461	PA1128	transcriptional regulator
PA1130	38.3256	21.3094	87.3074	84.688	29.8175	85.9977	-1.48757	0.00124731	0.00238064	rhlC	rhamnosyltransferase
PA1131	31.0255	23.9731	133.374	129.07	27.4993	131.222	-2.23332	2.6445e-07	9.03123e-07	PA1131	major facilitator superfamily transporter
PA1134	7.30011	10.6547	41.2407	47.0992	8.97741	44.1699	-2.33451	0.00089532	0.0017494	PA1134	hypothetical protein
PA1138	49.2758	50.6099	119.335	109.143	49.9428	114.239	-1.19554	0.00191978	0.00351981	PA1138	transcriptional regulator
PA1141	20.0753	34.6278	68.0033	89.6696	27.3516	78.8364	-1.56644	0.00138837	0.00262038	PA1141	transcriptional regulator
PA1143	3.65006	0	46.5055	37.1359	1.82503	41.8207	-4.29699	0.000219467	0.000475731	PA1143	hypothetical protein
PA1144	16.4253	13.3184	111.438	96.0099	14.8718	103.724	-2.78233	1.57712e-07	5.53216e-07	PA1144	major facilitator superfamily transporter
PA1145	45.6257	39.9552	144.342	170.735	42.7904	157.538	-1.87062	1.22357e-06	3.80961e-06	PA1145	transcriptional regulator
PA1147	58.4009	58.6009	118.019	134.052	58.5009	126.035	-1.1074	0.00267957	0.00478149	PA1147	amino acid permease
PA1148	47.4507	29.3004	147.852	168.47	38.3756	158.161	-2.0086	4.99052e-07	1.62559e-06	toxA	exotoxin A
PA1149	10.9502	2.66368	76.3391	73.8189	6.80692	75.079	-3.33953	1.4989e-06	4.59832e-06	PA1149	hypothetical protein
PA1150	0	0	329.925	350.98	0	340.453	-9.71329	3.79074e-11	1.94186e-10	pys2	pyocin-S2
PA1153	0	0	108.366	108.69	0	108.528	-8.06393	6.33629e-08	2.3342e-07	PA1153	hypothetical protein
PA1154	0	0	85.5525	71.1017	0	78.3271	-7.59358	4.50533e-07	1.4764e-06	PA1154	hypothetical protein
PA1157	109.502	141.175	193.48	219.192	125.338	206.336	-0.730553	0.0179588	0.027423	PA1157	two-component response regulator
PA1158	100.377	77.2466	251.831	278.066	88.8116	264.949	-1.56219	7.26787e-07	2.32281e-06	PA1158	two-component sensor
PA1168	47.4507	15.9821	150.923	148.544	31.7164	149.733	-2.16939	8.61282e-07	2.73016e-06	PA1168	hypothetical protein
PA1169	71.1761	125.193	225.946	232.779	98.1845	229.363	-1.25067	0.000208043	0.000452956	PA1169	arachidonate 15-lipoxygenase
PA1170	36.5006	37.2915	83.3588	84.2351	36.896	83.797	-1.18492	0.00593682	0.00996812	PA1170	hypothetical protein
PA1185	29.2005	18.6457	58.3512	67.9315	23.9231	63.1414	-1.36774	0.00705416	0.011671	PA1185	glutathione S-transferase
PA1186	23.7254	21.3094	53.5251	51.1751	22.5174	52.3501	-1.2092	0.0211709	0.0317651	PA1186	hypothetical protein
PA1187	41.9757	47.9462	159.698	160.318	44.9609	160.008	-1.84117	1.01482e-06	3.18708e-06	PA1187	acyl-CoA dehydrogenase
PA1194	38.3256	34.6278	111.438	124.541	36.4767	117.989	-1.68601	4.3591e-05	0.000106286	PA1194	amino acid permease
PA1196	125.927	117.202	184.267	205.153	121.564	194.71	-0.676153	0.0263225	0.0388717	PA1196	transcriptional regulator
PA1201	52.9258	61.2646	105.295	111.861	57.0952	108.578	-0.936253	0.0131977	0.020748	PA1201	transcriptional regulator
PA1209	36.5006	37.2915	96.082	115.936	36.896	106.009	-1.52404	0.000297792	0.000632385	PA1209	hypothetical protein
PA1212	1.82503	13.3184	70.1969	92.3869	7.57171	81.2919	-3.59629	6.97657e-07	2.23589e-06	PA1212	major facilitator superfamily transporter
PA1213	5.47508	2.66368	71.9518	67.0258	4.06938	69.4888	-4.01599	1.89664e-06	5.72152e-06	PA1213	hypothetical protein
PA1214	10.9502	2.66368	65.8096	64.7614	6.80692	65.2855	-3.14025	8.95564e-06	2.43267e-05	PA1214	hypothetical protein
PA1215	10.9502	15.9821	66.2483	89.6696	13.4661	77.959	-2.56831	1.03287e-05	2.7751e-05	PA1215	hypothetical protein
PA1216	7.30011	2.66368	58.3512	60.6855	4.9819	59.5183	-3.47951	1.14608e-05	3.05058e-05	PA1216	hypothetical protein
PA1217	49.2758	29.3004	191.725	185.227	39.2881	188.476	-2.22431	9.2327e-09	3.78938e-08	PA1217	2-isopropylmalate synthase
PA1218	9.12514	5.32735	72.8293	74.7247	7.22625	73.777	-3.29676	1.582e-06	4.83686e-06	PA1218	hypothetical protein
PA1219	1.82503	0	22.3753	17.2093	0.912514	19.7923	-4.1899	0.00742489	0.0121915	PA1219	hypothetical protein
PA1220	7.30011	5.32735	52.209	61.1384	6.31373	56.6737	-3.13328	2.72563e-05	6.83295e-05	PA1220	hypothetical protein
PA1221	29.2005	5.32735	161.453	161.224	17.2639	161.339	-3.10473	4.49859e-10	2.12412e-09	PA1221	hypothetical protein
PA1224	47.4507	37.2915	146.536	151.261	42.3711	148.898	-1.79577	3.25125e-06	9.46102e-06	PA1224	NAD(P)H dehydrogenase
PA1225	25.5504	15.9821	66.2483	56.6096	20.7662	61.429	-1.52967	0.00375687	0.00654469	PA1225	NAD(P)H dehydrogenase
PA1226	69.3511	63.9283	300.092	281.689	66.6397	290.891	-2.12053	5.22521e-11	2.65913e-10	PA1226	transcriptional regulator
PA1227	47.4507	37.2915	103.54	107.332	42.3711	105.436	-1.29891	0.00134535	0.00254983	PA1227	hypothetical protein
PA1228	12.7752	5.32735	61.861	75.6304	9.05128	68.7457	-2.84571	1.17365e-05	3.11481e-05	PA1228	hypothetical protein
PA1229	54.7508	58.6009	106.612	107.785	56.6759	107.198	-0.923675	0.0143334	0.0224101	PA1229	transcriptional regulator
PA1230	7.30011	2.66368	32.4661	23.5496	4.9819	28.0078	-2.40422	0.00706193	0.0116767	PA1230	hypothetical protein
PA1231	14.6002	7.99103	45.1893	40.306	11.2956	42.7477	-1.87043	0.00428672	0.00739888	PA1231	hypothetical protein
PA1232	20.0753	29.3004	112.754	125.447	24.6879	119.1	-2.30245	5.28098e-07	1.71608e-06	PA1232	hypothetical protein
PA1233	5.47508	2.66368	24.1302	19.4737	4.06938	21.8019	-2.35576	0.0167587	0.0257717	PA1233	hypothetical protein
PA1235	23.7254	50.6099	113.631	115.484	37.1676	114.557	-1.67499	0.000126116	0.000284389	PA1235	transcriptional regulator
PA1236	31.0255	7.99103	144.781	134.957	19.5083	139.869	-2.74391	2.10778e-08	8.26373e-08	PA1236	major facilitator superfamily transporter
PA1237	7.30011	21.3094	51.7702	59.3269	14.3048	55.5485	-2.04307	0.000913193	0.00178304	PA1237	multidrug resistance efflux pump
PA1238	7.30011	13.3184	67.5645	82.4236	10.3092	74.9941	-2.92235	3.78168e-06	1.08821e-05	PA1238	multidrug efflux pump outer membrane protein
PA1239	0	2.66368	49.5766	48.9107	1.33184	49.2436	-5.48495	0.000176061	0.000387677	PA1239	hypothetical protein
PA1240	0	0	159.698	161.224	0	160.461	-8.62808	5.60352e-09	2.34415e-08	PA1240	enoyl-CoA hydratase
PA1241	0	2.66368	65.8096	55.251	1.33184	60.5303	-5.78391	6.72665e-05	0.000159223	PA1241	transcriptional regulator
PA1242	93.0764	71.9193	183.389	187.038	82.4979	185.214	-1.15246	0.000480756	0.00097992	PA1242	hypothetical protein
PA1243	142.352	122.529	272.89	260.404	132.441	266.647	-1.00258	0.000559561	0.00112868	PA1243	sensor/response regulator hybrid protein
PA1246	36.5006	18.6457	151.801	129.523	27.5732	140.662	-2.29998	1.85695e-07	6.46363e-07	aprD	alkaline protease secretion ATP-binding protein AprD
PA1247	18.2503	21.3094	84.2363	100.539	19.7799	92.3875	-2.23706	8.31902e-06	2.26769e-05	aprE	alkaline protease secretion protein AprE
PA1248	25.5504	61.2646	77.6553	92.8398	43.4075	85.2476	-1.02145	0.0261573	0.0386699	aprF	alkaline protease secretion protein AprF
PA1249	71.1761	79.9103	156.627	138.127	75.5432	147.377	-0.970839	0.00481985	0.00824308	aprA	alkaline metalloproteinase
PA1251	34.6755	10.6547	164.085	170.282	22.6651	167.184	-2.79544	1.1678e-09	5.23631e-09	PA1251	chemotaxis transducer
PA1252	186.153	181.13	358.004	378.152	183.641	368.078	-1.00196	0.000174758	0.000385277	PA1252	bifunctional Delta(1)-pyrroline-2-carboxylate/Delta(1)-piperideine-2-carboxylate reductase
PA1253	18.2503	23.9731	105.734	103.709	21.1117	104.721	-2.33459	1.31115e-06	4.06597e-06	PA1253	semialdehyde dehydrogenase
PA1254	14.6002	7.99103	89.0623	81.5178	11.2956	85.2901	-2.8601	1.1175e-06	3.48977e-06	PA1254	dihydrodipicolinate synthetase
PA1255	10.9502	10.6547	55.2801	66.12	10.8024	60.7	-2.48757	7.78568e-05	0.000182147	PA1255	trans-3-hydroxy-L-proline dehydratase
PA1256	9.12514	7.99103	76.3391	60.6855	8.55809	68.5123	-2.98773	7.17541e-06	1.9798e-05	PA1256	amino acid ABC transporter ATP binding protein
PA1257	7.30011	5.32735	23.2527	35.3244	6.31373	29.2886	-2.18463	0.00887839	0.0143524	PA1257	amino acid ABC transporter permease
PA1258	3.65006	5.32735	36.8534	27.6255	4.48871	32.2394	-2.88426	0.00171928	0.00318413	PA1258	ABC transporter permease
PA1259	25.5504	10.6547	86.4299	103.709	18.1026	95.0694	-2.32412	7.12786e-06	1.96968e-05	PA1259	hypothetical protein
PA1260	12.7752	23.9731	86.8687	83.3294	18.3741	85.099	-2.26604	1.58805e-05	4.15173e-05	PA1260	amino acid ABC transporter substrate-binding protein
PA1261	21.9003	2.66368	46.5055	32.1543	12.282	39.3299	-1.57083	0.0252196	0.0374057	PA1261	transcriptional regulator
PA1262	20.0753	18.6457	86.8687	99.6329	19.3605	93.2508	-2.26141	6.22644e-06	1.73382e-05	PA1262	major facilitator superfamily transporter
PA1265	12.7752	34.6278	81.1652	70.6488	23.7015	75.907	-1.75005	0.000818453	0.00160963	PA1265	hypothetical protein
PA1267	10.9502	15.9821	32.0273	50.7222	13.4661	41.3748	-1.64931	0.0113762	0.0180833	PA1267	hypothetical protein
PA1268	7.30011	10.6547	40.3632	36.2302	8.97741	38.2967	-2.12794	0.00305438	0.00540413	PA1268	4-hydroxyproline 2-epimerase
PA1270	40.1506	39.9552	156.627	160.771	40.0529	158.699	-1.98592	2.64895e-07	9.04074e-07	PA1270	hypothetical protein
PA1273	12.7752	29.3004	115.386	107.785	21.0378	111.585	-2.47724	5.7884e-07	1.86645e-06	cobB	hydrogenobyrinate a,c-diamide synthase
PA1274	5.47508	7.99103	31.1499	39.8532	6.73306	35.5015	-2.43512	0.00223007	0.00404317	PA1274	5,6-dimethylbenzimidazole synthase
PA1275	14.6002	0	39.9245	50.7222	7.30011	45.3234	-2.46489	0.00113575	0.00218073	cobD	cobalamin biosynthesis protein CobD
PA1276	5.47508	7.99103	33.3435	42.5704	6.73306	37.957	-2.53207	0.0013182	0.00250187	cobC	threonine-phosphate decarboxylase
PA1277	21.9003	10.6547	69.7582	74.2718	16.2775	72.015	-2.08738	0.000136318	0.000305241	cobQ	cobyric acid synthase
PA1279	20.0753	15.9821	50.0153	48.9107	18.0287	49.463	-1.43823	0.0103743	0.0166172	cobU	nicotinate-nucleotide--dimethylbenzimidazole phosphoribosyltransferase
PA1280	10.9502	2.66368	35.5372	26.2669	6.80692	30.902	-2.07814	0.0100603	0.0161429	PA1280	hypothetical protein
PA1281	10.9502	0	123.722	130.429	5.47508	127.075	-4.3236	6.29101e-10	2.89493e-09	cobV	adenosylcobinamide-GDP ribazoletransferase
PA1282	21.9003	10.6547	158.821	161.677	16.2775	160.249	-3.2331	3.69152e-11	1.89282e-10	PA1282	major facilitator superfamily transporter
PA1284	49.2758	26.6368	197.429	178.434	37.9563	187.931	-2.26378	9.98595e-09	4.08311e-08	PA1284	acyl-CoA dehydrogenase
PA1286	18.2503	10.6547	89.5011	83.3294	14.4525	86.4152	-2.53199	3.60524e-06	1.04352e-05	PA1286	major facilitator superfamily transporter
PA1291	60.2259	37.2915	96.9595	96.0099	48.7587	96.4847	-0.956345	0.0187135	0.0284794	PA1291	hypothetical protein
PA1297	27.3754	39.9552	116.702	122.73	33.6653	119.716	-1.85919	1.20323e-05	3.18555e-05	PA1297	metal transporter
PA1298	12.7752	5.32735	53.0864	49.3636	9.05128	51.225	-2.42493	0.000329858	0.000693162	PA1298	hypothetical protein
PA1300	9.12514	10.6547	44.7505	38.9474	9.88993	41.849	-2.09552	0.00222604	0.0040372	PA1300	ECF subfamily sigma-70 factor
PA1301	14.6002	7.99103	71.0744	84.688	11.2956	77.8812	-2.72989	4.88462e-06	1.38143e-05	PA1301	transmembrane sensor
PA1302	31.0255	15.9821	208.836	226.891	23.5038	217.864	-3.15482	2.12273e-13	1.30537e-12	PA1302	heme utilization protein
PA1310	38.3256	58.6009	102.224	115.936	48.4632	109.08	-1.19723	0.00293873	0.0052148	phnW	2-aminoethylphosphonate--pyruvate transaminase
PA1313	32.8505	34.6278	149.607	148.091	33.7392	148.849	-2.14561	1.21162e-07	4.29725e-07	PA1313	major facilitator superfamily transporter
PA1316	96.7265	93.2287	311.06	323.807	94.9776	317.434	-1.73862	6.18731e-09	2.57844e-08	PA1316	major facilitator superfamily transporter
PA1317	12.7752	18.6457	58.7899	71.1017	15.7105	64.9458	-2.08031	0.000243623	0.000524117	cyoA	cytochrome o ubiquinol oxidase subunit II
PA1318	12.7752	26.6368	128.548	147.638	19.706	138.093	-2.87532	3.92258e-09	1.66403e-08	cyoB	cytochrome o ubiquinol oxidase subunit I
PA1319	5.47508	2.66368	20.6203	27.6255	4.06938	24.1229	-2.50015	0.0100464	0.0161252	cyoC	cytochrome o ubiquinol oxidase subunit III
PA1320	3.65006	5.32735	20.1816	18.1151	4.48871	19.1483	-2.12911	0.0317655	0.0462307	cyoD	cytochrome o ubiquinol oxidase subunit IV
PA1321	31.0255	23.9731	81.1652	96.9157	27.4993	89.0404	-1.67541	0.000299862	0.000636284	cyoE	protoheme IX farnesyltransferase
PA1322	41.9757	31.9641	223.753	217.834	36.9699	220.793	-2.55631	1.52309e-11	8.06081e-11	PA1322	TonB-dependent receptor
PA1329	9.12514	7.99103	71.5131	61.1384	8.55809	66.3257	-2.94087	9.96694e-06	2.68909e-05	PA1329	hypothetical protein
PA1330	38.3256	15.9821	96.9595	93.2926	27.1538	95.1261	-1.74956	0.000218632	0.000474299	PA1330	short-chain dehydrogenase
PA1334	20.0753	42.6188	86.4299	90.1225	31.3471	88.2762	-1.54572	0.0009686	0.00187973	PA1334	oxidoreductase
PA1335	32.8505	23.9731	82.0426	75.6304	28.4118	78.8365	-1.44943	0.0018642	0.00342559	PA1335	two-component response regulator
PA1336	56.5759	29.3004	186.899	181.604	42.9382	184.251	-2.05727	1.14904e-07	4.08864e-07	PA1336	two-component sensor
PA1345	47.4507	55.9372	110.999	103.256	51.694	107.127	-1.06186	0.00611359	0.0102491	PA1345	hypothetical protein
PA1346	18.2503	7.99103	77.2166	104.162	13.1207	90.6891	-2.71814	1.81507e-06	5.49376e-06	PA1346	hypothetical protein
PA1347	9.12514	7.99103	92.5722	78.3477	8.55809	85.4599	-3.30607	3.04029e-07	1.02858e-06	PA1347	transcriptional regulator
PA1351	31.0255	50.6099	82.9201	75.1776	40.8177	79.0488	-0.984684	0.0248761	0.0369468	PA1351	ECF subfamily sigma-70 factor
PA1352	14.6002	26.6368	83.7976	91.0283	20.6185	87.4129	-2.13427	2.63417e-05	6.63123e-05	PA1352	hypothetical protein
PA1359	47.4507	29.3004	103.54	97.8214	38.3756	100.681	-1.35972	0.00133785	0.00253739	PA1359	transcriptional regulator
PA1360	65.701	45.2825	104.418	96.4628	55.4918	100.44	-0.834592	0.0326598	0.0473672	PA1360	hypothetical protein
PA1362	9.12514	26.6368	39.4858	48.4578	17.881	43.9718	-1.37163	0.0252358	0.0374195	PA1362	hypothetical protein
PA1363	14.6002	15.9821	33.7823	44.8348	15.2911	39.3085	-1.36894	0.0269428	0.0397374	PA1363	ECF subfamily sigma-70 factor
PA1364	25.5504	13.3184	44.7505	60.2326	19.4344	52.4916	-1.38753	0.0135739	0.0212901	PA1364	transmembrane sensor
PA1365	25.5504	13.3184	149.168	155.79	19.4344	152.479	-2.91454	5.01246e-10	2.3504e-09	PA1365	siderophore receptor
PA1373	47.4507	34.6278	91.6947	80.6121	41.0393	86.1534	-1.04979	0.0134088	0.0210555	fabF2	3-oxoacyl-ACP synthase
PA1396	51.1008	66.5919	171.105	180.698	58.8464	175.901	-1.59714	6.95922e-06	1.92799e-05	PA1396	two-component sensor
PA1399	38.3256	50.6099	94.7658	105.52	44.4677	100.143	-1.18959	0.00355914	0.00623827	PA1399	transcriptional regulator
PA1400	111.327	101.22	410.652	378.605	106.273	394.629	-1.88741	6.97156e-11	3.50839e-10	PA1400	pyruvate carboxylase
PA1403	54.7508	53.2735	113.631	105.973	54.0122	109.802	-1.02189	0.00720235	0.0118691	PA1403	transcriptional regulator
PA1405	65.701	87.9013	141.271	163.489	76.8012	152.38	-1.00445	0.00397625	0.0069025	PA1405	helicase
PA1409	29.2005	23.9731	77.2166	61.1384	26.5868	69.1775	-1.36549	0.00514574	0.00873987	aphA	acetylpolyamine aminohydrolase
PA1410	14.6002	10.6547	62.7385	81.5178	12.6275	72.1282	-2.48506	2.47629e-05	6.28037e-05	PA1410	spermidine/putrescine-binding protein
PA1411	58.4009	47.9462	116.264	101.897	53.1735	109.08	-1.02456	0.007923	0.0129532	PA1411	hypothetical protein
PA1412	27.3754	13.3184	117.141	123.635	20.3469	120.388	-2.50545	1.74333e-07	6.07592e-07	PA1412	hypothetical protein
PA1413	122.277	93.2287	240.863	261.31	107.753	251.087	-1.20686	8.77514e-05	0.000203368	PA1413	transcriptional regulator
PA1416	21.9003	10.6547	55.7188	76.5362	16.2775	66.1275	-1.96664	0.000515729	0.00104532	PA1416	hypothetical protein
PA1417	18.2503	42.6188	74.5842	64.3085	30.4346	69.4464	-1.24466	0.0124587	0.019683	PA1417	hypothetical protein
PA1418	25.5504	23.9731	93.8884	85.5937	24.7617	89.7411	-1.85258	8.32106e-05	0.000193671	PA1418	sodium:solute symport protein
PA1419	31.0255	10.6547	106.173	130.429	20.8401	118.301	-2.42658	8.55019e-07	2.71347e-06	PA1419	transporter
PA1421	31.0255	13.3184	89.5011	86.9524	22.1719	88.2267	-1.93075	0.00010119	0.000232037	gbuA	guanidinobutyrase
PA1422	73.0011	98.5561	151.801	188.397	85.7786	170.099	-1.0031	0.00345559	0.00606264	gbuR	protein GbuR
PA1425	69.3511	69.2556	186.899	168.47	69.3033	177.685	-1.35831	6.524e-05	0.000154831	PA1425	ABC transporter ATP-binding protein
PA1428	113.152	66.5919	262.361	259.046	89.8718	260.703	-1.50992	4.74575e-06	1.34496e-05	PA1428	hypothetical protein
PA1433	78.4762	98.5561	178.125	200.172	88.5161	189.148	-1.10782	0.000721323	0.00143262	PA1433	hypothetical protein
PA1435	41.9757	34.6278	298.776	308.409	38.3017	303.592	-2.97046	2.62731e-16	1.89459e-15	PA1435	resistance-nodulation-cell division (RND) efflux membrane fusion protein
PA1436	71.1761	79.9103	162.769	220.098	75.5432	191.434	-1.34775	0.000107226	0.000244432	PA1436	resistance-nodulation-cell division (RND) efflux transporter
PA1449	32.8505	61.2646	115.386	104.615	47.0575	110	-1.26334	0.0023306	0.00420157	flhB	flagellar biosynthesis protein FlhB
PA1450	80.3012	47.9462	117.58	122.73	64.1237	120.155	-0.878507	0.0202515	0.0305121	PA1450	hypothetical protein
PA1451	65.701	61.2646	133.813	144.921	63.4828	139.367	-1.1301	0.00151493	0.00283952	PA1451	hypothetical protein
PA1466	52.9258	55.9372	239.108	236.402	54.4315	237.755	-2.13099	5.47084e-10	2.55651e-09	PA1466	hypothetical protein
PA1467	49.2758	45.2825	149.168	141.298	47.2791	145.233	-1.61321	1.83505e-05	4.75396e-05	PA1467	hypothetical protein
PA1484	52.9258	63.9283	245.25	197.001	58.427	221.126	-1.93287	4.22739e-08	1.59629e-07	PA1484	transcriptional regulator
PA1485	36.5006	37.2915	112.754	108.238	36.896	110.496	-1.58407	0.000128226	0.000288547	PA1485	amino acid permease
PA1486	56.5759	55.9372	198.306	196.549	56.2565	197.427	-1.81045	1.9982e-07	6.93748e-07	PA1486	hypothetical protein
PA1488	16.4253	13.3184	61.4223	55.7039	14.8718	58.5631	-1.95948	0.0006564	0.00131425	PA1488	hypothetical protein
PA1489	41.9757	26.6368	92.5722	81.9707	34.3062	87.2714	-1.31655	0.00303477	0.00537645	PA1489	hypothetical protein
PA1490	43.8007	18.6457	136.445	121.371	31.2232	128.908	-1.98795	6.78901e-06	1.88371e-05	PA1490	transcriptional regulator
PA1491	29.2005	42.6188	139.078	144.015	35.9096	141.546	-2.00796	9.07028e-07	2.8668e-06	PA1491	transporter
PA1492	7.30011	15.9821	34.221	34.8715	11.6411	34.5463	-1.63299	0.0179003	0.0273413	PA1492	hypothetical protein
PA1497	1.82503	15.9821	71.9518	72.9132	8.90355	72.4325	-3.19567	4.59032e-06	1.30431e-05	PA1497	transporter
PA1498	18.2503	18.6457	102.663	91.0283	18.448	96.8456	-2.39425	2.07037e-06	6.20424e-06	pykF	pyruvate kinase
PA1499	20.0753	15.9821	110.121	111.861	18.0287	110.991	-2.6012	1.50568e-07	5.29182e-07	PA1499	hypothetical protein
PA1500	7.30011	10.6547	63.1772	62.497	8.97741	62.8371	-2.84563	1.94263e-05	5.01116e-05	PA1500	2-hydroxy-3-oxopropionate reductase
PA1502	23.7254	10.6547	132.497	139.033	17.19	135.765	-2.91179	3.41611e-09	1.46405e-08	gcl	glyoxylate carboligase
PA1503	29.2005	13.3184	92.1334	95.1042	21.2594	93.6188	-2.07879	2.61724e-05	6.59167e-05	PA1503	hypothetical protein
PA1513	38.3256	71.9193	120.212	109.143	55.1224	114.678	-1.09269	0.00664085	0.0110511	PA1513	hypothetical protein
PA1519	20.0753	37.2915	149.168	159.413	28.6834	154.291	-2.47842	1.16079e-08	4.70731e-08	PA1519	transporter
PA1521	65.701	79.9103	125.038	130.881	72.8057	127.96	-0.824654	0.0193295	0.0293183	PA1521	guanine deaminase
PA1525	85.7763	85.2377	307.989	290.747	85.507	299.368	-1.80745	3.88514e-09	1.65202e-08	alkB2	alkane-1 monooxygenase
PA1530	136.877	154.493	273.329	290.747	145.685	282.038	-0.958496	0.000757497	0.00149953	PA1530	hypothetical protein
PA1531	62.051	42.6188	148.291	179.339	52.3349	163.815	-1.62221	1.51186e-05	3.96398e-05	PA1531	hypothetical protein
PA1534	34.6755	26.6368	91.256	92.3869	30.6562	91.8214	-1.56309	0.000447121	0.00091756	recR	recombination protein RecR
PA1535	56.5759	37.2915	196.551	197.454	46.9337	197.003	-2.04033	3.09376e-08	1.19482e-07	PA1535	acyl-CoA dehydrogenase
PA1537	20.0753	13.3184	71.9518	43.9291	16.6968	57.9404	-1.76422	0.00255724	0.00457976	PA1537	Baeyer-Villiger monooxygenase
PA1538	40.1506	37.2915	120.651	116.842	38.7211	118.747	-1.61132	6.80388e-05	0.00016091	PA1538	flavin-containing monooxygenase
PA1542	40.1506	66.5919	110.121	138.58	53.3713	124.351	-1.25016	0.00171931	0.00318413	PA1542	hypothetical protein
PA1565	34.6755	7.99103	149.607	130.429	21.3333	140.018	-2.61654	8.74457e-08	3.15712e-07	PA1565	oxidoreductase
PA1566	20.0753	18.6457	76.7779	71.5546	19.3605	74.1662	-1.93148	0.000181652	0.00039934	PA1566	hypothetical protein
PA1567	20.0753	7.99103	100.469	110.049	14.0332	105.259	-2.82755	1.58131e-07	5.5397e-07	PA1567	hypothetical protein
PA1569	21.9003	15.9821	86.8687	107.332	18.9412	97.1003	-2.33071	3.75675e-06	1.08161e-05	PA1569	major facilitator superfamily transporter
PA1570	62.051	55.9372	249.638	290.747	58.9941	270.192	-2.18807	9.2278e-11	4.58016e-10	PA1570	transcriptional regulator
PA1578	173.378	226.413	293.95	333.317	199.895	313.633	-0.659215	0.0190058	0.0288837	PA1578	hypothetical protein
PA1590	7.30011	2.66368	114.509	146.732	4.9819	130.62	-4.60675	5.59649e-10	2.61298e-09	braB	branched-chain amino acid transporter
PA1591	58.4009	29.3004	113.193	98.2743	43.8507	105.733	-1.22973	0.00369711	0.00645094	PA1591	hypothetical protein
PA1598	27.3754	42.6188	127.671	141.75	34.9971	134.711	-1.97818	2.19373e-06	6.54504e-06	PA1598	3-methyl-2-oxobutanoate hydroxymethyltransferase
PA1600	23.7254	39.9552	64.4934	70.6488	31.8403	67.5711	-1.12083	0.0184006	0.0280425	PA1600	cytochrome C
PA1601	60.2259	71.9193	165.401	168.47	66.0726	166.936	-1.34827	9.98076e-05	0.000229157	PA1601	aldehyde dehydrogenase
PA1602	5.47508	7.99103	36.8534	36.683	6.73306	36.7682	-2.48649	0.00158641	0.00295817	PA1602	oxidoreductase
PA1606	21.9003	15.9821	64.0547	61.5913	18.9412	62.823	-1.70454	0.001384	0.00261304	PA1606	hypothetical protein
PA1612	14.6002	21.3094	35.9759	52.5337	17.9548	44.2548	-1.32937	0.0250951	0.0372415	PA1612	hypothetical protein
PA1620	18.2503	5.32735	42.1181	47.5521	11.7888	44.8351	-1.83906	0.00487113	0.00831769	PA1620	hypothetical protein
PA1626	25.5504	10.6547	65.8096	77.8948	18.1026	71.8522	-1.92375	0.000373951	0.000776791	PA1626	major facilitator superfamily transporter
PA1628	36.5006	53.2735	109.244	115.936	44.8871	112.59	-1.35204	0.000790706	0.00155958	PA1628	3-hydroxyacyl-CoA dehydrogenase
PA1629	25.5504	15.9821	69.7582	70.6488	20.7662	70.2035	-1.72083	0.000800905	0.00157684	PA1629	enoyl-CoA hydratase
PA1630	78.4762	98.5561	169.35	204.7	88.5161	187.025	-1.0912	0.00103139	0.00199375	PA1630	transcriptional regulator
PA1631	45.6257	53.2735	89.9398	128.164	49.4496	109.052	-1.15014	0.00487882	0.0083282	PA1631	acyl-CoA dehydrogenase
PA1633	25.5504	42.6188	123.283	123.635	34.0846	123.459	-1.8954	8.72042e-06	2.37472e-05	kdpA	potassium-transporting ATPase subunit A
PA1634	21.9003	18.6457	154.872	145.373	20.273	150.123	-2.87355	5.0332e-10	2.35809e-09	kdpB	potassium-transporting ATPase subunit B
PA1635	3.65006	10.6547	43.4343	22.6438	7.15238	33.0391	-2.29938	0.00590134	0.00991775	kdpC	potassium-transporting ATPase subunit C
PA1646	164.253	157.157	363.269	361.396	160.705	362.332	-1.17092	1.63533e-05	4.2671e-05	PA1646	chemotaxis transducer
PA1647	87.6014	74.583	142.149	134.504	81.0922	138.327	-0.761771	0.0252832	0.0374797	PA1647	sulfate transporter
PA1648	38.3256	31.9641	100.908	91.4811	35.1449	96.1946	-1.43973	0.000784075	0.00154875	PA1648	oxidoreductase
PA1652	38.3256	31.9641	117.58	127.258	35.1449	122.419	-1.78674	1.54827e-05	4.05161e-05	PA1652	hypothetical protein
PA1656	83.9513	61.2646	189.97	178.886	72.6079	184.428	-1.32666	9.81556e-05	0.00022565	PA1656	hypothetical protein
PA1657	10.9502	5.32735	28.0788	32.1543	8.13876	30.1165	-1.8282	0.0164206	0.0253091	PA1657	hypothetical protein
PA1658	32.8505	26.6368	102.663	98.7272	29.7436	100.695	-1.74326	7.95884e-05	0.000185957	PA1658	hypothetical protein
PA1659	10.9502	5.32735	100.908	101.897	8.13876	101.403	-3.56621	1.96464e-08	7.76419e-08	PA1659	hypothetical protein
PA1660	31.0255	31.9641	109.244	126.806	31.4948	118.025	-1.90812	8.58641e-06	2.3394e-05	PA1660	hypothetical protein
PA1661	34.6755	15.9821	120.651	99.18	25.3288	109.915	-2.0614	1.16816e-05	3.10327e-05	PA1661	hypothetical protein
PA1662	78.4762	79.9103	205.765	200.624	79.1933	203.195	-1.36051	2.72325e-05	6.83014e-05	PA1662	ClpA/B-type protease
PA1663	16.4253	10.6547	78.0941	86.9524	13.54	82.5232	-2.56791	4.62223e-06	1.31201e-05	PA1663	transcriptional regulator
PA1665	12.7752	10.6547	67.1258	70.1959	11.715	68.6609	-2.53387	2.36794e-05	6.01962e-05	PA1665	hypothetical protein
PA1667	38.3256	23.9731	75.9004	73.8189	31.1493	74.8597	-1.23315	0.00772624	0.0126556	PA1667	hypothetical protein
PA1668	32.8505	10.6547	56.5963	62.0441	21.7526	59.3202	-1.37777	0.0117423	0.0186435	PA1668	hypothetical protein
PA1669	93.0764	117.202	196.551	200.624	105.139	198.588	-0.929158	0.00308405	0.00545056	PA1669	hypothetical protein
PA1670	10.9502	10.6547	38.1696	42.1176	10.8024	40.1436	-1.89129	0.00473458	0.00810747	stp1	serine/threonine phosphoprotein phosphatase Stp1
PA1680	25.5504	34.6278	81.1652	76.0833	30.0891	78.6243	-1.40824	0.00230362	0.00416539	PA1680	hypothetical protein
PA1682	49.2758	34.6278	87.3074	84.2351	41.9518	85.7713	-1.00935	0.0166642	0.0256482	PA1682	MFS metabolite transporter
PA1690	20.0753	10.6547	107.05	100.992	15.365	104.021	-2.70278	2.50672e-07	8.5931e-07	pscU	translocation protein in type III secretion
PA1691	3.65006	0	29.8337	32.6071	1.82503	31.2204	-3.88024	0.00115898	0.00222142	pscT	translocation protein in type III secretion
PA1693	3.65006	0	17.988	19.4737	1.82503	18.7308	-3.15609	0.0133557	0.0209782	pscR	type III secretion system protein
PA1694	0	5.32735	48.2604	48.005	2.66368	48.1327	-4.43967	8.46148e-05	0.000196686	pscQ	type III secretion system protein
PA1695	5.47508	13.3184	36.8534	32.1543	9.39674	34.5038	-1.95271	0.00794714	0.0129783	pscP	translocation protein in type III secretion
PA1697	25.5504	5.32735	92.1334	112.313	15.4389	102.223	-2.61795	1.65288e-06	5.03372e-06	PA1697	type III secretion system ATPase
PA1702	0	0	9.65208	9.96329	0	9.80768	-4.59589	0.0103381	0.0165738	PA1702	hypothetical protein
PA1703	127.752	130.52	479.971	491.824	129.136	485.898	-1.91289	2.76212e-12	1.5705e-11	pcrD	type III secretory apparatus protein PcrD
PA1706	25.5504	37.2915	82.4814	77.8948	31.4209	80.1881	-1.37911	0.00260426	0.00465935	pcrV	type III secretion protein PcrV
PA1708	49.2758	29.3004	122.845	141.298	39.2881	132.071	-1.71387	2.85204e-05	7.13011e-05	popB	translocator protein PopB
PA1712	31.0255	26.6368	154.872	168.017	28.8311	161.445	-2.47236	3.25094e-09	1.39989e-08	exsB	exoenzyme S synthesis protein ExsB
PA1717	20.0753	13.3184	78.0941	91.4811	16.6968	84.7876	-2.30863	1.27783e-05	3.37154e-05	pscD	type III export protein PscD
PA1723	47.4507	18.6457	137.323	152.167	33.0482	144.745	-2.0695	1.8526e-06	5.59797e-06	pscJ	type III export protein PscJ
PA1724	1.82503	0	28.9562	24.4554	0.912514	26.7058	-4.61979	0.00242077	0.00435257	pscK	type III export protein PscK
PA1725	12.7752	10.6547	96.082	86.9524	11.715	91.5172	-2.94777	3.29617e-07	1.10483e-06	pscL	type III secretion system protein
PA1735	49.2758	74.583	185.144	214.664	61.9294	199.904	-1.71657	1.48612e-06	4.56168e-06	PA1735	hypothetical protein
PA1736	67.526	45.2825	99.1531	127.711	56.4043	113.432	-0.985385	0.0123037	0.0194625	PA1736	acetyl-CoA acetyltransferase
PA1737	138.702	122.529	237.792	235.496	130.616	236.644	-0.851589	0.00369965	0.00645122	PA1737	3-hydroxyacyl-CoA dehydrogenase
PA1739	45.6257	34.6278	136.884	135.863	40.1268	136.374	-1.74503	1.02893e-05	2.76588e-05	PA1739	oxidoreductase
PA1740	36.5006	39.9552	84.675	81.5178	38.2279	83.0964	-1.12643	0.00855667	0.0138902	PA1740	hypothetical protein
PA1743	5.47508	2.66368	17.988	26.2669	4.06938	22.1274	-2.37685	0.0162237	0.0250374	PA1743	hypothetical protein
PA1744	0	0	6.58096	8.15178	0	7.36637	-4.18277	0.0271962	0.0400421	PA1744	hypothetical protein
PA1763	32.8505	13.3184	90.8173	98.7272	23.0844	94.7722	-1.97283	5.62757e-05	0.000134675	PA1763	hypothetical protein
PA1764	36.5006	55.9372	103.54	112.313	46.2189	107.927	-1.25117	0.00203528	0.00371357	PA1764	hypothetical protein
PA1771	56.5759	34.6278	106.173	109.596	45.6018	107.885	-1.21184	0.00282535	0.0050251	estX	hydrolase
PA1778	16.4253	10.6547	82.9201	87.4052	13.54	85.1627	-2.61307	2.70925e-06	7.96924e-06	cobA	uroporphyrin-III C-methyltransferase
PA1779	27.3754	26.6368	153.994	169.829	27.0061	161.912	-2.5814	1.2773e-09	5.70372e-09	PA1779	assimilatory nitrate reductase
PA1780	0	0	9.21334	9.05754	0	9.13544	-4.4935	0.0132858	0.0208805	nirD	assimilatory nitrite reductase small subunit
PA1781	58.4009	45.2825	324.222	341.922	51.8417	333.072	-2.66452	2.79498e-15	1.89947e-14	nirB	assimilatory nitrite reductase large subunit
PA1782	27.3754	34.6278	85.1138	83.7822	31.0016	84.448	-1.46326	0.00119199	0.00228066	PA1782	serine/threonine-protein kinase
PA1783	9.12514	18.6457	78.0941	69.743	13.8854	73.9186	-2.47746	2.01889e-05	5.19062e-05	nasA	nitrate transporter
PA1785	9.12514	2.66368	33.3435	45.7406	5.89441	39.5421	-2.64194	0.00101741	0.00196882	PA1785	hypothetical protein
PA1786	41.9757	23.9731	76.7779	87.4052	32.9744	82.0916	-1.27899	0.00505108	0.00858715	PA1786	hypothetical protein
PA1806	36.5006	21.3094	89.9398	81.5178	28.905	85.7288	-1.53058	0.000965132	0.00187385	fabI	NADH-dependent enoyl-ACP reductase
PA1807	69.3511	13.3184	110.56	122.277	41.3347	116.418	-1.42941	0.0041672	0.00720864	PA1807	ABC transporter ATP-binding protein
PA1808	14.6002	21.3094	60.5448	54.7981	17.9548	57.6715	-1.71466	0.0019958	0.00365011	PA1808	ABC transporter permease
PA1809	12.7752	31.9641	59.6674	80.6121	22.3697	70.1397	-1.71368	0.00149832	0.00281323	PA1809	ABC transporter permease
PA1836	83.9513	87.9013	168.473	174.358	85.9263	171.415	-0.99887	0.00219	0.00397584	PA1836	transcriptional regulator
PA1845	10.9502	2.66368	42.9956	33.9658	6.80692	38.4807	-2.3892	0.00201194	0.00367592	PA1845	hypothetical protein
PA1848	10.9502	23.9731	61.4223	77.8948	17.4616	69.6586	-2.05978	0.000235808	0.000509323	PA1848	major facilitator superfamily transporter
PA1854	18.2503	29.3004	75.4617	83.7822	23.7754	79.622	-1.78113	0.00031074	0.000657311	PA1854	hypothetical protein
PA1867	3.65006	5.32735	25.8851	17.6622	4.48871	21.7737	-2.31528	0.0180743	0.0275761	xphA	type VI pilus biosynthesis protein
PA1868	51.1008	34.6278	153.117	134.504	42.8643	143.811	-1.71973	1.21321e-05	3.20882e-05	xqhA	secretion protein XqhA
PA1869	5.47508	13.3184	56.1575	54.3452	9.39674	55.2514	-2.63989	0.000106443	0.000242953	PA1869	acyl carrier protein
PA1873	14.6002	23.9731	112.315	118.654	19.2867	115.484	-2.62727	1.00023e-07	3.58026e-07	PA1873	hypothetical protein
PA1874	206.228	234.404	438.731	469.181	220.316	453.956	-1.04772	5.40842e-05	0.000130176	PA1874	hypothetical protein
PA1875	40.1506	58.6009	102.224	100.539	49.3758	101.381	-1.06179	0.00802451	0.013085	PA1875	hypothetical protein
PA1876	38.3256	37.2915	115.386	123.183	37.8085	119.284	-1.65554	4.75618e-05	0.00011545	PA1876	ABC transporter ATP-binding protein/permease
PA1877	65.701	53.2735	138.639	133.146	59.4873	135.892	-1.17888	0.00118454	0.0022672	PA1877	secretion protein
PA1882	3.65006	13.3184	28.9562	24.9082	8.48422	26.9322	-1.76752	0.0278839	0.0409769	PA1882	transporter
PA1893	20.0753	37.2915	122.845	148.091	28.6834	135.468	-2.2887	2.98266e-07	1.01098e-06	PA1893	hypothetical protein
PA1895	18.2503	13.3184	71.5131	91.0283	15.7843	81.2707	-2.33644	1.74619e-05	4.54545e-05	PA1895	hypothetical protein
PA1896	9.12514	21.3094	67.5645	60.6855	15.2173	64.125	-2.14682	0.000236461	0.00051044	PA1896	hypothetical protein
PA1897	3.65006	10.6547	87.7461	74.2718	7.15238	81.009	-3.61316	4.34017e-07	1.42745e-06	PA1897	hypothetical protein
PA1898	43.8007	37.2915	176.37	215.569	40.5461	195.97	-2.26069	3.32307e-09	1.42868e-08	qscR	quorum-sensing control repressor
PA1899	1.82503	5.32735	27.2013	24.9082	3.57619	26.0548	-2.97354	0.00411463	0.00712451	phzA2	phenazine biosynthesis protein PhzA
PA1907	14.6002	21.3094	79.4103	80.6121	17.9548	80.0112	-2.18914	3.15893e-05	7.83242e-05	PA1907	hypothetical protein
PA1908	7.30011	15.9821	59.6674	72.9132	11.6411	66.2903	-2.58192	3.60799e-05	8.86487e-05	PA1908	major facilitator superfamily transporter
PA1909	18.2503	21.3094	103.979	80.1592	19.7799	92.0692	-2.23225	1.06119e-05	2.84415e-05	PA1909	hypothetical protein
PA1910	31.0255	26.6368	186.899	148.091	28.8311	167.495	-2.52588	2.44988e-09	1.06423e-08	femA	ferric-mycobactin receptor FemA
PA1916	21.9003	37.2915	73.268	73.3661	29.5959	73.317	-1.34672	0.00469533	0.00804532	PA1916	amino acid permease
PA1917	0	0	9.65208	7.24603	0	8.44905	-4.38106	0.0175382	0.0268487	PA1917	hypothetical protein
PA1918	20.0753	21.3094	81.1652	76.0833	20.6924	78.6243	-1.93096	0.000124479	0.000280931	PA1918	hypothetical protein
PA1920	63.876	93.2287	214.101	208.323	78.5523	211.212	-1.44877	1.51722e-05	3.9761e-05	nrdD	anaerobic ribonucleoside triphosphate reductase
PA1921	32.8505	18.6457	156.627	186.585	25.7481	171.606	-2.6899	6.09193e-10	2.81286e-09	PA1921	hypothetical protein
PA1922	18.2503	13.3184	126.793	128.617	15.7843	127.705	-2.98605	3.38136e-09	1.45259e-08	PA1922	TonB-dependent receptor
PA1923	32.8505	37.2915	186.461	163.489	35.071	174.975	-2.32915	4.55047e-09	1.9199e-08	PA1923	cobaltochelatase subunit CobN
PA1924	3.65006	0	21.0591	19.4737	1.82503	20.2664	-3.26767	0.00956648	0.0153868	PA1924	hypothetical protein
PA1925	14.6002	0	49.5766	53.4395	7.30011	51.508	-2.64342	0.000313992	0.000663157	PA1925	hypothetical protein
PA1927	85.7763	69.2556	189.97	194.284	77.516	192.127	-1.29704	8.80229e-05	0.00020391	metE	5-methyltetrahydropteroyltriglutamate--homocysteine methyltransferase
PA1933	76.6512	79.9103	159.259	158.96	78.2808	159.11	-1.0257	0.00218266	0.00396516	PA1933	hydroxylase large subunit
PA1940	18.2503	26.6368	109.244	105.973	22.4435	107.609	-2.29426	1.39112e-06	4.28705e-06	PA1940	hypothetical protein
PA1954	16.4253	10.6547	98.7144	100.539	13.54	99.6265	-2.83837	1.89165e-07	6.57598e-07	PA1954	hypothetical protein
PA1956	5.47508	2.66368	29.8337	25.814	4.06938	27.8238	-2.70444	0.00422327	0.00729401	PA1956	hypothetical protein
PA1959	111.327	42.6188	364.585	402.155	76.9728	383.37	-2.27311	4.58861e-10	2.16098e-09	bacA	undecaprenyl-diphosphatase
PA1962	20.0753	10.6547	71.9518	92.8398	15.365	82.3958	-2.36949	1.63327e-05	4.26378e-05	azoR2	FMN-dependent NADH-azoreductase
PA1970	9.12514	5.32735	31.1499	30.7956	7.22625	30.9728	-2.05212	0.0086389	0.0140111	PA1970	hypothetical protein
PA1971	25.5504	15.9821	200.061	227.797	20.7662	213.929	-3.32126	7.55209e-14	4.80748e-13	braZ	branched-chain amino acid transport system 3 carrier protein
PA1972	27.3754	23.9731	125.038	123.635	25.6743	124.337	-2.26462	3.3798e-07	1.13007e-06	PA1972	hypothetical protein
PA1974	27.3754	18.6457	108.366	97.3685	23.0106	102.868	-2.12909	6.48689e-06	1.80357e-05	PA1974	hypothetical protein
PA1975	41.9757	50.6099	113.193	100.086	46.2928	106.639	-1.21642	0.00230573	0.00416643	PA1975	hypothetical protein
PA1980	41.9757	39.9552	120.212	138.127	40.9654	129.17	-1.65313	3.22557e-05	7.99034e-05	eraR	response regulator EraR
PA1981	12.7752	2.66368	34.221	39.8532	7.71944	37.0371	-2.14933	0.00431983	0.00744421	PA1981	hypothetical protein
PA1982	41.9757	37.2915	184.267	169.376	39.6336	176.821	-2.14842	1.98372e-08	7.82818e-08	exaA	quinoprotein ethanol dehydrogenase
PA1983	20.0753	7.99103	97.3982	132.693	14.0332	115.046	-2.9566	5.53356e-08	2.05381e-07	exaB	cytochrome C550
PA1992	41.9757	77.2466	146.536	131.787	59.6111	139.162	-1.25785	0.00113821	0.00218468	ercS	sensor histidine kinase
PA2002	47.4507	61.2646	110.56	112.313	54.3577	111.437	-1.05171	0.00599611	0.0100615	PA2002	hypothetical protein
PA2006	43.8007	29.3004	151.362	150.355	36.5506	150.859	-2.01532	4.97216e-07	1.62058e-06	PA2006	major facilitator superfamily transporter
PA2018	63.876	74.583	210.591	237.76	69.2295	224.176	-1.70497	3.26397e-07	1.09539e-06	PA2018	multidrug efflux protein
PA2019	20.0753	10.6547	73.268	70.6488	15.365	71.9584	-2.17468	8.52521e-05	0.00019795	PA2019	multidrug efflux lipoprotein
PA2022	32.8505	29.3004	111.438	123.635	31.0755	117.536	-1.91021	8.22177e-06	2.24455e-05	PA2022	UDP-glucose 6-dehydrogenase
PA2027	9.12514	13.3184	71.5131	77.8948	11.2218	74.704	-2.77221	5.17495e-06	1.45596e-05	PA2027	hypothetical protein
PA2028	52.9258	23.9731	196.551	194.737	38.4495	195.644	-2.2932	8.4849e-09	3.49038e-08	PA2028	transcriptional regulator
PA2031	7.30011	2.66368	26.7626	22.191	4.9819	24.4768	-2.21135	0.0148986	0.0231737	PA2031	hypothetical protein
PA2039	32.8505	7.99103	78.0941	76.5362	20.4208	77.3151	-1.83365	0.000660036	0.00132056	PA2039	hypothetical protein
PA2040	18.2503	13.3184	50.454	45.2877	15.7843	47.8709	-1.57559	0.00716467	0.0118214	PA2040	glutamine synthetase
PA2041	58.4009	34.6278	113.631	128.164	46.5144	120.898	-1.34567	0.000802583	0.00157957	PA2041	amino acid permease
PA2049	85.7763	74.583	132.058	156.243	80.1796	144.15	-0.838602	0.0147406	0.0229477	PA2049	hypothetical protein
PA2050	5.47508	5.32735	51.7702	38.4945	5.40122	45.1324	-3.06019	0.00018923	0.000414657	PA2050	RNA polymerase sigma factor
PA2051	9.12514	5.32735	53.9639	64.7614	7.22625	59.3626	-2.98493	2.57347e-05	6.49045e-05	PA2051	transmembrane sensor
PA2053	10.9502	13.3184	64.0547	57.5154	12.1343	60.785	-2.34305	0.000120101	0.00027139	cynT	carbonic anhydrase
PA2055	18.2503	18.6457	119.335	112.313	18.448	115.824	-2.65244	6.60325e-08	2.4276e-07	PA2055	major facilitator superfamily transporter
PA2056	51.1008	21.3094	127.671	111.408	36.2051	119.539	-1.66959	0.000141946	0.000316797	PA2056	transcriptional regulator
PA2057	21.9003	39.9552	149.168	148.091	30.9277	148.63	-2.31285	6.50908e-08	2.3946e-07	PA2057	hypothetical protein
PA2058	36.5006	15.9821	128.987	134.957	26.2413	131.972	-2.26892	4.82355e-07	1.57498e-06	PA2058	ABC transporter
PA2059	3.65006	5.32735	75.4617	63.4028	4.48871	69.4322	-3.99521	1.96856e-06	5.9352e-06	PA2059	ABC transporter permease
PA2060	5.47508	7.99103	32.0273	42.1176	6.73306	37.0724	-2.49779	0.00161864	0.00301414	PA2060	ABC transporter permease
PA2062	71.1761	47.9462	106.612	144.015	59.5611	125.313	-1.05129	0.00686942	0.0113931	PA2062	pyridoxal-phosphate dependent protein
PA2064	1.82503	21.3094	54.8413	57.5154	11.5672	56.1784	-2.43312	0.000446102	0.000916162	pcoB	copper resistance protein B
PA2066	5.47508	13.3184	31.1499	31.7014	9.39674	31.4256	-1.81636	0.0148951	0.0231737	PA2066	hypothetical protein
PA2069	23.7254	26.6368	82.9201	85.5937	25.1811	84.2569	-1.75172	0.000216047	0.000469255	PA2069	carbamoyl transferase
PA2070	82.1263	53.2735	191.725	230.061	67.6999	210.893	-1.61428	4.09599e-06	1.17183e-05	PA2070	hypothetical protein
PA2073	21.9003	21.3094	78.5328	81.5178	21.6049	80.0253	-1.88679	0.000139068	0.000311012	PA2073	transporter membrane subunit
PA2074	21.9003	21.3094	89.0623	65.6672	21.6049	77.3647	-1.83839	0.000307216	0.000650364	PA2074	hypothetical protein
PA2076	51.1008	29.3004	104.418	113.219	40.2006	108.819	-1.40081	0.000823229	0.00161727	PA2076	transcriptional regulator
PA2077	31.0255	21.3094	87.7461	108.69	26.1674	98.2183	-1.87929	5.45107e-05	0.000131062	PA2077	hypothetical protein
PA2078	32.8505	15.9821	104.857	132.24	24.4163	118.548	-2.22512	2.10023e-06	6.27986e-06	PA2078	hypothetical protein
PA2079	29.2005	39.9552	123.283	133.146	34.5778	128.215	-1.91476	4.35327e-06	1.23955e-05	PA2079	amino acid permease
PA2083	60.2259	69.2556	227.262	215.117	64.7408	221.19	-1.78184	1.13325e-07	4.03776e-07	PA2083	ring-hydroxylating dioxygenase subunit
PA2084	20.0753	15.9821	121.967	110.049	18.0287	116.008	-2.66501	6.7933e-08	2.49409e-07	PA2084	asparagine synthetase
PA2086	3.65006	2.66368	35.0985	44.3819	3.15687	39.7402	-3.61884	0.000268024	0.00057298	PA2086	epoxide hydrolase
PA2087	0	0	24.5689	14.9449	0	19.7569	-5.60671	0.000634295	0.00127422	PA2087	hypothetical protein
PA2089	38.3256	42.6188	137.761	138.127	40.4722	137.944	-1.777	6.11834e-06	1.70722e-05	PA2089	hypothetical protein
PA2090	10.9502	2.66368	32.0273	32.6071	6.80692	32.3172	-2.14016	0.00696392	0.0115357	PA2090	hypothetical protein
PA2091	12.7752	0	61.4223	87.8581	6.3876	74.6402	-3.35554	3.54561e-06	1.02845e-05	PA2091	hypothetical protein
PA2094	31.0255	21.3094	100.908	86.0466	26.1674	93.4773	-1.80824	0.000105167	0.000240344	PA2094	transmembrane sensor
PA2095	40.1506	7.99103	71.5131	77.8948	24.0708	74.704	-1.5501	0.00435296	0.00749415	PA2095	hypothetical protein
PA2097	49.2758	58.6009	118.896	97.3685	53.9383	108.132	-1.01424	0.00916611	0.0147911	PA2097	flavin-binding monooxygenase
PA2098	0	7.99103	21.4978	25.3611	3.99552	23.4295	-2.76985	0.00925306	0.0149131	PA2098	esterase
PA2107	10.9502	10.6547	30.2724	36.2302	10.8024	33.2513	-1.61954	0.0195324	0.0295847	PA2107	hypothetical protein
PA2108	65.701	119.865	162.769	179.792	92.7832	171.281	-0.911588	0.0103584	0.0166015	PA2108	thiamine pyrophosphate protein
PA2109	10.9502	0	46.5055	41.2118	5.47508	43.8586	-2.81687	0.000474862	0.000968996	PA2109	hypothetical protein
PA2113	12.7752	26.6368	49.1378	48.4578	19.706	48.7978	-1.36234	0.0165472	0.0254897	opdO	pyroglutatmate porin OpdO
PA2115	38.3256	45.2825	101.786	128.164	41.8041	114.975	-1.4709	0.000328316	0.000690723	PA2115	transcriptional regulator
PA2120	14.6002	10.6547	34.221	36.2302	12.6275	35.2256	-1.45475	0.026287	0.0388403	PA2120	hypothetical protein
PA2121	38.3256	26.6368	209.713	218.287	32.4812	214	-2.6898	8.0045e-12	4.35952e-11	PA2121	transcriptional regulator
PA2122	36.5006	34.6278	76.3391	65.6672	35.5642	71.0031	-0.994063	0.0267479	0.0394784	PA2122	hypothetical protein
PA2124	31.0255	7.99103	85.1138	84.2351	19.5083	84.6744	-2.02902	0.00013199	0.000296281	PA2124	dehydrogenase
PA2125	23.7254	21.3094	99.1531	93.2926	22.5174	96.2229	-2.08633	1.20485e-05	3.18828e-05	PA2125	aldehyde dehydrogenase
PA2129	14.6002	13.3184	36.8534	57.0625	13.9593	46.9579	-1.74227	0.00531246	0.0089893	cupA2	chaperone CupA2
PA2130	54.7508	29.3004	131.619	112.313	42.0256	121.966	-1.49825	0.000305092	0.000646625	cupA3	usher CupA3
PA2131	10.9502	10.6547	70.6356	52.5337	10.8024	61.5847	-2.50889	7.57277e-05	0.000177472	cupA4	fimbrial subunit CupA4
PA2132	5.47508	0	33.3435	27.1726	2.73754	30.2581	-3.26407	0.00178559	0.00329788	cupA5	chaperone CupA5
PA2133	14.6002	2.66368	49.5766	43.4762	8.63195	46.5264	-2.31036	0.00104283	0.00201442	PA2133	hypothetical protein
PA2135	41.9757	10.6547	76.3391	68.8373	26.3152	72.5882	-1.39013	0.00838628	0.0136258	PA2135	transporter
PA2136	23.7254	5.32735	72.3906	96.4628	14.5264	84.4267	-2.43538	2.17089e-05	5.54988e-05	PA2136	hypothetical protein
PA2137	16.4253	5.32735	31.5886	39.4003	10.8763	35.4945	-1.6261	0.0194448	0.0294616	PA2137	hypothetical protein
PA2138	47.4507	50.6099	147.852	183.868	49.0303	165.86	-1.76253	2.66713e-06	7.8685e-06	PA2138	multifunctional non-homologous end joining protein LigD
PA2143	18.2503	26.6368	60.9836	61.5913	22.4435	61.2874	-1.47857	0.00429739	0.00741259	PA2143	hypothetical protein
PA2144	76.6512	82.574	179.002	216.022	79.6126	197.512	-1.31503	7.68738e-05	0.000180002	glgP	glycogen phosphorylase
PA2147	41.9757	13.3184	175.492	164.394	27.647	169.943	-2.54111	1.04496e-08	4.25985e-08	katE	catalase HPII
PA2148	10.9502	23.9731	51.3315	51.628	17.4616	51.4797	-1.62053	0.00533469	0.00902129	PA2148	hypothetical protein
PA2150	38.3256	15.9821	141.271	155.337	27.1538	148.304	-2.38494	7.44994e-08	2.71498e-07	PA2150	non-homologous end joining protein Ku
PA2151	29.2005	39.9552	137.761	128.164	34.5778	132.963	-1.96751	2.08364e-06	6.23371e-06	PA2151	alpha-1,4-glucan:maltose-1-phosphate maltosyltransferase
PA2152	65.701	90.565	168.473	192.926	78.133	180.699	-1.22753	0.000327127	0.000688754	PA2152	trehalose synthase
PA2153	78.4762	53.2735	118.457	134.957	65.8749	126.707	-0.922331	0.0125106	0.0197593	glgB	1,4-alpha-glucan branching protein GlgB
PA2154	18.2503	7.99103	63.1772	56.6096	13.1207	59.8934	-2.12375	0.000378703	0.000785769	PA2154	hypothetical protein
PA2155	21.9003	34.6278	74.1455	91.934	28.2641	83.0398	-1.58852	0.00083557	0.00163973	PA2155	cardiolipin synthase 2
PA2158	21.9003	15.9821	49.5766	54.7981	18.9412	52.1873	-1.43785	0.00904087	0.0145977	PA2158	alcohol dehydrogenase
PA2160	56.5759	39.9552	133.374	145.373	48.2655	139.374	-1.50694	8.22796e-05	0.00019175	PA2160	glycosyl hydrolase
PA2162	23.7254	23.9731	134.252	112.313	23.8492	123.283	-2.37098	2.28491e-07	7.8775e-07	PA2162	malto-oligosyltrehalose synthase
PA2163	14.6002	21.3094	68.0033	79.7063	17.9548	73.8548	-2.07272	0.000108426	0.000246857	PA2163	4-alpha-glucanotransferase
PA2164	14.6002	18.6457	88.1849	73.8189	16.623	81.0019	-2.3069	1.76639e-05	4.58922e-05	PA2164	glycosyl hydrolase
PA2165	60.2259	71.9193	115.386	110.049	66.0726	112.718	-0.780947	0.032391	0.047015	PA2165	glycogen synthase
PA2178	25.5504	31.9641	82.4814	73.3661	28.7573	77.9237	-1.45503	0.00184153	0.00339197	PA2178	hypothetical protein
PA2179	10.9502	23.9731	57.4737	94.6513	17.4616	76.0625	-2.18425	0.000139995	0.000312956	PA2179	hypothetical protein
PA2180	29.2005	31.9641	128.987	124.541	30.5823	126.764	-2.05875	1.26467e-06	3.92857e-06	PA2180	hypothetical protein
PA2181	32.8505	23.9731	209.713	231.42	28.4118	220.567	-2.92914	5.2633e-13	3.13031e-12	PA2181	glutamate--cysteine ligase
PA2182	0	2.66368	30.2724	32.1543	1.33184	31.2133	-4.82334	0.0012993	0.00246858	PA2182	hypothetical protein
PA2183	0	0	10.9683	9.51042	0	10.2393	-4.65819	0.00887115	0.014345	PA2183	hypothetical protein
PA2184	0	0	42.9956	51.628	0	47.3118	-6.86599	7.5636e-06	2.08056e-05	PA2184	hypothetical protein
PA2185	0	0	192.603	166.206	0	179.404	-8.78915	2.81635e-09	1.21661e-08	katN	non-heme catalase KatN
PA2187	0	0	48.6991	45.2877	0	46.9934	-6.85645	7.70139e-06	2.11739e-05	PA2187	hypothetical protein
PA2188	0	0	75.9004	79.7063	0	77.8034	-7.58373	4.56482e-07	1.49499e-06	PA2188	alcohol dehydrogenase
PA2189	14.6002	21.3094	52.209	54.3452	17.9548	53.2771	-1.59972	0.00435259	0.00749415	PA2189	hypothetical protein
PA2190	0	0	32.9048	31.7014	0	32.3031	-6.31564	5.47333e-05	0.000131447	PA2190	hypothetical protein
PA2191	60.2259	34.6278	333.435	335.129	47.4269	334.282	-2.77709	2.73691e-15	1.86268e-14	exoY	adenylate cyclase
PA2192	0	0	141.271	120.012	0	130.642	-8.33158	2.09226e-08	8.21472e-08	PA2192	hypothetical protein
PA2194	23.7254	13.3184	165.84	161.224	18.5219	163.532	-3.08949	4.80081e-11	2.45004e-10	hcnB	hydrogen cyanide synthase subunit HcnB
PA2202	5.47508	15.9821	45.1893	37.1359	10.7286	41.1626	-2.0286	0.00361939	0.00633364	PA2202	amino acid permease
PA2203	0	0	30.7111	37.1359	0	33.9235	-6.38606	4.34336e-05	0.00010595	PA2203	amino acid permease
PA2204	29.2005	10.6547	81.1652	76.0833	19.9276	78.6243	-1.90873	0.000263513	0.000564002	PA2204	ABC transporter
PA2207	25.5504	18.6457	131.619	147.185	22.0981	139.402	-2.62944	8.78947e-09	3.61293e-08	PA2207	hypothetical protein
PA2208	1.82503	2.66368	14.4781	19.4737	2.24435	16.9759	-2.95955	0.0197197	0.0298184	PA2208	hypothetical protein
PA2209	18.2503	13.3184	67.1258	73.3661	15.7843	70.2459	-2.12657	0.000109972	0.000249956	PA2209	hypothetical protein
PA2210	47.4507	55.9372	139.078	144.468	51.694	141.773	-1.46663	8.08712e-05	0.000188777	PA2210	major facilitator superfamily transporter
PA2211	5.47508	18.6457	42.9956	33.5129	12.0604	38.2543	-1.75774	0.0113441	0.0180428	PA2211	hypothetical protein
PA2212	5.47508	18.6457	64.0547	57.9682	12.0604	61.0115	-2.44266	0.000127029	0.00028621	PA2212	4-hydroxythreonine-4-phosphate dehydrogenase
PA2213	18.2503	13.3184	97.8369	106.426	15.7843	102.132	-2.66467	3.08989e-07	1.04341e-06	PA2213	porin
PA2214	32.8505	18.6457	150.485	163.941	25.7481	157.213	-2.56367	4.00916e-09	1.69943e-08	PA2214	major facilitator superfamily transporter
PA2215	29.2005	18.6457	122.845	114.125	23.9231	118.485	-2.27144	7.16391e-07	2.29093e-06	PA2215	hypothetical protein
PA2216	20.0753	26.6368	146.097	158.507	23.356	152.302	-2.73074	1.14045e-09	5.12637e-09	PA2216	hypothetical protein
PA2217	21.9003	18.6457	67.5645	89.6696	20.273	78.6171	-1.94194	0.000160763	0.000356013	PA2217	aldehyde dehydrogenase
PA2221	1.82503	0	111.876	125.447	0.912514	118.662	-6.76552	2.04857e-06	6.1525e-06	PA2221	hypothetical protein
PA2222	0	0	65.3709	57.9682	0	61.6696	-7.24859	1.73473e-06	5.26234e-06	PA2222	hypothetical protein
PA2223	0	0	111.438	126.353	0	118.895	-8.19547	3.6961e-08	1.4094e-07	PA2223	hypothetical protein
PA2224	0	0	106.612	110.502	0	108.557	-8.06429	6.33467e-08	2.3342e-07	PA2224	hypothetical protein
PA2225	0	0	123.722	109.596	0	116.659	-8.16824	4.14372e-08	1.56797e-07	PA2225	hypothetical protein
PA2226	1.82503	0	28.0788	30.7956	0.912514	29.4372	-4.75938	0.00163586	0.00304516	PA2226	hypothetical protein
PA2227	1.82503	0	320.712	323.354	0.912514	322.033	-8.2047	5.18779e-09	2.17863e-08	vqsM	HTH-type transcriptional regulator VqsM
PA2228	1.82503	0	223.314	218.287	0.912514	220.8	-7.66058	5.53263e-08	2.05381e-07	PA2228	hypothetical protein
PA2229	0	0	60.1061	89.6696	0	74.8879	-7.5284	6.43407e-07	2.06606e-06	PA2229	hypothetical protein
PA2230	0	0	45.628	48.9107	0	47.2694	-6.86478	7.46209e-06	2.05472e-05	PA2230	hypothetical protein
PA2231	1.82503	2.66368	100.031	113.219	2.24435	106.625	-5.61817	2.35542e-07	8.10516e-07	pslA	biofilm formation protein PslA
PA2232	16.4253	13.3184	72.3906	63.4028	14.8718	67.8967	-2.17237	0.000113437	0.000257295	pslB	biofilm formation protein PslB
PA2233	10.9502	13.3184	39.9245	54.7981	12.1343	47.3613	-1.98145	0.00203073	0.00370652	pslC	biofilm formation protein PslC
PA2234	10.9502	7.99103	43.4343	40.7589	9.4706	42.0966	-2.1238	0.00200476	0.00366527	pslD	biofilm formation protein PslD
PA2235	29.2005	23.9731	128.548	155.79	26.5868	142.169	-2.4022	4.17926e-08	1.58032e-07	pslE	biofilm formation protein PslE
PA2236	16.4253	2.66368	68.442	62.497	9.54447	65.4695	-2.64895	4.47726e-05	0.00010902	pslF	biofilm formation protein PslF
PA2237	27.3754	26.6368	89.0623	83.3294	27.0061	86.1958	-1.67225	0.000304097	0.000644767	pslG	biofilm formation protein PslG
PA2238	14.6002	7.99103	59.2286	48.4578	11.2956	53.8432	-2.20133	0.000503108	0.00102122	pslH	biofilm formation protein PslH
PA2239	31.0255	7.99103	44.7505	56.6096	19.5083	50.6801	-1.29972	0.0275381	0.0404907	pslI	biofilm formation protein PslI
PA2240	32.8505	15.9821	107.489	99.6329	24.4163	103.561	-2.03062	1.65684e-05	4.32116e-05	pslJ	biofilm formation protein PslJ
PA2241	12.7752	7.99103	56.1575	63.4028	10.3831	59.7801	-2.4821	9.06737e-05	0.000209693	pslK	biofilm formation protein PslL
PA2242	38.3256	18.6457	164.963	161.224	28.4857	163.093	-2.46197	8.10462e-09	3.34154e-08	pslL	hypothetical protein
PA2243	43.8007	23.9731	117.141	121.371	33.8869	119.256	-1.77315	3.38202e-05	8.34744e-05	pslM	FAD-binding dehydrogenase
PA2246	104.027	82.574	171.105	182.962	93.3003	177.034	-0.912051	0.00497842	0.0084769	bkdR	Bkd operon transcriptional regulator BkdR
PA2254	14.6002	13.3184	63.1772	57.0625	13.9593	60.1199	-2.09854	0.000320361	0.000676083	pvcA	paerucumarin biosynthesis protein PvcA
PA2255	14.6002	10.6547	45.1893	55.251	12.6275	50.2201	-1.96448	0.00152688	0.00285895	pvcB	paerucumarin biosynthesis protein PvcB
PA2256	5.47508	13.3184	70.6356	89.2168	9.39674	79.9262	-3.17674	1.17726e-06	3.66988e-06	pvcC	paerucumarin biosynthesis protein PvcC
PA2257	5.47508	2.66368	28.5175	32.1543	4.06938	30.3359	-2.82785	0.00242587	0.00436031	pvcD	paerucumarin biosynthesis protein PvcD
PA2258	18.2503	15.9821	70.1969	82.8765	17.1162	76.5367	-2.14909	5.58747e-05	0.000133892	ptxR	HTH-type transcriptional regulator PtxR
PA2262	36.5006	42.6188	78.5328	76.0833	39.5597	77.3081	-0.976992	0.0232594	0.0347165	PA2262	2-ketogluconate transporter
PA2263	32.8505	23.9731	102.663	94.6513	28.4118	98.6571	-1.77191	8.24481e-05	0.000192061	PA2263	2-hydroxyacid dehydrogenase
PA2268	23.7254	13.3184	75.4617	65.6672	18.5219	70.5644	-1.88438	0.000392849	0.000812636	PA2268	hypothetical protein
PA2269	62.051	42.6188	194.796	175.716	52.3349	185.256	-1.79887	8.01863e-07	2.55373e-06	PA2269	hypothetical protein
PA2273	87.6014	125.193	186.899	203.342	106.397	195.121	-0.891968	0.00573076	0.00964901	soxR	redox-sensitive transcriptional activator SoxR
PA2275	31.0255	10.6547	113.631	107.332	20.8401	110.482	-2.32791	2.27012e-06	6.7618e-06	PA2275	alcohol dehydrogenase
PA2276	41.9757	31.9641	71.5131	81.5178	36.9699	76.5155	-1.03132	0.0194458	0.0294616	PA2276	transcriptional regulator
PA2278	20.0753	5.32735	72.8293	76.5362	12.7013	74.6827	-2.45505	2.94391e-05	7.34623e-05	arsB	arsenite-antimonite efflux pump ArsB
PA2279	1.82503	0	13.1619	11.7748	0.912514	12.4684	-3.52712	0.0321544	0.046734	arsC	low molecular weight phosphatase
PA2280	23.7254	15.9821	68.442	55.251	19.8537	61.8465	-1.60919	0.00259989	0.00465306	PA2280	hypothetical protein
PA2283	14.6002	15.9821	57.035	59.7798	15.2911	58.4074	-1.94129	0.000688118	0.00137118	PA2283	hypothetical protein
PA2285	5.47508	5.32735	32.4661	37.5888	5.40122	35.0274	-2.6942	0.00140564	0.00265114	PA2285	hypothetical protein
PA2286	25.5504	10.6547	55.2801	66.12	18.1026	60.7	-1.68277	0.00251355	0.00450895	PA2286	hypothetical protein
PA2289	67.526	39.9552	130.303	135.41	53.7406	132.857	-1.27473	0.000914164	0.0017843	PA2289	hypothetical protein
PA2293	7.30011	2.66368	45.1893	54.3452	4.9819	49.7672	-3.22389	7.45606e-05	0.000174887	PA2293	hypothetical protein
PA2294	7.30011	5.32735	33.7823	47.0992	6.31373	40.4407	-2.64825	0.000796446	0.00156883	PA2294	ABC transporter ATP-binding protein
PA2295	14.6002	0	35.0985	40.7589	7.30011	37.9287	-2.21388	0.00462237	0.00792781	PA2295	ABC transporter permease
PA2296	27.3754	23.9731	110.121	131.334	25.6743	120.728	-2.2222	8.05552e-07	2.56398e-06	PA2296	hypothetical protein
PA2297	0	0	10.9683	17.2093	0	14.0888	-5.11809	0.0026765	0.00477758	PA2297	ferredoxin
PA2300	36.5006	23.9731	96.5208	107.785	30.2368	102.153	-1.7253	0.000102705	0.000235014	chiC	chitinase
PA2302	171.553	250.386	400.561	444.272	210.969	422.417	-1.01415	0.000331484	0.000695771	ambE	protein AmbE
PA2303	3.65006	0	55.2801	45.2877	1.82503	50.2839	-4.55969	6.75391e-05	0.000159798	ambD	protein AmbD
PA2305	56.5759	66.5919	197.429	184.321	61.5839	190.875	-1.64281	2.06905e-06	6.20373e-06	ambB	protein AmbB
PA2308	7.30011	13.3184	39.047	39.4003	10.3092	39.2237	-1.98103	0.00419583	0.00725585	PA2308	ABC transporter ATP-binding protein
PA2309	10.9502	2.66368	54.8413	55.251	6.80692	55.0462	-2.89726	6.41036e-05	0.0001524	PA2309	hypothetical protein
PA2310	7.30011	10.6547	58.3512	51.628	8.97741	54.9896	-2.65232	9.62424e-05	0.000221596	PA2310	hypothetical protein
PA2311	1.82503	2.66368	25.0076	23.0967	2.24435	24.0522	-3.46486	0.0042077	0.00727174	PA2311	hypothetical protein
PA2314	16.4253	18.6457	103.979	104.615	17.5355	104.297	-2.58418	3.21862e-07	1.08217e-06	PA2314	major facilitator superfamily transporter
PA2315	38.3256	42.6188	105.295	118.201	40.4722	111.748	-1.47269	0.000294716	0.000626589	PA2315	hypothetical protein
PA2317	23.7254	45.2825	81.1652	87.4052	34.5039	84.2852	-1.33184	0.00360939	0.00631819	PA2317	oxidoreductase
PA2322	21.9003	31.9641	77.6553	100.992	26.9322	89.3234	-1.75836	0.000221624	0.000479833	PA2322	gluconate permease
PA2323	20.0753	53.2735	125.916	147.185	36.6744	136.55	-1.95956	1.1073e-05	2.95461e-05	PA2323	glyceraldehyde-3-phosphate dehydrogenase
PA2324	9.12514	2.66368	104.857	85.1409	5.89441	94.9987	-3.89295	4.88049e-08	1.82514e-07	PA2324	hypothetical protein
PA2325	7.30011	23.9731	86.4299	77.8948	15.6366	82.1624	-2.49189	1.26961e-05	3.35311e-05	PA2325	hypothetical protein
PA2326	34.6755	21.3094	234.282	218.74	27.9925	226.511	-2.97483	2.78963e-13	1.69059e-12	PA2326	hypothetical protein
PA2328	16.4253	23.9731	42.9956	48.4578	20.1992	45.7267	-1.20693	0.0310886	0.045355	PA2328	hypothetical protein
PA2331	38.3256	26.6368	127.671	133.599	32.4812	130.635	-1.98006	2.30429e-06	6.84479e-06	PA2331	hypothetical protein
PA2334	14.6002	15.9821	109.244	120.012	15.2911	114.628	-2.91497	2.14516e-08	8.39813e-08	PA2334	transcriptional regulator
PA2335	12.7752	10.6547	143.465	158.96	11.715	151.212	-3.67092	1.80692e-11	9.49812e-11	PA2335	TonB-dependent receptor
PA2336	29.2005	10.6547	56.5963	64.7614	19.9276	60.6788	-1.53911	0.00506871	0.00861442	PA2336	hypothetical protein
PA2337	21.9003	21.3094	51.7702	50.7222	21.6049	51.2462	-1.24404	0.0193668	0.0293666	mtlR	transcriptional regulator MtlR
PA2338	29.2005	31.9641	93.0109	110.955	30.5823	101.983	-1.74436	8.12642e-05	0.000189465	PA2338	maltose/mannitol ABC transporter substrate-binding protein
PA2339	7.30011	21.3094	60.5448	71.5546	14.3048	66.0497	-2.29597	0.000130675	0.000293572	PA2339	binding-protein-dependent maltose/mannitol transport protein
PA2340	9.12514	2.66368	41.6794	46.1934	5.89441	43.9364	-2.79108	0.000366338	0.000762736	PA2340	binding-protein-dependent maltose/mannitol transport protein
PA2341	16.4253	18.6457	48.2604	55.251	17.5355	51.7557	-1.57159	0.00535821	0.00905543	PA2341	maltose ABC transporter ATP-binding protein
PA2342	32.8505	5.32735	109.244	117.295	19.0889	113.27	-2.45903	2.67074e-06	7.87303e-06	mtlD	mannitol dehydrogenase
PA2343	16.4253	7.99103	63.1772	79.7063	12.2081	71.4418	-2.48639	2.96483e-05	7.39166e-05	mtlY	xylulose kinase
PA2345	85.7763	119.865	223.753	237.76	102.821	230.757	-1.18322	0.000184554	0.000405556	PA2345	hypothetical protein
PA2346	12.7752	5.32735	72.8293	79.7063	9.05128	76.2678	-2.99381	2.5605e-06	7.57685e-06	PA2346	hypothetical protein
PA2347	3.65006	13.3184	47.8216	53.8924	8.48422	50.857	-2.6999	0.000188318	0.000412826	PA2347	hypothetical protein
PA2348	9.12514	5.32735	66.2483	80.1592	7.22625	73.2038	-3.28575	1.97964e-06	5.96528e-06	PA2348	hypothetical protein
PA2349	1.82503	5.32735	37.2921	44.8348	3.57619	41.0635	-3.63672	0.000214415	0.000466081	PA2349	hypothetical protein
PA2350	5.47508	15.9821	58.3512	56.1567	10.7286	57.254	-2.5117	0.000134228	0.000300932	PA2350	methionine ABC transporter ATP-binding protein
PA2352	27.3754	23.9731	85.5525	100.086	25.6743	92.8191	-1.84342	7.75049e-05	0.000181401	PA2352	glycerophosphoryl diester phosphodiesterase
PA2353	54.7508	42.6188	105.295	108.69	48.6848	106.993	-1.11994	0.00433261	0.00746386	PA2353	hypothetical protein
PA2354	25.5504	13.3184	61.861	59.7798	19.4344	60.8204	-1.59757	0.00299074	0.00530017	PA2354	transcriptional regulator
PA2355	29.2005	58.6009	184.267	166.206	43.9007	175.236	-2.04456	2.94615e-07	9.99226e-07	PA2355	FMNH2-dependent monooxygenase
PA2356	10.9502	0	49.1378	48.4578	5.47508	48.7978	-2.96683	0.000173239	0.000382083	msuD	methanesulfonate monooxygenase
PA2357	7.30011	0	20.6203	28.9841	3.65006	24.8022	-2.58093	0.0097015	0.0155948	msuE	FMN reductase MsuE
PA2358	16.4253	2.66368	40.802	30.3428	9.54447	35.5724	-1.7866	0.0150336	0.0233569	PA2358	hypothetical protein
PA2359	21.9003	42.6188	102.224	118.654	32.2596	110.439	-1.82353	4.82971e-05	0.000117077	PA2359	transcriptional regulator
PA2373	62.051	42.6188	183.828	179.339	52.3349	181.584	-1.76983	1.12581e-06	3.5133e-06	PA2373	hypothetical protein
PA2377	56.5759	55.9372	106.173	118.201	56.2565	112.187	-0.99501	0.00829828	0.0134909	PA2377	hypothetical protein
PA2385	45.6257	26.6368	257.096	297.54	36.1312	277.318	-2.8979	2.71236e-14	1.76596e-13	pvdQ	acyl-homoserine lactone acylase PvdQ
PA2386	14.6002	7.99103	86.4299	78.8006	11.2956	82.6153	-2.81443	1.83853e-06	5.5586e-06	pvdA	L-ornithine N5-oxygenase
PA2387	0	0	109.683	104.615	0	107.149	-8.04551	6.86013e-08	2.51523e-07	fpvI	RNA polymerase sigma factor
PA2388	16.4253	21.3094	65.3709	81.065	18.8673	73.2179	-1.97808	0.000186429	0.000409345	fpvR	protein FpvR
PA2390	31.0255	63.9283	116.264	125.447	47.4769	120.855	-1.39157	0.000811101	0.00159575	pvdT	pyoverdine biosynthesis protein PvdT
PA2391	31.0255	13.3184	74.1455	81.9707	22.1719	78.0581	-1.75576	0.000549345	0.00110973	opmQ	hypothetical protein
PA2392	16.4253	7.99103	55.2801	66.5729	12.2081	60.9265	-2.25824	0.000204086	0.000445412	pvdP	pyoverdine biosynthesis protein PvdP
PA2394	9.12514	10.6547	78.0941	69.743	9.88993	73.9186	-2.91775	3.617e-06	1.04581e-05	pvdN	pyoverdine biosynthesis protein PvdN
PA2395	7.30011	2.66368	28.9562	28.5312	4.9819	28.7437	-2.44	0.00560712	0.00945843	pvdO	pyoverdine biosynthesis protein PvdO
PA2396	0	0	54.8413	52.5337	0	53.6875	-7.04856	3.71733e-06	1.07196e-05	pvdF	pyoverdine synthetase F
PA2404	0	0	11.407	13.5863	0	12.4967	-4.94532	0.00416679	0.00720864	PA2404	hypothetical protein
PA2407	9.12514	10.6547	34.221	36.683	9.88993	35.452	-1.85554	0.00829582	0.0134909	PA2407	adhesion protein
PA2408	1.82503	5.32735	17.5492	33.5129	3.57619	25.5311	-2.94009	0.00567186	0.0095617	PA2408	ABC transporter ATP-binding protein
PA2409	5.47508	7.99103	34.221	45.2877	6.73306	39.7543	-2.59901	0.000922853	0.00179867	PA2409	ABC transporter permease
PA2410	38.3256	15.9821	74.1455	77.8948	27.1538	76.0202	-1.42889	0.0036435	0.00636353	PA2410	hypothetical protein
PA2411	18.2503	7.99103	54.8413	53.8924	13.1207	54.3668	-1.98512	0.00105473	0.0020338	PA2411	thioesterase
PA2413	23.7254	10.6547	134.252	147.638	17.19	140.945	-2.96557	1.5781e-09	6.98376e-09	pvdH	diaminobutyrate--2-oxoglutarate aminotransferase
PA2414	56.5759	55.9372	207.081	209.682	56.2565	208.381	-1.88833	4.80812e-08	1.79932e-07	PA2414	L-sorbosone dehydrogenase
PA2415	3.65006	13.3184	26.3238	30.7956	8.48422	28.5597	-1.85329	0.0198428	0.0299629	PA2415	hypothetical protein
PA2416	34.6755	39.9552	116.264	147.185	37.3153	131.724	-1.82997	9.08617e-06	2.46566e-05	treA	trehalase
PA2418	36.5006	15.9821	61.861	71.1017	26.2413	66.4814	-1.28818	0.0108817	0.0173788	PA2418	quercetin 2,3-dioxygenase
PA2420	14.6002	18.6457	82.9201	73.3661	16.623	78.1431	-2.25499	2.79153e-05	6.98527e-05	PA2420	porin
PA2421	18.2503	7.99103	67.5645	76.0833	13.1207	71.8239	-2.38326	4.01379e-05	9.82637e-05	PA2421	hypothetical protein
PA2424	164.253	157.157	780.941	852.767	160.705	816.854	-2.3435	1.03962e-19	9.07582e-19	pvdL	peptide synthase
PA2425	3.65006	0	67.5645	93.7455	1.82503	80.655	-5.23576	2.60495e-06	7.69999e-06	pvdG	pyoverdine biosynthesis protein PvdG
PA2426	12.7752	0	89.5011	99.18	6.3876	94.3406	-3.6838	8.92288e-08	3.21508e-07	pvdS	extracytoplasmic-function sigma-70 factor
PA2427	0	0	60.9836	53.4395	0	57.2115	-7.14034	2.64294e-06	7.8038e-06	PA2427	hypothetical protein
PA2428	51.1008	37.2915	128.987	125.9	44.1961	127.443	-1.50646	0.000122818	0.000277298	PA2428	hypothetical protein
PA2430	67.526	77.2466	171.544	177.528	72.3863	174.536	-1.27787	0.000154054	0.000341713	PA2430	hypothetical protein
PA2431	82.1263	90.565	180.757	163.941	86.3456	172.349	-1.00262	0.00223668	0.00405379	PA2431	hypothetical protein
PA2439	100.377	135.848	237.353	249.988	118.112	243.671	-1.05924	0.000543322	0.00109838	PA2439	hypothetical protein
PA2440	18.2503	10.6547	53.0864	63.4028	14.4525	58.2446	-1.96634	0.000763317	0.0015105	PA2440	hypothetical protein
PA2447	74.8262	71.9193	176.37	208.776	73.3727	192.573	-1.38961	3.6857e-05	9.04355e-05	PA2447	transcriptional regulator
PA2448	49.2758	53.2735	121.09	126.353	51.2747	123.721	-1.27592	0.000744843	0.00147663	PA2448	hypothetical protein
PA2451	45.6257	53.2735	147.414	168.923	49.4496	158.168	-1.68811	6.06791e-06	1.69402e-05	PA2451	pseudo
PA2460	0	0	104.418	91.934	0	98.176	-7.91939	1.17541e-07	4.17429e-07	PA2460	hypothetical protein
PA2462	10.9502	5.32735	1210.9	1269.87	8.13876	1240.38	-7.16942	3.34536e-37	5.52137e-36	PA2462	hypothetical protein
PA2463	1.82503	0	18.4267	12.6806	0.912514	15.5536	-3.8445	0.0168042	0.0258344	PA2463	hypothetical protein
PA2466	38.3256	34.6278	172.86	158.507	36.4767	165.683	-2.17544	3.19245e-08	1.22943e-07	foxA	ferrioxamine receptor FoxA
PA2467	21.9003	7.99103	46.5055	45.2877	14.9457	45.8966	-1.54788	0.011223	0.0178764	foxR	anti-sigma factor FoxR
PA2470	29.2005	26.6368	82.9201	81.9707	27.9186	82.4454	-1.55519	0.000755546	0.00149676	gtdA	gentisate 1,2-dioxygenase
PA2472	25.5504	18.6457	75.0229	94.6513	22.0981	84.8371	-1.91554	0.000111294	0.000252855	PA2472	major facilitator superfamily transporter
PA2473	7.30011	5.32735	25.4464	22.6438	6.31373	24.0451	-1.9012	0.0254866	0.0377605	PA2473	glutathione S-transferase
PA2474	10.9502	10.6547	67.5645	78.3477	10.8024	72.9561	-2.75285	6.97833e-06	1.93153e-05	PA2474	hypothetical protein
PA2477	5.47508	29.3004	50.0153	39.8532	17.3878	44.9342	-1.46807	0.0240996	0.035872	PA2477	thiol:disulfide interchange protein
PA2478	51.1008	34.6278	121.967	147.185	42.8643	134.576	-1.62438	4.83402e-05	0.00011713	PA2478	thiol:disulfide interchange protein DsbD
PA2487	29.2005	34.6278	144.342	124.088	31.9141	134.215	-2.08601	7.56855e-07	2.41464e-06	PA2487	hypothetical protein
PA2493	10.9502	7.99103	95.2046	81.5178	9.4706	88.3612	-3.18996	2.67695e-07	9.12483e-07	mexE	resistance-nodulation-cell division (RND) multidrug efflux membrane fusion protein MexE
PA2494	54.7508	39.9552	247.444	247.271	47.353	247.357	-2.36174	2.94613e-11	1.51923e-10	mexF	resistance-nodulation-cell division (RND) multidrug efflux transporter MexF
PA2495	49.2758	29.3004	84.2363	101.444	39.2881	92.8404	-1.20796	0.0053272	0.00901143	oprN	multidrug efflux outer membrane protein OprN
PA2498	16.4253	18.6457	55.7188	51.628	17.5355	53.6734	-1.62442	0.00369849	0.00645122	PA2498	hypothetical protein
PA2502	91.2514	63.9283	136.445	144.015	77.5898	140.23	-0.835075	0.0171363	0.0263077	PA2502	hypothetical protein
PA2505	49.2758	37.2915	220.243	228.25	43.2836	224.246	-2.35196	1.23406e-10	6.05323e-10	opdT	tyrosine porin OpdT
PA2506	16.4253	18.6457	48.2604	38.9474	17.5355	43.6039	-1.32425	0.0232881	0.0347498	PA2506	hypothetical protein
PA2507	16.4253	15.9821	75.4617	78.3477	16.2037	76.9047	-2.24426	3.05642e-05	7.59908e-05	catA	catechol 1,2-dioxygenase
PA2508	7.30011	0	33.3435	28.5312	3.65006	30.9374	-2.89139	0.00242988	0.00436515	catC	muconolactone delta-isomerase
PA2509	18.2503	18.6457	153.994	152.167	18.448	153.081	-3.05485	1.18414e-10	5.81887e-10	catB	muconate cycloisomerase I
PA2512	41.9757	23.9731	100.469	100.086	32.9744	100.278	-1.56591	0.000368371	0.000766089	antA	anthranilate dioxygenase large subunit
PA2516	9.12514	2.66368	32.9048	47.5521	5.89441	40.2284	-2.66686	0.00092139	0.00179646	xylZ	toluate 1,2-dioxygenase electron transfer subunit
PA2517	1.82503	0	14.0394	20.8323	0.912514	17.4359	-4.00763	0.0116526	0.0185118	xylY	toluate 1,2-dioxygenase subunit beta
PA2518	18.2503	21.3094	77.2166	72.0074	19.7799	74.612	-1.92856	0.000178314	0.000392478	xylX	toluate 1,2-dioxygenase subunit alpha
PA2519	20.0753	5.32735	68.442	57.0625	12.7013	62.7522	-2.20834	0.000288138	0.000613564	xylS	transcriptional regulator XylS
PA2520	76.6512	34.6278	315.447	297.54	55.6395	306.494	-2.41402	2.47539e-11	1.28749e-10	czcA	resistance-nodulation-cell division (RND) divalent metal cation efflux transporter CzcA
PA2521	34.6755	18.6457	128.987	131.787	26.6606	130.387	-2.24174	4.35217e-07	1.42966e-06	czcB	resistance-nodulation-cell division (RND) divalent metal cation efflux membrane fusion protein CzcB
PA2523	23.7254	18.6457	58.7899	61.5913	21.1856	60.1906	-1.48777	0.00431223	0.00743346	PA2523	two-component response regulator
PA2524	12.7752	31.9641	84.675	92.3869	22.3697	88.531	-2.05533	5.65105e-05	0.000135118	PA2524	two-component sensor
PA2525	25.5504	23.9731	121.528	122.73	24.7617	122.129	-2.29674	3.18936e-07	1.073e-06	PA2525	hypothetical protein
PA2526	89.4264	101.22	270.697	250.894	95.3231	260.795	-1.45905	2.08112e-06	6.2296e-06	PA2526	resistance-nodulation-cell division (RND) efflux transporter(
PA2527	54.7508	50.6099	190.848	177.528	52.6804	184.188	-1.8004	4.64919e-07	1.52171e-06	PA2527	resistance-nodulation-cell division (RND) efflux transporter(
PA2531	10.9502	0	105.734	103.709	5.47508	104.721	-4.04816	1.32298e-08	5.32922e-08	PA2531	aminotransferase
PA2534	109.502	106.547	185.144	200.172	108.024	192.658	-0.833247	0.0070728	0.011684	PA2534	transcriptional regulator
PA2542	195.278	154.493	343.965	344.186	174.886	344.076	-0.966936	0.000476133	0.000971225	PA2542	hypothetical protein
PA2546	82.1263	53.2735	247.005	272.179	67.6999	259.592	-1.91268	1.47275e-08	5.89751e-08	PA2546	ring-cleaving dioxygenase
PA2547	31.0255	15.9821	58.3512	69.743	23.5038	64.0471	-1.40024	0.00660534	0.0110021	PA2547	transcriptional regulator
PA2548	58.4009	34.6278	95.2046	108.238	46.5144	101.721	-1.09762	0.00770729	0.0126284	PA2548	hypothetical protein
PA2550	80.3012	71.9193	129.864	133.146	76.1103	131.505	-0.782769	0.0234614	0.0349987	PA2550	acyl-CoA dehydrogenase
PA2556	107.677	55.9372	184.267	158.054	81.8069	171.16	-1.03545	0.00457742	0.00785816	PA2556	transcriptional regulator
PA2563	62.051	55.9372	127.671	148.091	58.9941	137.881	-1.21821	0.000855448	0.00167693	PA2563	sulfate transporter
PA2570	76.6512	63.9283	243.496	269.462	70.2897	256.479	-1.85584	1.36766e-08	5.50102e-08	lecA	PA-I galactophilic lectin
PA2574	131.402	82.574	387.838	374.529	106.988	381.184	-1.81022	3.76873e-09	1.60629e-08	alkB1	alkane-1 monooxygenase
PA2576	104.027	90.565	164.085	178.434	97.2958	171.259	-0.808543	0.0118285	0.0187748	PA2576	hypothetical protein
PA2580	18.2503	18.6457	93.4496	82.4236	18.448	87.9366	-2.255	1.04117e-05	2.79464e-05	PA2580	hypothetical protein
PA2583	390.556	380.906	562.891	601.421	385.731	582.156	-0.59313	0.0127785	0.0201353	PA2583	sensor/response regulator hybrid protein
PA2587	40.1506	31.9641	229.895	236.402	36.0574	233.148	-2.67404	1.57752e-12	9.14185e-12	pqsH	2-heptyl-3-hydroxy-4(1H)-quinolone synthase
PA2588	62.051	47.9462	106.173	100.539	54.9986	103.356	-0.894715	0.0201728	0.0304273	PA2588	transcriptional regulator
PA2589	21.9003	21.3094	223.314	230.967	21.6049	227.141	-3.39147	5.91664e-15	3.92755e-14	PA2589	hypothetical protein
PA2590	47.4507	29.3004	198.306	211.946	38.3756	205.126	-2.38194	5.71931e-10	2.65435e-09	PA2590	hypothetical protein
PA2591	52.9258	58.6009	208.836	229.156	55.7634	218.996	-1.98064	1.15925e-08	4.70459e-08	PA2591	transcriptional regulator
PA2593	16.4253	18.6457	70.6356	76.5362	17.5355	73.5859	-2.08018	9.33196e-05	0.000215079	qteE	quorum threshold expression protein QteE
PA2594	25.5504	21.3094	72.8293	74.2718	23.4299	73.5506	-1.6361	0.00086855	0.00170015	PA2594	hypothetical protein
PA2595	9.12514	10.6547	78.9715	96.4628	9.88993	87.7172	-3.16472	3.25697e-07	1.09371e-06	PA2595	hypothetical protein
PA2596	12.7752	45.2825	75.4617	66.12	29.0289	70.7909	-1.35854	0.0105663	0.0169099	PA2596	hypothetical protein
PA2597	20.0753	13.3184	59.2286	57.0625	16.6968	58.1456	-1.7669	0.0015571	0.00291253	PA2597	hypothetical protein
PA2598	9.12514	10.6547	66.6871	68.3844	9.88993	67.5357	-2.78716	1.18087e-05	3.13092e-05	PA2598	hypothetical protein
PA2599	32.8505	31.9641	58.7899	70.6488	32.4073	64.7194	-0.995817	0.0329527	0.0477665	PA2599	hypothetical protein
PA2600	29.2005	23.9731	157.943	160.318	26.5868	159.131	-2.56433	1.78431e-09	7.85793e-09	PA2600	hypothetical protein
PA2601	76.6512	79.9103	232.966	216.475	78.2808	224.721	-1.52399	2.27953e-06	6.78238e-06	PA2601	transcriptional regulator
PA2602	20.0753	18.6457	48.2604	56.1567	19.3605	52.2086	-1.42525	0.00931975	0.0150122	PA2602	hypothetical protein
PA2603	56.5759	74.583	225.069	221.004	65.5794	223.036	-1.78401	1.32343e-07	4.68464e-07	PA2603	thiosulfate sulfurtransferase
PA2635	52.9258	85.2377	138.639	138.127	69.0817	138.383	-1.02872	0.00499036	0.00849191	PA2635	hypothetical protein
PA2636	16.4253	2.66368	47.8216	37.1359	9.54447	42.4788	-2.03738	0.00399658	0.00693337	PA2636	hypothetical protein
PA2650	18.2503	10.6547	71.5131	77.442	14.4525	74.4775	-2.31865	3.35046e-05	8.2733e-05	PA2650	hypothetical protein
PA2653	85.7763	61.2646	169.789	172.093	73.5205	170.941	-1.19823	0.000483401	0.000984572	PA2653	transporter
PA2661	20.0753	21.3094	53.5251	62.497	20.6924	58.0111	-1.49176	0.00491826	0.00838497	PA2661	hypothetical protein
PA2664	62.051	63.9283	127.232	126.353	62.9896	126.792	-1.01111	0.00498928	0.00849191	fhp	flavohemoprotein
PA2668	91.2514	95.8924	214.101	201.53	93.5719	207.815	-1.15394	0.000242864	0.000522691	PA2668	pseudo
PA2669	63.876	34.6278	365.024	391.739	49.2519	378.381	-2.89818	9.42062e-17	7.1146e-16	PA2669	hypothetical protein
PA2670	45.6257	42.6188	261.045	236.855	44.1223	248.95	-2.49099	4.11101e-12	2.29422e-11	PA2670	hypothetical protein
PA2671	41.9757	21.3094	99.1531	106.426	31.6425	102.79	-1.65349	0.000215426	0.000468093	PA2671	hypothetical protein
PA2672	9.12514	7.99103	34.221	35.7773	8.55809	34.9991	-2.01984	0.00570968	0.00961947	PA2672	type II secretion system protein
PA2674	1.82503	0	24.5689	16.3036	0.912514	20.4362	-4.2362	0.00677513	0.0112436	PA2674	type II secretion system protein
PA2675	3.65006	21.3094	90.8173	96.0099	12.4797	93.4136	-3.04726	5.69368e-07	1.837e-06	PA2675	type II secretion system protein
PA2676	23.7254	37.2915	132.497	152.167	30.5084	142.332	-2.25837	1.43441e-07	5.06098e-07	PA2676	type II secretion system protein
PA2677	25.5504	39.9552	206.642	176.622	32.7528	191.632	-2.58553	2.33113e-10	1.12716e-09	PA2677	type II secretion protein
PA2678	38.3256	31.9641	126.354	126.353	35.1449	126.354	-1.83231	8.09145e-06	2.21343e-05	PA2678	ABC transporter permease
PA2681	27.3754	7.99103	54.8413	74.2718	17.6832	64.5566	-1.78782	0.00179407	0.00331128	PA2681	transcriptional regulator
PA2682	34.6755	21.3094	110.121	109.596	27.9925	109.859	-1.93541	1.47092e-05	3.86222e-05	PA2682	hypothetical protein
PA2687	21.9003	37.2915	69.3194	83.3294	29.5959	76.3244	-1.40432	0.00330064	0.00582182	pfeS	two-component sensor histidine kinase PfeS
PA2688	20.0753	7.99103	148.73	148.997	14.0332	148.863	-3.32337	1.07705e-10	5.31673e-10	pfeA	ferric enterobactin receptor
PA2689	9.12514	7.99103	56.1575	40.306	8.55809	48.2318	-2.48232	0.000422267	0.000869515	PA2689	hypothetical protein
PA2691	54.7508	106.547	168.034	190.661	80.649	179.348	-1.18498	0.00123202	0.00235228	PA2691	hypothetical protein
PA2693	23.7254	13.3184	108.805	105.973	18.5219	107.389	-2.48607	5.40507e-07	1.75056e-06	PA2693	acyl-CoA thioesterase
PA2697	20.0753	13.3184	72.3906	69.743	16.6968	71.0668	-2.05502	0.000143544	0.000319968	PA2697	hypothetical protein
PA2698	45.6257	63.9283	108.805	117.295	54.777	113.05	-1.06609	0.00567112	0.0095617	PA2698	hydrolase
PA2699	74.8262	85.2377	156.627	160.771	80.0319	158.699	-0.995046	0.0029663	0.00525858	PA2699	hypothetical protein
PA2701	41.9757	37.2915	103.54	86.9524	39.6336	95.2464	-1.25705	0.00278223	0.00495653	PA2701	major facilitator superfamily transporter
PA2704	36.5006	26.6368	71.5131	67.0258	31.5687	69.2694	-1.11223	0.01647	0.0253779	PA2704	transcriptional regulator
PA2711	25.5504	42.6188	97.8369	95.557	34.0846	96.697	-1.54104	0.000486855	0.000990864	PA2711	spermidine/putrescine-binding protein
PA2712	51.1008	31.9641	74.5842	99.6329	41.5325	87.1086	-1.04035	0.0175158	0.0268219	PA2712	hypothetical protein
PA2714	27.3754	23.9731	193.042	180.245	25.6743	186.643	-2.84998	1.56613e-11	8.2644e-11	PA2714	molybdopterin oxidoreductase
PA2715	5.47508	5.32735	53.0864	30.7956	5.40122	41.941	-2.95467	0.000456372	0.000934075	PA2715	ferredoxin
PA2716	60.2259	50.6099	112.754	93.2926	55.4179	103.023	-0.88438	0.0227024	0.0339411	PA2716	FMN oxidoreductase
PA2720	98.5515	74.583	168.473	146.279	86.5672	157.376	-0.848132	0.0122581	0.0194	PA2720	hypothetical protein
PA2727	208.053	149.166	365.024	387.663	178.61	376.343	-1.06269	0.000167118	0.000369785	PA2727	pseudo
PA2729	40.1506	18.6457	296.582	292.558	29.3982	294.57	-3.26203	2.04327e-16	1.49528e-15	PA2729	hypothetical protein
PA2749	27.3754	18.6457	88.1849	103.256	23.0106	95.7204	-2.02557	2.35171e-05	5.98116e-05	endA	DNA-specific endonuclease I
PA2751	58.4009	93.2287	139.955	134.957	75.8148	137.456	-0.883112	0.0144221	0.0225163	PA2751	hypothetical protein
PA2752	36.5006	47.9462	151.801	129.07	42.2234	140.435	-1.75349	9.55448e-06	2.58371e-05	PA2752	hypothetical protein
PA2757	29.2005	15.9821	94.7658	82.4236	22.5913	88.5947	-1.92547	8.52678e-05	0.00019795	PA2757	hypothetical protein
PA2758	40.1506	55.9372	132.935	130.881	48.0439	131.908	-1.47962	0.000127776	0.000287655	PA2758	transcriptional regulator
PA2762	14.6002	29.3004	91.256	93.2926	21.9503	92.2743	-2.1288	1.96826e-05	5.07485e-05	PA2762	hypothetical protein
PA2763	41.9757	37.2915	245.25	274.896	39.6336	260.073	-2.70443	1.81118e-13	1.12397e-12	PA2763	hypothetical protein
PA2766	41.9757	66.5919	113.193	94.6513	54.2838	103.922	-0.963962	0.0162798	0.0251064	PA2766	transcriptional regulator
PA2767	18.2503	15.9821	92.1334	89.2168	17.1162	90.6751	-2.39336	3.66929e-06	1.05867e-05	PA2767	enoyl-CoA hydratase
PA2772	149.652	82.574	264.116	248.177	116.113	256.146	-1.11743	0.00070891	0.00141055	PA2772	hypothetical protein
PA2775	89.4264	42.6188	234.721	239.119	66.0226	236.92	-1.80379	6.24738e-07	2.00848e-06	PA2775	hypothetical protein
PA2783	31.0255	21.3094	126.793	122.73	26.1674	124.761	-2.2227	5.40644e-07	1.75056e-06	PA2783	hypothetical protein
PA2784	12.7752	10.6547	56.5963	71.5546	11.715	64.0754	-2.43439	6.82021e-05	0.000161156	PA2784	hypothetical protein
PA2786	1.82503	5.32735	42.1181	38.4945	3.57619	40.3063	-3.6101	0.00023918	0.000515581	PA2786	hypothetical protein
PA2789	36.5006	45.2825	112.315	116.842	40.8915	114.579	-1.50182	0.000205052	0.000446982	PA2789	hypothetical protein
PA2791	16.4253	13.3184	109.683	82.4236	14.8718	96.0531	-2.67216	8.69434e-07	2.75279e-06	PA2791	hypothetical protein
PA2792	32.8505	15.9821	54.4026	60.2326	24.4163	57.3176	-1.18355	0.0229694	0.0343214	PA2792	hypothetical protein
PA2803	12.7752	13.3184	65.8096	47.0992	13.0468	56.4544	-2.11736	0.000539777	0.00109162	PA2803	hypothetical protein
PA2804	14.6002	5.32735	43.8731	27.1726	9.96379	35.5228	-1.76066	0.0150047	0.0233254	PA2804	hypothetical protein
PA2807	14.6002	18.6457	55.7188	67.0258	16.623	61.3723	-1.90506	0.000677325	0.00135216	PA2807	hypothetical protein
PA2811	38.3256	34.6278	73.268	75.1776	36.4767	74.2228	-1.01797	0.0207118	0.0311365	PA2811	ABC transporter permease
PA2835	23.7254	13.3184	149.607	125.447	18.5219	137.527	-2.84161	4.39725e-09	1.85814e-08	PA2835	major facilitator superfamily transporter
PA2836	5.47508	2.66368	45.1893	38.4945	4.06938	41.8419	-3.28871	0.0002305	0.000498453	PA2836	secretion protein
PA2837	16.4253	5.32735	80.7264	88.311	10.8763	84.5187	-2.86201	1.62173e-06	4.94441e-06	PA2837	hypothetical protein
PA2838	9.12514	2.66368	74.5842	62.0441	5.89441	68.3142	-3.42134	3.66728e-06	1.05866e-05	PA2838	transcriptional regulator
PA2842	146.002	135.848	265.871	302.975	140.925	284.423	-1.00976	0.000448853	0.000920767	PA2842	hypothetical protein
PA2845	10.9502	23.9731	44.7505	41.2118	17.4616	42.9812	-1.35766	0.023796	0.0354395	PA2845	hypothetical protein
PA2847	94.9015	61.2646	179.002	148.997	78.083	163.999	-1.04843	0.00304081	0.00538539	PA2847	hypothetical protein
PA2848	29.2005	10.6547	71.5131	60.6855	19.9276	66.0993	-1.66168	0.00217236	0.00394776	PA2848	transcriptional regulator
PA2852	147.827	135.848	300.531	333.317	141.837	316.924	-1.15593	4.50163e-05	0.000109565	PA2852	hypothetical protein
PA2861	21.9003	42.6188	110.999	111.408	32.2596	111.203	-1.83421	3.74833e-05	9.19305e-05	ligT	2'-5' RNA ligase
PA2862	16.4253	10.6547	131.18	145.826	13.54	138.503	-3.31187	2.80314e-10	1.34343e-09	lipA	lactonizing lipase
PA2863	9.12514	10.6547	61.861	85.1409	9.88993	73.5009	-2.90893	5.38243e-06	1.51198e-05	lipH	lipase chaperone
PA2870	74.8262	95.8924	144.781	141.298	85.3593	143.039	-0.758026	0.0253387	0.0375517	PA2870	hypothetical protein
PA2873	71.1761	58.6009	182.951	188.85	64.8885	185.9	-1.5062	1.1143e-05	2.97182e-05	PA2873	protein-glutamine gamma-glutamyltransferase
PA2878	7.30011	29.3004	60.1061	80.6121	18.3003	70.3591	-2.03889	0.000493243	0.00100274	PA2878	hypothetical protein
PA2879	73.0011	69.2556	248.76	211.494	71.1284	230.127	-1.69074	3.43935e-07	1.14745e-06	PA2879	transcriptional regulator
PA2880	43.8007	45.2825	96.9595	81.065	44.5416	89.0122	-1.00117	0.0154642	0.0239574	PA2880	hypothetical protein
PA2881	21.9003	15.9821	58.3512	67.4787	18.9412	62.9149	-1.70662	0.00143063	0.00269639	PA2881	two-component response regulator
PA2882	10.9502	21.3094	74.1455	75.6304	16.1298	74.888	-2.27347	4.12547e-05	0.000100907	PA2882	two-component sensor
PA2886	34.6755	58.6009	144.342	142.656	46.6382	143.499	-1.65678	2.48665e-05	6.30075e-05	atuA	hypothetical protein
PA2887	14.6002	5.32735	66.2483	67.4787	9.96379	66.8635	-2.65944	2.50032e-05	6.32654e-05	atuB	citronellol catabolism dehydrogenase
PA2888	18.2503	26.6368	112.754	113.219	22.4435	112.987	-2.36489	5.44593e-07	1.76039e-06	atuC	geranyl-CoA carboxylase subunit beta
PA2889	21.9003	23.9731	99.5919	105.52	22.9367	102.556	-2.1684	4.18671e-06	1.19589e-05	atuD	citronellyl-CoA dehydrogenase
PA2890	5.47508	5.32735	35.0985	29.437	5.40122	32.2677	-2.57617	0.00257912	0.00461742	atuE	isohexenylglutaconyl-CoA hydratase
PA2891	34.6755	15.9821	125.038	111.861	25.3288	118.449	-2.16776	2.59559e-06	7.67651e-06	atuF	geranyl-CoA carboxylase subunit alpha
PA2892	20.0753	29.3004	118.457	143.562	24.6879	131.01	-2.44006	9.33373e-08	3.35199e-07	atuG	short-chain dehydrogenase
PA2893	60.2259	71.9193	129.864	146.732	66.0726	138.298	-1.07617	0.00262045	0.00468524	atuH	long-chain-acyl-CoA synthetase
PA2898	7.30011	13.3184	28.9562	37.5888	10.3092	33.2725	-1.74086	0.0152431	0.0236485	PA2898	hypothetical protein
PA2903	34.6755	45.2825	72.3906	98.7272	39.979	85.5589	-1.11457	0.0111812	0.0178151	cobJ	precorrin-3 methylase CobJ
PA2904	7.30011	5.32735	19.7429	29.437	6.31373	24.5899	-1.93329	0.0243019	0.0361619	cobI	precorrin-2 C(20)-methyltransferase
PA2910	14.6002	21.3094	80.7264	61.1384	17.9548	70.9324	-2.01408	0.000218555	0.000474299	PA2910	manganese efflux pump MntP
PA2911	76.6512	74.583	139.955	146.279	75.6171	143.117	-0.918807	0.00717177	0.0118295	PA2911	TonB-dependent receptor
PA2912	1.82503	0	59.6674	70.1959	0.912514	64.9316	-5.89713	4.76611e-05	0.000115587	PA2912	ABC transporter ATP-binding protein
PA2913	20.0753	18.6457	85.5525	81.5178	19.3605	83.5352	-2.10293	3.28534e-05	8.12359e-05	PA2913	hypothetical protein
PA2914	29.2005	15.9821	65.3709	77.8948	22.5913	71.6329	-1.62075	0.00143692	0.00270731	PA2914	ABC transporter permease
PA2916	5.47508	7.99103	29.395	30.7956	6.73306	30.0953	-2.19608	0.00689168	0.0114265	PA2916	hypothetical protein
PA2921	29.2005	10.6547	102.224	107.332	19.9276	104.778	-2.31857	3.34735e-06	9.73545e-06	PA2921	transcriptional regulator
PA2922	9.12514	7.99103	96.5208	85.5937	8.55809	91.0572	-3.39741	1.0854e-07	3.88e-07	PA2922	hydrolase
PA2923	10.9502	10.6547	51.7702	44.3819	10.8024	48.0761	-2.15161	0.000958409	0.00186262	hisJ	histidine ABC transporter substrate-binding protein HisJ
PA2924	1.82503	0	41.2407	41.6647	0.912514	41.4527	-5.25145	0.000382719	0.000792285	hisQ	histidine ABC transporter permease HisQ
PA2925	10.9502	0	32.4661	39.8532	5.47508	36.1596	-2.54552	0.00237075	0.0042683	hisM	histidine ABC transporter permease HisM
PA2926	20.0753	29.3004	87.7461	72.4603	24.6879	80.1032	-1.72779	0.000416465	0.000858545	hisP	histidine ABC transporter ATP-binding protein HisP
PA2927	65.701	77.2466	131.18	139.939	71.4738	135.56	-0.932784	0.00781076	0.0127864	PA2927	hypothetical protein
PA2928	40.1506	26.6368	157.066	152.167	33.3937	154.616	-2.17939	9.05397e-08	3.25799e-07	PA2928	hypothetical protein
PA2929	31.0255	29.3004	71.9518	70.1959	30.163	71.0739	-1.23243	0.0078648	0.0128671	PA2929	hypothetical protein
PA2930	40.1506	42.6188	103.979	84.2351	41.3847	94.1071	-1.18939	0.004541	0.00779811	PA2930	transcriptional regulator
PA2932	18.2503	21.3094	112.315	116.389	19.7799	114.352	-2.54555	1.40762e-07	4.9697e-07	morB	morphinone reductase
PA2933	21.9003	23.9731	132.497	124.994	22.9367	128.745	-2.4969	4.62082e-08	1.73521e-07	PA2933	major facilitator superfamily transporter
PA2934	7.30011	21.3094	60.9836	66.5729	14.3048	63.7782	-2.24537	0.000188012	0.00041232	cif	CFTR inhibitory factor
PA2935	36.5006	23.9731	97.8369	97.8214	30.2368	97.8292	-1.66309	0.000187752	0.000411916	PA2935	hypothetical protein
PA2936	34.6755	15.9821	65.8096	79.7063	25.3288	72.758	-1.47042	0.00338177	0.00594658	PA2936	hypothetical protein
PA2939	54.7508	53.2735	124.161	148.544	54.0122	136.352	-1.33408	0.000360914	0.000753464	PA2939	aminopeptidase
PA2940	63.876	55.9372	139.078	153.072	59.9066	146.075	-1.27751	0.00038049	0.000788573	PA2940	acyl-CoA thiolase
PA2944	93.0764	103.883	271.136	279.425	98.4799	275.28	-1.48917	8.62088e-07	2.73112e-06	cobN	cobaltochelatase subunit CobN
PA2947	5.47508	0	20.1816	14.9449	2.73754	17.5633	-2.49739	0.0292803	0.0429244	PA2947	hypothetical protein
PA2948	5.47508	5.32735	38.6083	44.3819	5.40122	41.4951	-2.93859	0.000359209	0.000750484	cobM	precorrin-4 C(11)-methyltransferase
PA2972	62.051	23.9731	90.3785	84.688	43.012	87.5333	-0.976599	0.0313497	0.0457236	PA2972	hypothetical protein
PA2984	202.578	218.422	409.774	464.652	210.5	437.213	-1.05731	5.81698e-05	0.000138902	PA2984	hypothetical protein
PA3024	60.2259	63.9283	127.232	153.525	62.0771	140.379	-1.18069	0.00114492	0.00219679	PA3024	carbohydrate kinase
PA3025	34.6755	21.3094	85.5525	113.672	27.9925	99.6123	-1.79592	0.000112157	0.000254604	PA3025	FAD-dependent glycerol-3-phosphate dehydrogenase
PA3026	104.027	117.202	340.016	394.456	110.614	367.236	-1.73751	3.38556e-09	1.45325e-08	PA3026	hypothetical protein
PA3030	32.8505	37.2915	81.1652	76.0833	35.071	78.6243	-1.17367	0.00789934	0.0129197	mobA	molybdenum cofactor guanylyltransferase
PA3032	122.277	151.83	256.657	247.724	137.053	252.191	-0.889638	0.00244258	0.00438598	snr1	cytochrome C Snr1
PA3035	9.12514	21.3094	62.7385	62.9499	15.2173	62.8442	-2.11755	0.000291131	0.000619452	PA3035	glutathione S-transferase
PA3036	14.6002	5.32735	59.6674	56.1567	9.96379	57.9121	-2.45443	0.000144554	0.000322088	PA3036	hypothetical protein
PA3037	14.6002	2.66368	57.9125	51.1751	8.63195	54.5438	-2.53579	0.000213833	0.000465002	PA3037	hypothetical protein
PA3039	56.5759	103.883	318.518	312.938	80.2296	315.728	-2.01019	2.38615e-09	1.0382e-08	PA3039	transporter
PA3044	80.3012	61.2646	336.068	286.218	70.7829	311.143	-2.11911	7.63225e-11	3.81964e-10	PA3044	two-component sensor
PA3045	18.2503	23.9731	68.8807	78.8006	21.1117	73.8407	-1.82868	0.000339428	0.000711071	PA3045	two-component response regulator
PA3051	140.527	98.5561	329.487	289.841	119.542	309.664	-1.35683	8.30895e-06	2.26608e-05	PA3051	hypothetical protein
PA3054	124.102	82.574	229.895	203.795	103.338	216.845	-1.05027	0.00121011	0.0023137	PA3054	hypothetical protein
PA3058	14.6002	7.99103	116.702	143.109	11.2956	129.906	-3.46411	7.17564e-10	3.28254e-09	pelG	pellicle/biofilm biosynthesis Wzx-like polysaccharide transporter PelG
PA3059	9.12514	15.9821	100.031	102.35	12.5536	101.19	-3.06704	6.83617e-08	2.50814e-07	pelF	pellicle/biofilm biosynthesis glycosyltransferase PelF
PA3060	5.47508	7.99103	60.1061	67.4787	6.73306	63.7924	-3.28468	7.14769e-06	1.97416e-05	pelE	pellicle/biofilm biosynthesis protein PelE
PA3061	14.6002	2.66368	59.2286	77.8948	8.63195	68.5617	-2.86169	1.74903e-05	4.55065e-05	pelD	pellicle/biofilm biosynthesis protein PelD
PA3063	31.0255	45.2825	214.539	222.363	38.154	218.451	-2.54801	2.61875e-11	1.35815e-10	pelB	pellicle/biofilm biosynthesis protein PelB
PA3064	41.9757	34.6278	201.816	218.287	38.3017	210.051	-2.43988	1.10645e-10	5.45195e-10	pelA	hypothetical protein
PA3065	32.8505	7.99103	60.5448	70.1959	20.4208	65.3704	-1.59539	0.00424874	0.00733566	PA3065	hypothetical protein
PA3078	76.6512	37.2915	135.568	139.033	56.9713	137.301	-1.23064	0.00171645	0.003181	PA3078	two-component sensor
PA3079	98.5515	90.565	197.429	193.831	94.5583	195.63	-1.04428	0.000934348	0.00181977	PA3079	hypothetical protein
PA3092	114.977	87.9013	396.174	373.623	101.439	384.899	-1.90906	1.25647e-10	6.15205e-10	fadH1	2,4-dienoyl-CoA reductase
PA3096	135.052	135.848	191.287	240.025	135.45	215.656	-0.671081	0.0273482	0.0402331	xcpY	type II secretion system protein L
PA3097	38.3256	26.6368	149.168	133.599	32.4812	141.384	-2.09401	4.86683e-07	1.58816e-06	xcpX	type II secretion system protein K
PA3125	18.2503	26.6368	129.864	147.638	22.4435	138.751	-2.66207	8.25792e-09	3.40216e-08	PA3125	hypothetical protein
PA3129	156.952	106.547	229.895	238.666	131.75	234.281	-0.814193	0.00827329	0.0134583	PA3129	tRNA-dihydrouridine synthase C
PA3132	36.5006	29.3004	205.765	221.91	32.9005	213.837	-2.68183	7.21401e-12	3.94482e-11	PA3132	hydrolase
PA3136	18.2503	2.66368	73.7068	69.2902	10.457	71.4985	-2.64217	2.54049e-05	6.41921e-05	PA3136	secretion protein
PA3176	27.3754	10.6547	89.5011	80.6121	19.0151	85.0566	-2.09098	5.79627e-05	0.000138468	gltS	glutamate/sodium ion symporter GltS
PA3191	18.2503	34.6278	85.5525	84.2351	26.439	84.8938	-1.73148	0.000327716	0.000689729	PA3191	two-component sensor
PA3209	9.12514	26.6368	85.1138	83.7822	17.881	84.448	-2.32662	2.00109e-05	5.15217e-05	PA3209	hypothetical protein
PA3210	67.526	31.9641	142.149	139.486	49.7451	140.817	-1.45854	0.000264088	0.000565012	trkH	potassium uptake protein TrkH
PA3219	20.0753	21.3094	97.3982	96.4628	20.6924	96.9305	-2.23309	4.60452e-06	1.30766e-05	PA3219	hypothetical protein
PA3222	31.0255	23.9731	59.6674	75.6304	27.4993	67.6489	-1.28018	0.00853674	0.013862	PA3222	hypothetical protein
PA3223	31.0255	58.6009	87.7461	81.5178	44.8132	84.632	-0.955125	0.0280757	0.0412365	azoR3	FMN-dependent NADH-azoreductase
PA3236	78.4762	69.2556	278.594	272.632	73.8659	275.613	-1.89166	2.78901e-09	1.20576e-08	PA3236	glycine betaine-binding protein
PA3237	5.47508	5.32735	43.8731	36.683	5.40122	40.2781	-2.89596	0.000468671	0.000957083	PA3237	hypothetical protein
PA3238	47.4507	42.6188	88.6236	91.934	45.0348	90.2788	-0.996321	0.0143652	0.0224473	PA3238	hypothetical protein
PA3241	100.377	93.2287	195.674	197.907	96.8026	196.791	-1.01957	0.00115806	0.00222043	PA3241	hypothetical protein
PA3246	20.0753	23.9731	61.861	44.3819	22.0242	53.1215	-1.2836	0.0176261	0.0269727	rluA	pseudouridine synthase
PA3252	5.47508	7.99103	78.5328	49.8165	6.73306	64.1746	-3.29266	1.0642e-05	2.8494e-05	PA3252	ABC transporter permease
PA3253	20.0753	15.9821	46.9442	52.0808	18.0287	49.5125	-1.43959	0.0104479	0.0167253	PA3253	ABC transporter permease
PA3264	23.7254	23.9731	74.1455	75.1776	23.8492	74.6615	-1.64724	0.000737968	0.00146407	PA3264	transporter
PA3279	20.0753	13.3184	135.129	139.486	16.6968	137.308	-3.00108	1.12946e-09	5.08539e-09	oprP	phosphate-specific outer membrane porin OprP
PA3281	16.4253	5.32735	60.9836	52.9866	10.8763	56.9851	-2.30032	0.000300807	0.00063804	PA3281	hypothetical protein
PA3282	18.2503	13.3184	42.9956	46.6463	15.7843	44.821	-1.48074	0.0123797	0.0195696	PA3282	hypothetical protein
PA3283	20.0753	15.9821	94.3271	100.992	18.0287	97.6593	-2.41702	1.67414e-06	5.08991e-06	PA3283	hypothetical protein
PA3290	74.8262	114.538	679.155	673.428	94.6821	676.292	-2.86197	3.91218e-22	3.84839e-21	PA3290	hypothetical protein
PA3291	10.9502	5.32735	497.082	490.013	8.13876	493.547	-5.84138	2.23472e-24	2.41723e-23	PA3291	hypothetical protein
PA3292	76.6512	26.6368	488.746	454.236	51.644	471.491	-3.12875	2.15423e-17	1.69528e-16	PA3292	hypothetical protein
PA3293	12.7752	7.99103	44.3118	33.9658	10.3831	39.1388	-1.87523	0.00616049	0.0103213	PA3293	hypothetical protein
PA3296	14.6002	29.3004	161.453	151.714	21.9503	156.583	-2.89741	4.49125e-10	2.1225e-09	phoA	alkaline phosphatase
PA3300	200.753	135.848	271.574	303.428	168.3	287.501	-0.758372	0.0108126	0.0172785	fadD2	long-chain-fatty-acid--CoA ligase
PA3303	32.8505	39.9552	100.908	102.803	36.4028	101.856	-1.49869	0.000381853	0.000790795	PA3303	major facilitator superfamily transporter
PA3310	140.527	95.8924	289.124	312.485	118.21	300.804	-1.32972	1.32948e-05	3.49761e-05	PA3310	hypothetical protein
PA3312	62.051	53.2735	103.979	112.313	57.6623	108.146	-0.898006	0.0172309	0.0264368	PA3312	3-hydroxyisobutyrate dehydrogenase
PA3313	47.4507	21.3094	73.268	79.7063	34.3801	76.4872	-1.10623	0.018148	0.0276757	PA3313	hypothetical protein
PA3314	10.9502	13.3184	38.1696	29.8899	12.1343	34.0297	-1.50408	0.0256629	0.038001	PA3314	phosphonates ABC transporter ATP-binding protein
PA3315	14.6002	2.66368	40.3632	51.1751	8.63195	45.7692	-2.28759	0.0012873	0.00244664	PA3315	phosphonates ABC transporter permease
PA3320	34.6755	23.9731	149.607	151.261	29.3243	150.434	-2.32899	3.0706e-08	1.18672e-07	PA3320	hypothetical protein
PA3325	23.7254	29.3004	69.3194	88.311	26.5129	78.8152	-1.58759	0.000974233	0.00188999	PA3325	hypothetical protein
PA3327	339.455	415.534	561.137	533.942	377.494	547.539	-0.541603	0.0284875	0.0418187	PA3327	non-ribosomal peptide synthetase
PA3328	7.30011	5.32735	48.2604	55.7039	6.31373	51.9821	-3.00901	6.72484e-05	0.000159223	PA3328	FAD-dependent monooxygenase
PA3329	12.7752	21.3094	75.0229	68.3844	17.0423	71.7037	-2.11735	0.000107381	0.000244617	PA3329	hypothetical protein
PA3330	9.12514	7.99103	50.0153	47.5521	8.55809	48.7837	-2.49823	0.000312224	0.000660194	PA3330	short-chain dehydrogenase
PA3331	21.9003	13.3184	83.7976	72.9132	17.6094	78.3554	-2.11257	6.34056e-05	0.000150873	PA3331	cytochrome P450
PA3332	0	0	16.233	14.4921	0	15.3625	-5.24346	0.00177947	0.00328859	PA3332	hypothetical protein
PA3333	7.30011	13.3184	45.1893	46.1934	10.3092	45.6914	-2.20295	0.00109963	0.00211438	fabH2	3-oxoacyl-ACP synthase III
PA3334	34.6755	13.3184	89.5011	78.8006	23.997	84.1508	-1.74577	0.00047298	0.000965519	PA3334	acyl carrier protein
PA3336	51.1008	53.2735	112.754	122.73	52.1872	117.742	-1.17649	0.00196398	0.00359433	PA3336	major facilitator superfamily transporter
PA3339	107.677	103.883	204.01	211.041	105.78	207.525	-0.970333	0.00157107	0.00293461	plpD	patatin-like protein
PA3340	160.602	130.52	242.618	261.763	145.561	252.19	-0.78391	0.0071247	0.011759	PA3340	hypothetical protein
PA3358	7.30011	15.9821	46.9442	61.5913	11.6411	54.2677	-2.2899	0.000402721	0.00083179	PA3358	hypothetical protein
PA3359	25.5504	29.3004	81.1652	86.9524	27.4254	84.0588	-1.62648	0.000461709	0.000943931	PA3359	hypothetical protein
PA3360	36.5006	31.9641	90.8173	79.7063	34.2323	85.2618	-1.30727	0.00296025	0.00524956	PA3360	secretion protein
PA3362	36.5006	39.9552	97.8369	112.313	38.2279	105.075	-1.46508	0.000435536	0.000895139	PA3362	transporter protein AmiS
PA3367	1.82503	5.32735	56.1575	52.0808	3.57619	54.1192	-4.03916	2.32557e-05	5.92022e-05	PA3367	hypothetical protein
PA3368	52.9258	42.6188	113.193	107.332	47.7723	110.262	-1.19264	0.00234677	0.00422793	PA3368	acetyltransferase
PA3374	20.0753	18.6457	52.6477	48.005	19.3605	50.3263	-1.37255	0.0125534	0.0198212	PA3374	hypothetical protein
PA3375	3.65006	2.66368	41.6794	32.1543	3.15687	36.9168	-3.5133	0.000454516	0.000930979	PA3375	ABC transporter ATP-binding protein
PA3376	12.7752	5.32735	49.1378	38.4945	9.05128	43.8162	-2.20265	0.00161164	0.00300315	PA3376	phosphonate C-P lyase system protein PhnK
PA3377	9.12514	10.6547	32.0273	37.1359	9.88993	34.5816	-1.81948	0.0101096	0.0162172	PA3377	hypothetical protein
PA3378	12.7752	2.66368	98.7144	90.5754	7.71944	94.6449	-3.48321	8.15439e-08	2.95978e-07	PA3378	hypothetical protein
PA3379	7.30011	0	39.9245	44.3819	3.65006	42.1532	-3.32786	0.000247519	0.000532078	PA3379	carbon-phosphorus lyase complex subunit
PA3381	9.12514	2.66368	35.0985	33.06	5.89441	34.0792	-2.42936	0.00290073	0.00515073	PA3381	transcriptional regulator
PA3382	1.82503	2.66368	48.6991	44.3819	2.24435	46.5405	-4.42016	0.000101753	0.000233032	phnE	phosphonate transporter PhnE
PA3383	14.6002	5.32735	60.1061	74.2718	9.96379	67.189	-2.66703	2.70457e-05	6.79285e-05	PA3383	phosphonate ABC transporter substrate-binding protein
PA3384	36.5006	42.6188	361.075	370.453	39.5597	365.764	-3.22223	1.15436e-19	1.00613e-18	phnC	phosphonate ABC transporter ATP-binding protein
PA3387	31.0255	23.9731	68.0033	76.5362	27.4993	72.2697	-1.37505	0.00388075	0.00674967	rhlG	3-oxoacyl-ACP reductase
PA3389	31.0255	7.99103	87.3074	71.1017	19.5083	79.2045	-1.93535	0.000362157	0.00075577	PA3389	ring-cleaving dioxygenase
PA3390	51.1008	42.6188	111.438	124.994	46.8598	118.216	-1.32285	0.000713541	0.00141872	PA3390	hypothetical protein
PA3391	104.027	34.6278	209.713	168.923	69.3272	189.318	-1.40667	0.000715581	0.00142174	nosR	regulatory protein NosR
PA3392	56.5759	37.2915	150.923	139.033	46.9337	144.978	-1.59969	3.24689e-05	8.0348e-05	nosZ	nitrous-oxide reductase
PA3393	21.9003	15.9821	48.6991	45.7406	18.9412	47.2198	-1.29421	0.0207316	0.0311577	nosD	copper-binding periplasmic protein
PA3394	1.82503	5.32735	37.2921	55.251	3.57619	46.2715	-3.80933	9.8998e-05	0.000227394	nosF	copper ABC transporter ATP-binding protein
PA3395	9.12514	0	48.6991	45.2877	4.56257	46.9934	-3.16856	0.000149424	0.000331986	nosY	membrane protein NosY
PA3396	1.82503	5.32735	26.7626	35.7773	3.57619	31.2699	-3.2389	0.00144644	0.00272431	nosL	acessory protein NosL
PA3398	73.0011	26.6368	116.702	100.992	49.819	108.847	-1.08005	0.0140853	0.022054	PA3398	transcriptional regulator
PA3399	27.3754	10.6547	146.097	163.941	19.0151	155.019	-2.94896	6.06787e-10	2.80413e-09	PA3399	hypothetical protein
PA3400	18.2503	18.6457	57.4737	57.0625	18.448	57.2681	-1.63603	0.00266108	0.00475162	PA3400	hypothetical protein
PA3403	85.7763	79.9103	219.365	219.645	82.8433	219.505	-1.40161	1.09795e-05	2.93399e-05	PA3403	hypothetical protein
PA3404	20.0753	13.3184	95.2046	79.7063	16.6968	87.4554	-2.35347	8.12648e-06	2.22077e-05	PA3404	hypothetical protein
PA3405	12.7752	5.32735	106.612	127.711	9.05128	117.161	-3.60889	2.77002e-09	1.19946e-08	hasE	metalloprotease secretion protein
PA3406	12.7752	18.6457	159.259	160.771	15.7105	160.015	-3.38694	1.32937e-11	7.09782e-11	hasD	transporter HasD
PA3408	34.6755	39.9552	241.302	235.043	37.3153	238.173	-2.68607	8.12141e-13	4.7882e-12	hasR	heme uptake outer membrane receptor HasR
PA3409	16.4253	7.99103	89.9398	86.9524	12.2081	88.4461	-2.79151	1.01783e-06	3.1947e-06	PA3409	transmembrane sensor
PA3420	85.7763	79.9103	329.925	379.511	82.8433	354.718	-2.09376	9.90598e-12	5.35219e-11	PA3420	transcriptional regulator
PA3421	29.2005	18.6457	122.845	120.918	23.9231	121.881	-2.31191	3.89743e-07	1.28807e-06	PA3421	hypothetical protein
PA3422	32.8505	15.9821	168.034	167.112	24.4163	167.573	-2.71993	6.02033e-10	2.78453e-09	PA3422	hypothetical protein
PA3425	31.0255	21.3094	53.0864	58.874	26.1674	55.9802	-1.07107	0.0335506	0.0485553	PA3425	hypothetical protein
PA3428	9.12514	18.6457	44.3118	41.2118	13.8854	42.7618	-1.68086	0.00794327	0.0129759	PA3428	hypothetical protein
PA3433	43.8007	69.2556	308.428	298.899	56.5281	303.663	-2.4579	8.96224e-13	5.26677e-12	PA3433	transcriptional regulator
PA3441	1.82503	13.3184	34.221	30.3428	7.57171	32.2819	-2.23717	0.00653625	0.0109004	PA3441	molybdopterin-binding protein
PA3442	12.7752	0	42.9956	33.9658	6.3876	38.4807	-2.41986	0.00255187	0.00457164	PA3442	aliphatic sulfonates ABC transporter ATP-binding subunit
PA3443	10.9502	2.66368	28.5175	39.8532	6.80692	34.1853	-2.22128	0.00518452	0.00879748	PA3443	ABC transporter permease
PA3444	14.6002	26.6368	66.6871	73.3661	20.6185	70.0266	-1.81201	0.000567624	0.00114367	PA3444	alkanesulfonate monooxygenase
PA3445	12.7752	13.3184	64.4934	80.1592	13.0468	72.3263	-2.47454	2.22832e-05	5.68599e-05	PA3445	hypothetical protein
PA3446	12.7752	10.6547	94.7658	83.3294	11.715	89.0476	-2.90843	5.34921e-07	1.73721e-06	PA3446	NAD(P)H-dependent FMN reductase
PA3447	7.30011	10.6547	57.4737	64.7614	8.97741	61.1176	-2.80521	2.83699e-05	7.09575e-05	PA3447	ABC transporter ATP-binding protein
PA3448	18.2503	29.3004	72.3906	56.6096	23.7754	64.5001	-1.47529	0.00430016	0.00741501	PA3448	ABC transporter permease
PA3449	9.12514	10.6547	71.9518	76.9891	9.88993	74.4705	-2.92837	3.16104e-06	9.21333e-06	PA3449	hypothetical protein
PA3450	73.0011	31.9641	299.214	309.315	52.4826	304.265	-2.48482	1.08874e-11	5.8591e-11	PA3450	antioxidant protein
PA3454	58.4009	37.2915	120.212	110.502	47.8462	115.357	-1.24186	0.00177996	0.00328859	PA3454	acyl-CoA thiolase
PA3462	113.152	114.538	226.385	221.457	113.845	223.921	-0.976553	0.00114923	0.00220428	PA3462	sensor/response regulator hybrid protein
PA3463	5.47508	5.32735	73.7068	67.9315	5.40122	70.8191	-3.70977	1.53296e-06	4.70016e-06	PA3463	hypothetical protein
PA3464	58.4009	90.565	160.575	169.376	74.483	164.976	-1.17162	0.000876666	0.00171542	PA3464	hypothetical protein
PA3467	41.9757	26.6368	276.839	326.524	34.3062	301.682	-3.09908	4.1124e-16	2.92665e-15	PA3467	major facilitator superfamily transporter
PA3468	52.9258	45.2825	103.102	100.086	49.1042	101.594	-1.03894	0.00818634	0.0133329	PA3468	hypothetical protein
PA3473	82.1263	87.9013	146.975	147.185	85.0138	147.08	-0.794555	0.0169872	0.0260935	PA3473	chloramphenicol-sensitive protein RarD
PA3474	18.2503	18.6457	54.8413	47.5521	18.448	51.1967	-1.47444	0.00812417	0.0132396	PA3474	hypothetical protein
PA3475	32.8505	18.6457	69.3194	58.4211	25.7481	63.8703	-1.27216	0.0113236	0.0180209	pheC	cyclohexadienyl dehydratase
PA3476	36.5006	10.6547	66.6871	78.8006	23.5776	72.7438	-1.55172	0.00331483	0.0058421	rhlI	acyl-homoserine-lactone synthase
PA3478	47.4507	37.2915	105.734	90.1225	42.3711	97.9283	-1.19297	0.0039051	0.0067855	rhlB	rhamnosyltransferase subunit B
PA3479	76.6512	69.2556	179.441	170.735	72.9534	175.088	-1.25698	0.000185524	0.000407522	rhlA	rhamnosyltransferase subunit A
PA3484	45.6257	18.6457	83.3588	91.4811	32.1357	87.42	-1.38931	0.00304393	0.00538916	PA3484	hypothetical protein
PA3486	0	0	40.802	46.1934	0	43.4977	-6.74477	1.17358e-05	3.11481e-05	PA3486	hypothetical protein
PA3487	0	0	356.688	332.412	0	344.55	-9.7306	3.49348e-11	1.79467e-10	pldA	phospholipase D
PA3488	0	0	318.957	318.372	0	318.665	-9.6179	5.95572e-11	3.01113e-10	PA3488	hypothetical protein
PA3492	25.5504	18.6457	60.1061	73.3661	22.0981	66.7361	-1.57036	0.00218517	0.00396838	PA3492	electron transport complex subunit D
PA3516	23.7254	10.6547	124.6	124.088	17.19	124.344	-2.78594	2.23222e-08	8.7076e-08	PA3516	adenylosuccinate lyase
PA3517	36.5006	21.3094	99.1531	99.6329	28.905	99.393	-1.74252	0.000114505	0.000259391	PA3517	adenylosuccinate lyase
PA3518	12.7752	15.9821	93.0109	85.5937	14.3786	89.3023	-2.65631	1.30691e-06	4.05514e-06	PA3518	hypothetical protein
PA3519	21.9003	26.6368	126.354	123.183	24.2686	124.768	-2.37923	1.49604e-07	5.26135e-07	PA3519	hypothetical protein
PA3520	25.5504	39.9552	121.528	120.012	32.7528	120.77	-1.91701	7.80891e-06	2.14545e-05	PA3520	hypothetical protein
PA3521	10.9502	13.3184	145.22	133.599	12.1343	139.409	-3.54298	1.06672e-10	5.2705e-10	PA3521	hypothetical protein
PA3522	49.2758	77.2466	393.98	427.063	63.2612	410.522	-2.72931	1.01235e-16	7.63479e-16	PA3522	resistance-nodulation-cell division (RND) efflux transporter
PA3523	31.0255	5.32735	104.418	108.69	18.1764	106.554	-2.44163	4.04019e-06	1.15708e-05	PA3523	resistance-nodulation-cell division (RND) efflux membrane fusion protein
PA3532	52.9258	50.6099	212.346	201.077	51.7678	206.712	-1.9943	1.60876e-08	6.40908e-08	PA3532	hypothetical protein
PA3534	85.7763	85.2377	276.4	266.745	85.507	271.572	-1.66686	7.271e-08	2.65425e-07	PA3534	oxidoreductase
PA3535	34.6755	21.3094	208.836	209.682	27.9925	209.259	-2.86084	3.0151e-12	1.70542e-11	PA3535	serine protease
PA3540	32.8505	39.9552	158.821	140.845	36.4028	149.833	-2.05657	3.15415e-07	1.06379e-06	algD	GDP-mannose 6-dehydrogenase AlgD
PA3541	40.1506	50.6099	107.928	130.429	45.3802	119.178	-1.40843	0.000417692	0.00086042	alg8	glycosyltransferase alg8
PA3542	7.30011	13.3184	81.1652	94.1984	10.3092	87.6818	-3.14955	3.48896e-07	1.16063e-06	alg44	alginate biosynthesis protein Alg44
PA3543	7.30011	7.99103	70.1969	76.9891	7.64557	73.593	-3.27647	1.63282e-06	4.97542e-06	algK	alginate biosynthesis protein AlgK
PA3544	10.9502	13.3184	73.268	70.6488	12.1343	71.9584	-2.58704	1.30062e-05	3.42667e-05	algE	alginate production protein AlgE
PA3545	32.8505	18.6457	111.438	107.332	25.7481	109.385	-2.04319	7.9629e-06	2.18156e-05	algG	alginate-c5-mannuronan-epimerase AlgG
PA3546	21.9003	7.99103	85.9912	67.9315	14.9457	76.9614	-2.28663	5.06509e-05	0.000122292	algX	alginate biosynthesis protein AlgX
PA3547	31.0255	15.9821	120.212	129.523	23.5038	124.868	-2.35645	3.15873e-07	1.06468e-06	algL	alginate lyase
PA3548	43.8007	39.9552	149.607	151.714	41.8779	150.66	-1.84022	1.7004e-06	5.16109e-06	algI	alginate o-acetylase AlgI
PA3549	1.82503	0	61.4223	60.2326	0.912514	60.8275	-5.80321	6.45375e-05	0.000153316	algJ	alginate o-acetylase AlgJ
PA3550	12.7752	23.9731	59.6674	55.7039	18.3741	57.6856	-1.70081	0.00231985	0.00418575	algF	alginate o-acetyltransferase AlgF
PA3551	34.6755	26.6368	147.852	154.431	30.6562	151.142	-2.28019	3.88974e-08	1.47908e-07	algA	bifunctional mannose-1-phosphate guanylyltransferase/mannose-6-phosphate isomerase
PA3552	18.2503	15.9821	81.6039	84.688	17.1162	83.1459	-2.26843	1.47409e-05	3.86869e-05	arnB	UDP-4-amino-4-deoxy-L-arabinose--oxoglutarate aminotransferase
PA3553	12.7752	5.32735	75.9004	75.6304	9.05128	75.7654	-2.9843	2.72255e-06	8.00404e-06	arnC	undecaprenyl-phosphate 4-deoxy-4-formamido-L-arabinose transferase
PA3554	31.0255	47.9462	136.445	132.693	39.4858	134.569	-1.8007	8.90032e-06	2.41886e-05	arnA	bifunctional UDP-glucuronic acid decarboxylase/UDP-4-amino-4-deoxy-L-arabinose formyltransferase
PA3555	5.47508	2.66368	37.2921	25.3611	4.06938	31.3266	-2.87514	0.00216494	0.0039356	arnD	4-deoxy-4-formamido-L-arabinose-phosphoundecaprenol deformylase ArnD
PA3556	25.5504	23.9731	112.754	95.557	24.7617	104.155	-2.06743	8.12165e-06	2.22057e-05	arnT	4-amino-4-deoxy-L-arabinose lipid A transferase
PA3558	0	0	5.7035	9.96329	0	7.8334	-4.27116	0.0231162	0.0345312	arnF	4-amino-4-deoxy-L-arabinose-phosphoundecaprenol flippase subunit ArnF
PA3559	27.3754	29.3004	125.038	101.444	28.3379	113.241	-2.00419	6.98266e-06	1.93153e-05	PA3559	nucleotide sugar dehydrogenase
PA3560	25.5504	31.9641	168.473	163.489	28.7573	165.981	-2.54846	1.13724e-09	5.11616e-09	fruA	PTS system fructose-specific transporter subunit IIBC
PA3561	27.3754	21.3094	81.6039	69.2902	24.3424	75.447	-1.61296	0.000965223	0.00187385	fruK	1-phosphofructokinase
PA3562	118.627	133.184	239.108	254.517	125.905	246.813	-0.976638	0.000920356	0.00179509	fruI	PTS system fructose-specific transporter subunit FruI
PA3565	69.3511	93.2287	342.649	337.393	81.2899	340.021	-2.08293	2.52815e-11	1.31367e-10	PA3565	transcriptional regulator
PA3571	52.9258	53.2735	128.987	120.465	53.0997	124.726	-1.23247	0.00101493	0.00196474	mmsR	transcriptional regulator MmsR
PA3578	78.4762	95.8924	175.054	200.172	87.1843	187.613	-1.1165	0.000680532	0.00135706	PA3578	hypothetical protein
PA3586	36.5006	39.9552	160.575	174.358	38.2279	167.467	-2.13822	3.92146e-08	1.48906e-07	PA3586	hydrolase
PA3588	25.5504	34.6278	100.469	110.049	30.0891	105.259	-1.83033	3.57586e-05	8.7939e-05	PA3588	porin
PA3589	10.9502	26.6368	99.1531	106.879	18.7935	103.016	-2.53075	9.89877e-07	3.11235e-06	PA3589	acetyl-CoA acetyltransferase
PA3590	32.8505	42.6188	200.061	167.112	37.7347	183.586	-2.30301	4.74704e-09	1.99662e-08	PA3590	3-hydroxyacyl-CoA dehydrogenase
PA3591	1.82503	2.66368	32.4661	32.1543	2.24435	32.3102	-3.89211	0.000905947	0.00176953	PA3591	enoyl-CoA hydratase
PA3592	7.30011	10.6547	84.2363	92.8398	8.97741	88.538	-3.34211	1.73175e-07	6.04332e-07	PA3592	hypothetical protein
PA3593	36.5006	15.9821	165.84	155.79	26.2413	160.815	-2.55203	5.96892e-09	2.49126e-08	PA3593	acyl-CoA dehydrogenase
PA3594	41.9757	42.6188	106.173	100.086	42.2972	103.129	-1.28692	0.00148574	0.00279251	PA3594	transcriptional regulator
PA3597	40.1506	45.2825	118.019	114.578	42.7166	116.298	-1.45348	0.000258365	0.000553859	PA3597	amino acid permease
PA3598	36.5006	47.9462	99.5919	99.18	42.2234	99.386	-1.25361	0.00229986	0.00415998	PA3598	hypothetical protein
PA3600	0	5.32735	28.0788	31.2485	2.66368	29.6636	-3.72702	0.00158073	0.00294962	PA3600	50S ribosomal protein L36
PA3606	78.4762	50.6099	191.725	210.588	64.543	201.157	-1.61377	4.14353e-06	1.18418e-05	PA3606	hypothetical protein
PA3607	23.7254	34.6278	116.702	110.502	29.1766	113.602	-1.9914	6.757e-06	1.87579e-05	potA	polyamine transporter ATP-binding protein PotA
PA3608	3.65006	5.32735	46.0667	41.2118	4.48871	43.6393	-3.32298	0.000159451	0.000353252	potB	polyamine ABC transporter permease PotB
PA3609	18.2503	7.99103	62.7385	70.1959	13.1207	66.4672	-2.27242	0.000109414	0.000248898	potC	polyamine ABC transporter permease PotC
PA3610	25.5504	13.3184	78.9715	67.0258	19.4344	72.9987	-1.8595	0.000398985	0.0008247	potD	polyamine ABC transporter substrate-binding protein PotD
PA3619	62.051	34.6278	119.773	113.219	48.3394	116.496	-1.23442	0.00214968	0.00390917	PA3619	hypothetical protein
PA3630	45.6257	34.6278	86.4299	86.4995	40.1268	86.4647	-1.08935	0.00999496	0.0160476	PA3630	transcriptional regulator
PA3638	94.9015	63.9283	151.362	148.544	79.4149	149.953	-0.896489	0.00994551	0.0159775	PA3638	tRNA(Ile)-lysidine synthase
PA3659	43.8007	55.9372	104.418	90.1225	49.869	97.2702	-0.979318	0.0144615	0.0225678	PA3659	succinyldiaminopimelate transaminase
PA3661	14.6002	21.3094	64.4934	63.8556	17.9548	64.1745	-1.86952	0.000591444	0.00118946	PA3661	hypothetical protein
PA3670	62.051	42.6188	227.701	201.983	52.3349	214.842	-2.01208	2.03347e-08	8.00705e-08	PA3670	hypothetical protein
PA3671	16.4253	0	41.2407	34.8715	8.21263	38.0561	-2.05674	0.00737061	0.012117	PA3671	ABC transporter permease
PA3672	40.1506	34.6278	168.473	191.114	37.3892	179.793	-2.25396	6.74483e-09	2.79362e-08	PA3672	ABC transporter ATP-binding protein
PA3676	153.302	165.148	356.249	340.563	159.225	348.406	-1.13305	3.55634e-05	8.74986e-05	PA3676	resistance-nodulation-cell division (RND) efflux transporter
PA3677	54.7508	58.6009	142.149	150.808	56.6759	146.478	-1.37429	0.000147924	0.000329057	PA3677	resistance-nodulation-cell division (RND) efflux membrane fusion protein
PA3678	167.903	157.157	297.021	303.88	162.53	300.451	-0.88355	0.00138075	0.00261053	PA3678	transcriptional regulator
PA3679	133.227	90.565	193.042	210.588	111.896	201.815	-0.833464	0.00934502	0.015044	PA3679	hypothetical protein
PA3709	51.1008	45.2825	160.575	139.486	48.1917	150.031	-1.63018	1.50481e-05	3.94741e-05	PA3709	major facilitator superfamily transporter
PA3711	34.6755	31.9641	123.283	107.332	33.3198	115.308	-1.78495	2.51993e-05	6.37319e-05	PA3711	transcriptional regulator
PA3713	78.4762	69.2556	168.911	160.318	73.8659	164.615	-1.1488	0.000687522	0.0013705	spdH	spermidine dehydrogenase SpdH
PA3714	23.7254	31.9641	54.4026	65.6672	27.8447	60.0349	-1.1293	0.0225326	0.0336966	PA3714	two-component response regulator
PA3718	18.2503	7.99103	143.026	149.902	13.1207	146.464	-3.40304	9.4601e-11	4.69117e-10	PA3718	major facilitator superfamily transporter
PA3720	21.9003	26.6368	122.406	126.806	24.2686	124.606	-2.3773	1.54744e-07	5.43155e-07	PA3720	hypothetical protein
PA3721	56.5759	77.2466	106.612	122.73	66.9113	114.671	-0.794501	0.0323594	0.0470068	nalC	transcriptional regulator
PA3724	76.6512	63.9283	132.497	141.75	70.2897	137.124	-0.953586	0.0066278	0.0110328	lasB	elastase LasB
PA3727	10.9502	10.6547	87.3074	86.9524	10.8024	87.1299	-3.00903	4.47019e-07	1.46608e-06	PA3727	hypothetical protein
PA3728	310.255	290.341	552.801	531.678	300.298	542.239	-0.85048	0.000518732	0.00105101	PA3728	hypothetical protein
PA3733	379.606	346.278	775.676	807.027	362.942	791.351	-1.122	2.07665e-06	6.21963e-06	PA3733	hypothetical protein
PA3734	38.3256	10.6547	158.382	159.413	24.4902	158.897	-2.60977	1.48334e-08	5.93553e-08	PA3734	hypothetical protein
PA3741	31.0255	37.2915	63.6159	68.8373	34.1585	66.2266	-0.967638	0.034569	0.0499626	PA3741	acyl-CoA thioesterase
PA3748	54.7508	61.2646	114.947	124.994	58.0077	119.971	-1.0553	0.0044877	0.00770902	PA3748	hypothetical protein
PA3749	56.5759	34.6278	279.033	267.197	45.6018	273.115	-2.54649	1.3995e-12	8.14498e-12	PA3749	major facilitator superfamily transporter
PA3750	14.6002	21.3094	86.8687	72.9132	17.9548	79.8909	-2.18679	3.68074e-05	9.03545e-05	PA3750	hypothetical protein
PA3757	7.30011	10.6547	68.8807	62.497	8.97741	65.6889	-2.90994	1.14595e-05	3.05058e-05	PA3757	transcriptional regulator
PA3758	25.5504	7.99103	61.4223	58.4211	16.7707	59.9217	-1.75759	0.00214453	0.0039011	PA3758	N-acetylglucosamine-6-phosphate deacetylase
PA3759	20.0753	5.32735	66.6871	50.2693	12.7013	58.4782	-2.10909	0.000695256	0.00138439	PA3759	aminotransferase
PA3760	38.3256	74.583	214.539	227.797	56.4543	221.168	-2.0119	5.56686e-08	2.06476e-07	PA3760	N-acetyl-D-glucosamine phosphotransferase system transporter
PA3761	34.6755	21.3094	127.232	138.58	27.9925	132.906	-2.20891	3.97521e-07	1.31139e-06	PA3761	N-acetyl-D-glucosamine phosphotransferase system transporter
PA3771	178.853	255.713	490.501	501.335	217.283	495.918	-1.2027	1.15791e-05	3.07907e-05	PA3771	transcriptional regulator
PA3772	14.6002	18.6457	69.7582	61.5913	16.623	65.6747	-2.0035	0.000287898	0.000613295	PA3772	hypothetical protein
PA3773	12.7752	10.6547	89.9398	79.2535	11.715	84.5966	-2.83458	1.2089e-06	3.76609e-06	PA3773	hypothetical protein
PA3774	3.65006	15.9821	76.7779	81.5178	9.81606	79.1479	-3.14509	1.60512e-06	4.8965e-06	PA3774	acetylpolyamine aminohydrolase
PA3775	25.5504	15.9821	104.418	122.277	20.7662	113.347	-2.40875	5.36525e-07	1.74034e-06	PA3775	hypothetical protein
PA3778	29.2005	34.6278	68.0033	70.6488	31.9141	69.326	-1.13124	0.014173	0.0221721	PA3778	transcriptional regulator
PA3780	12.7752	0	29.395	25.814	6.3876	27.6045	-1.9526	0.0224745	0.0336188	PA3780	hypothetical protein
PA3781	27.3754	5.32735	114.509	118.201	16.3514	116.355	-2.71792	2.4073e-07	8.2777e-07	PA3781	transporter
PA3783	27.3754	23.9731	77.6553	88.311	25.6743	82.9832	-1.68203	0.000379057	0.000786166	PA3783	hypothetical protein
PA3837	21.9003	15.9821	54.4026	54.7981	18.9412	54.6004	-1.50285	0.00586375	0.00985764	PA3837	ABC transporter permease
PA3838	21.9003	13.3184	47.8216	56.1567	17.6094	51.9892	-1.52388	0.00705332	0.011671	PA3838	ABC transporter ATP-binding protein
PA3840	31.0255	31.9641	113.631	117.748	31.4948	115.69	-1.8794	1.06178e-05	2.84434e-05	PA3840	SAM-dependent methyltransferase
PA3842	34.6755	10.6547	46.9442	62.9499	22.6651	54.947	-1.21007	0.0315019	0.0458962	PA3842	chaperone
PA3844	255.504	213.094	506.295	487.296	234.299	496.795	-1.07792	2.90178e-05	7.25112e-05	PA3844	hypothetical protein
PA3845	62.051	66.5919	218.488	221.457	64.3214	219.972	-1.77866	1.09362e-07	3.90682e-07	PA3845	transcriptional regulator
PA3853	76.6512	42.6188	167.156	158.054	59.635	162.605	-1.41384	0.000145596	0.000324144	PA3853	transferase
PA3854	3.65006	0	27.64	29.8899	1.82503	28.765	-3.76387	0.00179258	0.00330966	PA3854	GIY-YIG nuclease superfamily protein
PA3860	100.377	93.2287	326.854	344.186	96.8026	335.52	-1.78896	1.73248e-09	7.63583e-09	PA3860	acyl-CoA synthetase
PA3870	32.8505	37.2915	93.8884	104.615	35.071	99.2515	-1.51002	0.000415621	0.00085713	moaA1	molybdenum cofactor biosynthesis protein A
PA3871	51.1008	5.32735	92.1334	79.7063	28.2141	85.9199	-1.52339	0.00752442	0.0123474	PA3871	PpiC-type peptidyl-prolyl cis-trans isomerase
PA3872	9.12514	7.99103	34.221	34.8715	8.55809	34.5463	-2.00111	0.00627803	0.0105053	narI	respiratory nitrate reductase subunit gamma
PA3874	111.327	69.2556	252.709	206.512	90.2912	229.61	-1.32366	9.0254e-05	0.000208811	narH	respiratory nitrate reductase subunit beta
PA3875	122.277	69.2556	356.249	364.113	95.7663	360.181	-1.88304	4.35517e-09	1.84179e-08	narG	respiratory nitrate reductase subunit alpha
PA3877	49.2758	95.8924	225.069	202.436	72.5841	213.752	-1.5938	1.09857e-05	2.9342e-05	narK1	nitrite extrusion protein 1
PA3885	9.12514	10.6547	47.8216	36.683	9.88993	42.2523	-2.10938	0.00219705	0.00398596	tpbA	protein tyrosine phosphatase TpbA
PA3887	93.0764	74.583	177.686	175.263	83.8297	176.475	-1.06174	0.00128067	0.00243574	nhaP	Na+/H+ antiporter NhaP
PA3888	27.3754	23.9731	75.9004	76.9891	25.6743	76.4447	-1.56383	0.00104533	0.00201782	PA3888	ABC transporter permease
PA3890	20.0753	13.3184	76.3391	55.251	16.6968	65.7951	-1.94558	0.000503274	0.00102122	PA3890	ABC transporter permease
PA3891	54.7508	66.5919	126.354	114.125	60.6714	120.24	-0.998791	0.00697758	0.0115548	PA3891	ABC transporter ATP-binding protein
PA3892	21.9003	42.6188	115.825	109.143	32.2596	112.484	-1.85081	3.15663e-05	7.8303e-05	PA3892	hypothetical protein
PA3893	34.6755	18.6457	180.757	190.208	26.6606	185.483	-2.74737	8.87703e-11	4.41009e-10	PA3893	hypothetical protein
PA3894	71.1761	39.9552	143.026	127.711	55.5656	135.369	-1.25193	0.00120058	0.00229629	PA3894	hypothetical protein
PA3896	56.5759	47.9462	118.019	107.332	52.261	112.675	-1.09798	0.00419739	0.00725623	PA3896	2-hydroxyacid dehydrogenase
PA3897	16.4253	5.32735	109.244	104.615	10.8763	106.929	-3.1978	3.01042e-08	1.16429e-07	PA3897	hypothetical protein
PA3899	12.7752	7.99103	51.3315	38.9474	10.3831	45.1395	-2.0799	0.00188033	0.00345288	PA3899	RNA polymerase sigma factor
PA3900	10.9502	5.32735	62.7385	53.4395	8.13876	58.089	-2.76833	5.25877e-05	0.000126743	PA3900	transmembrane sensor
PA3901	32.8505	13.3184	233.843	197.454	23.0844	215.649	-3.15011	8.48845e-13	4.99374e-12	fecA	Fe(III) dicitrate transporter FecA
PA3904	10.9502	2.66368	35.5372	28.5312	6.80692	32.0342	-2.12858	0.00768382	0.012596	PA3904	hypothetical protein
PA3905	0	0	21.9365	15.3978	0	18.6672	-5.52475	0.000787166	0.00155316	PA3905	hypothetical protein
PA3907	1.82503	2.66368	34.6597	47.5521	2.24435	41.1059	-4.23997	0.00023771	0.000512616	PA3907	hypothetical protein
PA3908	23.7254	15.9821	61.4223	67.9315	19.8537	64.6769	-1.67282	0.00147581	0.00277673	PA3908	hypothetical protein
PA3909	25.5504	10.6547	189.532	206.059	18.1026	197.795	-3.37219	4.86865e-13	2.90514e-12	eddB	extracelullar DNA degradation protein EddB
PA3910	25.5504	26.6368	190.409	195.643	26.0936	193.026	-2.89081	5.54735e-12	3.05808e-11	eddA	extracelullar DNA degradation protein EddA
PA3914	9.12514	21.3094	54.4026	59.3269	15.2173	56.8647	-1.97153	0.000918855	0.00179281	moeA1	molybdenum cofactor biosynthesis protein A
PA3915	5.47508	7.99103	30.2724	27.6255	6.73306	28.949	-2.13989	0.00893231	0.0144353	moaB1	molybdopterin biosynthesis protein B
PA3920	98.5515	170.475	221.998	240.025	134.513	231.011	-0.801067	0.0141562	0.0221522	PA3920	metal transporting P-type ATPase
PA3921	169.728	125.193	304.04	294.37	147.46	299.205	-1.00797	0.000530411	0.00107347	PA3921	transcriptional regulator
PA3926	25.5504	29.3004	216.294	203.342	27.4254	209.818	-2.94805	8.07977e-13	4.76882e-12	PA3926	major facilitator superfamily transporter
PA3927	62.051	74.583	175.054	175.263	68.317	175.158	-1.36978	6.28978e-05	0.00014973	PA3927	transcriptional regulator
PA3931	16.4253	29.3004	84.2363	87.4052	22.8629	85.8208	-1.95514	7.86091e-05	0.000183828	PA3931	hypothetical protein
PA3932	31.0255	29.3004	89.9398	72.0074	30.163	80.9736	-1.42072	0.00206409	0.00376234	PA3932	transcriptional regulator
PA3935	23.7254	39.9552	70.1969	78.8006	31.8403	74.4987	-1.26231	0.00710145	0.0117278	tauD	taurine dioxygenase
PA3936	3.65006	13.3184	42.1181	45.7406	8.48422	43.9294	-2.48543	0.00076637	0.00151544	PA3936	taurine ABC transporter permease
PA3937	14.6002	2.66368	53.9639	53.8924	8.63195	53.9281	-2.51924	0.000233697	0.000504965	PA3937	taurine ABC transporter ATP-binding protein
PA3938	18.2503	7.99103	187.777	182.057	13.1207	184.917	-3.73731	3.13143e-13	1.8935e-12	PA3938	taurine-binding protein
PA3939	27.3754	29.3004	190.409	227.797	28.3379	209.103	-2.88932	2.43003e-12	1.38896e-11	PA3939	hypothetical protein
PA3946	83.9513	85.2377	463.3	454.236	84.5945	458.768	-2.44013	1.28629e-16	9.61109e-16	rocS1	two-component sensor
PA3947	93.0764	141.175	277.717	234.137	117.126	255.927	-1.14643	0.000328762	0.000691286	rocR	DNA-binding response regulator RocR
PA3953	32.8505	13.3184	96.5208	65.2143	23.0844	80.8675	-1.74952	0.00079655	0.00156883	PA3953	hypothetical protein
PA3954	21.9003	5.32735	134.252	104.162	13.6138	119.207	-3.02113	3.55263e-08	1.36042e-07	PA3954	hypothetical protein
PA3955	14.6002	26.6368	50.454	48.005	20.6185	49.2295	-1.30019	0.0194109	0.0294253	PA3955	hypothetical protein
PA3959	12.7752	5.32735	80.2877	92.3869	9.05128	86.3373	-3.17142	4.3276e-07	1.42418e-06	PA3959	hypothetical protein
PA3960	14.6002	7.99103	82.4814	49.3636	11.2956	65.9225	-2.49395	8.6971e-05	0.000201731	PA3960	hypothetical protein
PA3963	91.2514	42.6188	261.922	302.522	66.9351	282.222	-2.0356	1.576e-08	6.28779e-08	PA3963	transporter
PA3968	51.1008	66.5919	113.193	98.2743	58.8464	105.733	-0.861179	0.0245045	0.0364246	PA3968	pseudouridine synthase
PA3990	0	0	21.9365	15.3978	0	18.6672	-5.52475	0.000787166	0.00155316	PA3990	hypothetical protein
PA3994	38.3256	58.6009	257.974	268.103	48.4632	263.038	-2.47212	4.85683e-12	2.69658e-11	PA3994	epoxide hydrolase
PA4004	20.0753	21.3094	57.035	65.6672	20.6924	61.3511	-1.5726	0.00274974	0.00490187	PA4004	23S rRNA (pseudouridine(1915)-N(3))-methyltransferase RlmH
PA4009	107.677	101.22	222.436	214.211	104.448	218.324	-1.06046	0.000533708	0.00107975	PA4009	hypothetical protein
PA4014	43.8007	31.9641	80.2877	70.6488	37.8824	75.4683	-0.974129	0.0270924	0.039915	PA4014	hypothetical protein
PA4023	20.0753	23.9731	135.568	126.353	22.0242	130.96	-2.5881	2.15081e-08	8.4142e-08	PA4023	transporter
PA4027	213.528	293.004	432.588	441.102	253.266	436.845	-0.796228	0.00307993	0.00544579	PA4027	hypothetical protein
PA4033	9.12514	23.9731	46.9442	40.306	16.5491	43.6251	-1.46906	0.0172142	0.0264198	PA4033	hypothetical protein
PA4034	32.8505	50.6099	76.3391	88.7639	41.7302	82.5515	-1.01158	0.0195672	0.0296291	aqpZ	aquaporin Z
PA4036	63.876	45.2825	164.524	169.829	54.5793	167.176	-1.59263	1.18177e-05	3.13177e-05	PA4036	two-component sensor
PA4037	10.9502	31.9641	100.908	86.4995	21.4571	93.7038	-2.2084	2.16937e-05	5.5486e-05	PA4037	ABC transporter ATP-binding protein
PA4038	9.12514	5.32735	45.628	38.4945	7.22625	42.0613	-2.49107	0.0008313	0.00163195	PA4038	hypothetical protein
PA4039	21.9003	18.6457	120.651	141.298	20.273	130.974	-2.67696	1.51126e-08	6.03394e-08	PA4039	hypothetical protein
PA4040	32.8505	10.6547	133.374	123.183	21.7526	128.278	-2.47796	2.40861e-07	8.2777e-07	PA4040	hypothetical protein
PA4042	16.4253	13.3184	37.2921	54.3452	14.8718	45.8187	-1.60638	0.00872208	0.0141291	xseB	exodeoxyribonuclease VII small subunit
PA4063	10.9502	13.3184	41.2407	45.7406	12.1343	43.4906	-1.85866	0.00380345	0.00661946	PA4063	hypothetical protein
PA4064	16.4253	13.3184	46.9442	46.6463	14.8718	46.7953	-1.63654	0.00601999	0.0100984	PA4064	ABC transporter ATP-binding protein
PA4065	29.2005	42.6188	82.4814	84.2351	35.9096	83.3582	-1.24117	0.00491701	0.00838497	PA4065	hypothetical protein
PA4070	71.1761	95.8924	191.725	204.7	83.5342	198.213	-1.26332	0.000131133	0.00029448	PA4070	FeaR family transcriptional regulator
PA4072	51.1008	42.6188	139.516	147.185	46.8598	143.351	-1.6005	2.39865e-05	6.092e-05	PA4072	amino acid permease
PA4073	45.6257	34.6278	236.037	225.08	40.1268	230.558	-2.50083	1.4855e-11	7.87723e-11	PA4073	aldehyde dehydrogenase
PA4074	29.2005	23.9731	57.9125	70.1959	26.5868	64.0542	-1.2542	0.0107564	0.017199	PA4074	transcriptional regulator
PA4075	49.2758	74.583	166.279	163.941	61.9294	165.11	-1.44037	6.58893e-05	0.000156099	PA4075	hypothetical protein
PA4077	3.65006	0	22.3753	12.2277	1.82503	17.3015	-3.04754	0.0199954	0.0301849	PA4077	transcriptional regulator
PA4080	63.876	45.2825	190.848	147.185	54.5793	169.016	-1.60963	1.76393e-05	4.58502e-05	PA4080	response regulator
PA4081	36.5006	50.6099	228.14	190.208	43.5552	209.174	-2.28841	1.33437e-09	5.93904e-09	cupB6	fimbrial subunit CupB6
PA4082	74.8262	74.583	543.149	546.622	74.7046	544.886	-2.86645	5.81307e-22	5.69765e-21	cupB5	adhesive protein CupB5
PA4083	9.12514	18.6457	48.2604	42.5704	13.8854	45.4154	-1.76843	0.00485372	0.00829317	cupB4	chaperone CupB4
PA4084	58.4009	71.9193	203.571	242.742	65.1601	223.157	-1.78927	1.73845e-07	6.0628e-07	cupB3	usher CupB3
PA4085	27.3754	13.3184	151.801	151.261	20.3469	151.531	-2.83508	1.02854e-09	4.64252e-09	cupB2	chaperone CupB2
PA4086	20.0753	15.9821	88.1849	77.8948	18.0287	83.0399	-2.18388	2.49446e-05	6.3176e-05	cupB1	fimbrial subunit CupB1
PA4087	14.6002	15.9821	106.612	107.332	15.2911	106.972	-2.81524	7.71423e-08	2.80564e-07	PA4087	hypothetical protein
PA4088	7.30011	5.32735	64.4934	76.9891	6.31373	70.7412	-3.45222	2.10573e-06	6.28939e-06	PA4088	aminotransferase
PA4089	0	2.66368	47.8216	42.5704	1.33184	45.196	-5.36064	0.000262495	0.000562268	PA4089	3-ketoacyl-ACP reductase
PA4091	21.9003	10.6547	126.354	139.033	16.2775	132.694	-2.96274	3.40432e-09	1.46015e-08	hpaA	4-hydroxyphenylacetate 3-monooxygenase large subunit
PA4092	1.82503	5.32735	32.4661	35.7773	3.57619	34.1217	-3.36707	0.000773501	0.00152898	hpaC	4-hydroxyphenylacetate 3-monooxygenase small subunit
PA4093	9.12514	2.66368	31.5886	25.3611	5.89441	28.4749	-2.1744	0.0101222	0.0162326	PA4093	hypothetical protein
PA4094	83.9513	125.193	187.777	159.866	104.572	173.821	-0.751525	0.0246867	0.0366754	PA4094	transcriptional regulator
PA4095	12.7752	7.99103	52.209	48.4578	10.3831	50.3334	-2.2354	0.000589078	0.00118514	PA4095	hypothetical protein
PA4096	9.12514	10.6547	105.295	84.688	9.88993	94.9917	-3.28012	9.51025e-08	3.40862e-07	PA4096	major facilitator superfamily transporter
PA4097	0	2.66368	50.454	44.8348	1.33184	47.6444	-5.43712	0.000206348	0.000449447	PA4097	alcohol dehydrogenase
PA4098	3.65006	5.32735	67.1258	65.6672	4.48871	66.3965	-3.93054	2.95484e-06	8.66349e-06	PA4098	short-chain dehydrogenase
PA4099	10.9502	10.6547	92.1334	101.444	10.8024	96.7889	-3.16059	8.29208e-08	3.00775e-07	PA4099	hypothetical protein
PA4100	16.4253	23.9731	115.825	111.861	20.1992	113.843	-2.52895	1.84818e-07	6.43721e-07	PA4100	dehydrogenase
PA4103	14.6002	7.99103	88.1849	93.2926	11.2956	90.7388	-2.94873	4.03312e-07	1.32968e-06	PA4103	hypothetical protein
PA4104	10.9502	5.32735	63.1772	58.4211	8.13876	60.7992	-2.83332	2.93971e-05	7.33914e-05	PA4104	hypothetical protein
PA4105	7.30011	10.6547	47.8216	49.8165	8.97741	48.8191	-2.47976	0.000330725	0.000694715	PA4105	hypothetical protein
PA4106	14.6002	10.6547	44.7505	48.9107	12.6275	46.8306	-1.86397	0.00280023	0.00498532	PA4106	hypothetical protein
PA4107	29.2005	18.6457	124.6	110.502	23.9231	117.551	-2.26025	8.99076e-07	2.84498e-06	PA4107	hypothetical protein
PA4109	109.502	85.2377	346.597	343.734	97.3697	345.165	-1.81167	1.56276e-09	6.92719e-09	ampR	transcriptional regulator AmpR
PA4117	100.377	119.865	207.52	219.645	110.121	213.582	-0.964621	0.0017115	0.00317291	bphP	phytochrome BphP
PA4120	36.5006	39.9552	96.9595	106.879	38.2279	101.919	-1.42111	0.000651588	0.00130576	PA4120	transcriptional regulator
PA4121	18.2503	2.66368	144.781	135.863	10.457	140.322	-3.60011	2.44313e-10	1.17817e-09	PA4121	hypothetical protein
PA4122	7.30011	0	59.2286	50.2693	3.65006	54.749	-3.6988	2.55624e-05	6.45151e-05	PA4122	hypothetical protein
PA4123	36.5006	13.3184	161.453	164.847	24.9095	163.15	-2.63601	3.86753e-09	1.64711e-08	hpcC	5-carboxy-2-hydroxymuconate semialdehyde dehydrogenase
PA4124	20.0753	31.9641	62.7385	63.4028	26.0197	63.0706	-1.31142	0.00870558	0.0141066	hpcB	homoprotocatechuate 2,3-dioxygenase
PA4126	29.2005	15.9821	150.046	129.523	22.5913	139.784	-2.57946	1.92883e-08	7.63379e-08	PA4126	major facilitator superfamily transporter
PA4127	9.12514	2.66368	44.7505	46.6463	5.89441	45.6984	-2.84704	0.000251882	0.000540599	hpcG	2-oxo-hepta-3-ene-1,7-dioic acid hydratase
PA4128	3.65006	2.66368	36.4146	37.5888	3.15687	37.0017	-3.51617	0.000422555	0.000869778	PA4128	2,4-dihydroxyhept-2-ene-1,7-dioic acid aldolase
PA4130	158.777	106.547	222.436	230.061	132.662	226.249	-0.753687	0.0150646	0.0233966	PA4130	sulfite/nitrite reductase
PA4131	102.202	77.2466	171.982	147.638	89.7241	159.81	-0.818823	0.015024	0.0233486	PA4131	iron-sulfur protein
PA4136	83.9513	74.583	217.61	200.624	79.2671	209.117	-1.39258	1.85061e-05	4.78971e-05	PA4136	major facilitator superfamily transporter
PA4137	31.0255	21.3094	166.279	157.148	26.1674	161.714	-2.59567	1.42679e-09	6.34518e-09	PA4137	porin
PA4138	60.2259	95.8924	139.955	141.298	78.0592	140.626	-0.873504	0.0146602	0.0228421	tyrS	tyrosine--tRNA ligase
PA4140	20.0753	21.3094	209.713	191.114	20.6924	200.414	-3.28168	2.20428e-13	1.35093e-12	PA4140	hypothetical protein
PA4142	23.7254	13.3184	179.441	180.245	18.5219	179.843	-3.22596	3.81931e-12	2.14023e-11	PA4142	secretion protein
PA4143	23.7254	10.6547	247.005	255.875	17.19	251.44	-3.79535	1.6505e-16	1.22602e-15	PA4143	toxin transporter
PA4144	9.12514	2.66368	111.876	134.957	5.89441	123.417	-4.26731	8.75223e-10	3.97031e-09	PA4144	hypothetical protein
PA4145	52.9258	77.2466	140.394	144.468	65.0862	142.431	-1.15219	0.00149285	0.00280394	PA4145	transcriptional regulator
PA4148	7.30011	5.32735	60.9836	91.0283	6.31373	76.0059	-3.55596	1.25478e-06	3.90233e-06	PA4148	short-chain dehydrogenase
PA4149	7.30011	23.9731	58.7899	30.3428	15.6366	44.5663	-1.58908	0.0178274	0.0272454	PA4149	hypothetical protein
PA4150	10.9502	7.99103	51.7702	58.4211	9.4706	55.0957	-2.51045	0.000142036	0.000316867	PA4150	dehydrogenase E1 component
PA4151	9.12514	7.99103	93.0109	81.065	8.55809	87.0379	-3.33239	2.21905e-07	7.66991e-07	acoB	acetoin catabolism protein AcoB
PA4152	14.6002	7.99103	122.406	118.201	11.2956	120.303	-3.35341	2.39083e-09	1.03941e-08	PA4152	branched-chain alpha-keto acid dehydrogenase subunit E2
PA4153	29.2005	29.3004	132.058	106.426	29.2505	119.242	-2.0278	3.93337e-06	1.12947e-05	PA4153	2,3-butanediol dehydrogenase
PA4154	18.2503	10.6547	86.4299	84.2351	14.4525	85.3325	-2.51381	4.30961e-06	1.22776e-05	PA4154	hypothetical protein
PA4155	5.47508	10.6547	134.69	110.502	8.0649	122.596	-3.99991	8.40812e-10	3.8174e-09	PA4155	hypothetical protein
PA4156	45.6257	26.6368	204.887	202.889	36.1312	203.888	-2.45547	3.09853e-10	1.47329e-09	PA4156	TonB-dependent receptor
PA4158	23.7254	7.99103	192.164	203.342	15.8582	197.753	-3.54496	2.54326e-13	1.5482e-12	fepC	ferric enterobactin transporter FepC
PA4159	27.3754	2.66368	107.05	104.162	15.0196	105.606	-2.68086	1.53814e-06	4.71339e-06	fepB	iron-enterobactin transporter periplasmic binding protein
PA4160	10.9502	7.99103	39.4858	45.2877	9.4706	42.3867	-2.13354	0.00192913	0.00353295	fepD	ferric enterobactin transporter FepD
PA4161	10.9502	2.66368	36.4146	61.1384	6.80692	48.7765	-2.72904	0.000345198	0.000722601	fepG	ferric enterobactin transporter FepG
PA4162	41.9757	15.9821	113.631	100.992	28.9789	107.311	-1.82605	8.71155e-05	0.00020198	PA4162	short-chain dehydrogenase
PA4164	16.4253	21.3094	54.4026	34.4186	18.8673	44.4106	-1.25441	0.033418	0.048415	PA4164	hypothetical protein
PA4165	38.3256	42.6188	147.414	132.693	40.4722	140.053	-1.79893	4.98254e-06	1.40547e-05	PA4165	transcriptional regulator
PA4166	25.5504	18.6457	162.769	179.339	22.0981	171.054	-2.92377	5.24975e-11	2.66912e-10	PA4166	acetyltransferase
PA4167	38.3256	13.3184	305.795	284.86	25.822	295.327	-3.43205	1.58989e-16	1.18262e-15	PA4167	2,5-diketo-D-gluconate reductase B
PA4168	78.4762	58.6009	248.322	250.894	68.5386	249.608	-1.8462	2.28602e-08	8.90465e-08	fpvB	second ferric pyoverdine receptor FpvB
PA4169	29.2005	21.3094	57.035	61.5913	25.2549	59.3131	-1.2091	0.0159344	0.0246227	PA4169	hypothetical protein
PA4170	60.2259	53.2735	153.117	120.918	56.7497	137.018	-1.2643	0.000738341	0.00146428	PA4170	hypothetical protein
PA4171	16.4253	5.32735	43.8731	40.306	10.8763	42.0896	-1.86845	0.00529717	0.00896622	PA4171	protease
PA4172	5.47508	5.32735	80.7264	107.332	5.40122	94.0291	-4.11842	5.61979e-08	2.08154e-07	PA4172	nuclease
PA4173	12.7752	13.3184	141.71	119.56	13.0468	130.635	-3.32816	7.2512e-10	3.31152e-09	PA4173	hypothetical protein
PA4174	40.1506	63.9283	110.121	116.389	52.0394	113.255	-1.15054	0.00359062	0.00628938	PA4174	transcriptional regulator
PA4175	54.7508	39.9552	137.761	151.261	47.353	144.511	-1.5884	3.1358e-05	7.78574e-05	piv	endopeptidase IV
PA4177	38.3256	10.6547	103.102	101.897	24.4902	102.5	-1.98479	5.89975e-05	0.000140692	PA4177	hypothetical protein
PA4178	27.3754	7.99103	69.7582	74.2718	17.6832	72.015	-1.94162	0.000425795	0.000875782	PA4178	hypothetical protein
PA4179	31.0255	26.6368	134.69	158.054	28.8311	146.372	-2.33123	4.43314e-08	1.6705e-07	PA4179	porin
PA4184	80.3012	50.6099	199.622	180.698	65.4556	190.16	-1.51187	1.91123e-05	4.93483e-05	PA4184	transcriptional regulator
PA4185	34.6755	47.9462	84.2363	92.3869	41.3109	88.3116	-1.11753	0.00831194	0.0135091	PA4185	transcriptional regulator
PA4186	38.3256	42.6188	94.7658	100.992	40.4722	97.8787	-1.28139	0.00192638	0.0035291	PA4186	hypothetical protein
PA4187	14.6002	37.2915	123.722	100.992	25.9459	112.357	-2.18455	6.34554e-06	1.76608e-05	PA4187	major facilitator superfamily transporter
PA4188	12.7752	5.32735	52.209	53.4395	9.05128	52.8242	-2.46869	0.000236513	0.00051044	PA4188	hypothetical protein
PA4189	7.30011	7.99103	126.793	134.052	7.64557	130.422	-4.1027	2.03186e-10	9.8421e-10	PA4189	aldehyde dehydrogenase
PA4190	29.2005	53.2735	132.058	149.449	41.237	140.754	-1.81263	9.72685e-06	2.6277e-05	pqsL	monooxygenase
PA4191	10.9502	2.66368	89.0623	93.7455	6.80692	91.4039	-3.62027	9.25456e-08	3.32796e-07	PA4191	iron/ascorbate oxidoreductase
PA4192	1.82503	0	46.5055	52.9866	0.912514	49.746	-5.51373	0.000168825	0.000373258	PA4192	ABC transporter ATP-binding protein
PA4193	12.7752	0	45.628	62.497	6.3876	54.0625	-2.8991	0.000130284	0.000292937	PA4193	ABC transporter permease
PA4195	31.0255	13.3184	108.805	121.371	22.1719	115.088	-2.31108	1.32529e-06	4.10748e-06	PA4195	ABC transporter
PA4202	80.3012	93.2287	147.414	143.109	86.765	145.261	-0.751523	0.024389	0.0362629	PA4202	hypothetical protein
PA4205	23.7254	5.32735	58.3512	78.3477	14.5264	68.3494	-2.13506	0.000330955	0.000694929	mexG	hypothetical protein
PA4206	21.9003	2.66368	60.9836	67.0258	12.282	64.0047	-2.2561	0.00030648	0.000649059	mexH	resistance-nodulation-cell division (RND) efflux membrane fusion protein
PA4207	47.4507	71.9193	303.602	323.354	59.685	313.478	-2.42192	7.97703e-13	4.71844e-12	mexI	resistance-nodulation-cell division (RND) efflux transporter
PA4208	23.7254	26.6368	98.2757	83.3294	25.1811	90.8025	-1.85986	8.09124e-05	0.000188777	opmD	hypothetical protein
PA4209	93.0764	109.211	282.104	269.009	101.144	275.556	-1.45479	1.55812e-06	4.76923e-06	phzM	phenazine-specific methyltransferase
PA4210	0	2.66368	15.7943	10.869	1.33184	13.3317	-3.58372	0.0275745	0.0405332	phzA1	phenazine biosynthesis protein
PA4211	1.82503	0	20.6203	17.6622	0.912514	19.1413	-4.14171	0.00826375	0.0134509	phzB1	phenazine biosynthesis protein
PA4217	40.1506	5.32735	154.872	161.224	22.739	158.048	-2.68613	6.22156e-08	2.29505e-07	phzS	hypothetical protein
PA4218	7.30011	5.32735	158.821	139.033	6.31373	148.927	-4.52393	2.83431e-11	1.46574e-10	PA4218	transporter
PA4219	25.5504	5.32735	170.228	187.944	15.4389	179.086	-3.41538	8.97252e-12	4.86235e-11	PA4219	hypothetical protein
PA4221	74.8262	29.3004	255.78	231.42	52.0633	243.6	-2.1738	1.78342e-08	7.06343e-08	fptA	Fe(III)-pyochelin outer membrane receptor
PA4222	14.6002	13.3184	138.2	122.73	13.9593	130.465	-3.2152	9.67733e-10	4.37534e-09	PA4222	ABC transporter ATP-binding protein
PA4223	25.5504	18.6457	91.256	101.444	22.0981	96.3502	-2.09821	1.27185e-05	3.3574e-05	PA4223	ABC transporter ATP-binding protein
PA4224	12.7752	5.32735	93.0109	105.52	9.05128	99.2656	-3.37115	4.53254e-08	1.70323e-07	pchG	pyochelin biosynthetic protein PchG
PA4225	73.0011	117.202	397.051	406.683	95.1015	401.867	-2.10519	1.48787e-11	7.88207e-11	pchF	pyochelin synthetase
PA4226	60.2259	42.6188	318.518	305.692	51.4224	312.105	-2.57621	4.90618e-14	3.15647e-13	pchE	dihydroaeruginoic acid synthetase
PA4227	27.3754	26.6368	96.9595	87.8581	27.0061	92.4088	-1.77267	0.000112135	0.000254604	pchR	transcriptional regulator PchR
PA4228	10.9502	5.32735	166.279	167.112	8.13876	166.695	-4.27977	1.70442e-12	9.86675e-12	pchD	2,3-dihydroxybenzoate-AMP ligase
PA4229	9.12514	2.66368	25.4464	35.7773	5.89441	30.6118	-2.27759	0.00671089	0.0111506	pchC	pyochelin biosynthetic protein PchC
PA4231	32.8505	26.6368	138.639	124.994	29.7436	131.816	-2.13109	5.86018e-07	1.88735e-06	pchA	salicylate biosynthesis isochorismate synthase
PA4278	58.4009	26.6368	181.196	184.321	42.5188	182.758	-2.05333	2.14174e-07	7.42633e-07	PA4278	hypothetical protein
PA4280	111.327	85.2377	247.444	248.629	98.2822	248.037	-1.32141	2.10607e-05	5.39687e-05	birA	biotin--protein ligase
PA4283	94.9015	98.5561	222.875	221.91	96.7288	222.392	-1.20318	0.00010039	0.000230397	recD	exodeoxyribonuclease V subunit alpha
PA4284	197.103	143.839	277.278	284.407	170.471	280.842	-0.70826	0.0140733	0.0220416	recB	exodeoxyribonuclease V subunit beta
PA4287	23.7254	13.3184	129.426	118.201	18.5219	123.813	-2.69039	3.41648e-08	1.31013e-07	PA4287	hypothetical protein
PA4288	25.5504	21.3094	84.2363	87.8581	23.4299	86.0472	-1.86202	0.000103521	0.000236782	PA4288	transcriptional regulator
PA4289	29.2005	39.9552	89.5011	89.2168	34.5778	89.3589	-1.39235	0.00148794	0.00279568	PA4289	transporter
PA4293	202.578	226.413	366.34	375.435	214.495	370.888	-0.794184	0.00249299	0.00447502	pprA	two-component sensor PprA
PA4295	25.5504	15.9821	64.9321	63.4028	20.7662	64.1675	-1.59185	0.00224978	0.00407619	fppA	Flp prepilin peptidase FppA
PA4297	93.0764	87.9013	383.889	371.812	90.4889	377.851	-2.05851	3.95565e-12	2.21207e-11	tadG	hypothetical protein
PA4298	0	0	9.65208	5.8874	0	7.76974	-4.26031	0.0235122	0.0350552	PA4298	hypothetical protein
PA4299	23.7254	13.3184	71.9518	73.3661	18.5219	72.6589	-1.92589	0.000255401	0.000547719	tadD	type II secretion system protein TadD
PA4300	16.4253	23.9731	55.7188	55.251	20.1992	55.4849	-1.48752	0.00591825	0.00994062	tadC	type II secretion system protein TadC
PA4301	14.6002	15.9821	54.4026	51.1751	15.2911	52.7888	-1.79531	0.00202034	0.00368879	tadB	type II secretion system protein TadB
PA4302	18.2503	5.32735	65.8096	69.2902	11.7888	67.5499	-2.42226	6.45453e-05	0.000153316	tadA	ATPase TadA
PA4303	34.6755	39.9552	88.1849	76.5362	37.3153	82.3605	-1.15206	0.00807215	0.0131587	tadZ	hypothetical protein
PA4304	96.7265	95.8924	169.789	198.36	96.3094	184.074	-0.933979	0.00363412	0.00635327	rcpA	type II/III secretion system protein
PA4321	25.5504	45.2825	94.7658	86.9524	35.4165	90.8591	-1.39849	0.00173003	0.00320178	PA4321	hypothetical protein
PA4322	27.3754	34.6278	66.6871	66.12	31.0016	66.4035	-1.11557	0.0173144	0.026536	PA4322	hypothetical protein
PA4327	52.9258	29.3004	80.7264	98.2743	41.1131	89.5004	-1.08699	0.0127005	0.0200217	PA4327	hypothetical protein
PA4334	76.6512	82.574	178.563	192.02	79.6126	185.292	-1.22304	0.000200929	0.000438876	PA4334	manganese transporter MntH
PA4339	58.4009	42.6188	99.1531	100.992	50.5099	100.072	-0.967094	0.0143737	0.0224473	PA4339	phospholipase
PA4341	31.0255	26.6368	68.0033	69.743	28.8311	68.8732	-1.24524	0.00827156	0.0134583	PA4341	transcriptional regulator
PA4342	63.876	39.9552	115.386	112.313	51.9156	113.85	-1.10501	0.00483579	0.00826513	PA4342	amidase
PA4343	25.5504	13.3184	103.54	106.426	19.4344	104.983	-2.37945	1.38298e-06	4.26438e-06	PA4343	major facilitator superfamily transporter
PA4353	91.2514	117.202	180.757	195.19	104.227	187.974	-0.863257	0.00671308	0.0111508	PA4353	hypothetical protein
PA4355	23.7254	26.6368	126.354	122.73	25.1811	124.542	-2.31624	2.28429e-07	7.8775e-07	PA4355	major facilitator superfamily transporter
PA4356	29.2005	37.2915	87.7461	105.067	33.246	96.4068	-1.55376	0.000417163	0.000859657	xenB	xenobiotic reductase
PA4363	131.402	141.175	213.223	252.705	136.288	232.964	-0.776541	0.00902896	0.0145828	iciA	chromosome replication initiation inhibitor protein
PA4371	98.5515	87.9013	143.026	164.847	93.2264	153.937	-0.717564	0.0295933	0.0433247	PA4371	hypothetical protein
PA4375	180.678	162.484	299.653	280.331	171.581	289.992	-0.752797	0.00654345	0.0109091	PA4375	multidrug efflux protein
PA4381	187.978	202.439	350.985	363.207	195.209	357.096	-0.874221	0.00100096	0.00193907	PA4381	two-component response regulator
PA4382	54.7508	55.9372	126.793	110.955	55.344	118.874	-1.1044	0.00335319	0.00590397	PA4382	hypothetical protein
PA4384	27.3754	15.9821	115.825	102.35	21.6787	109.088	-2.28714	1.68346e-06	5.1154e-06	PA4384	hypothetical protein
PA4391	69.3511	42.6188	245.25	265.839	55.985	255.545	-2.15846	7.28537e-10	3.32433e-09	PA4391	hypothetical protein
PA4398	87.6014	77.2466	159.698	155.79	82.424	157.744	-0.929483	0.00521894	0.00884483	PA4398	two-component sensor
PA4404	153.302	111.874	308.866	317.92	132.588	313.393	-1.22676	3.02371e-05	7.52807e-05	PA4404	hypothetical protein
PA4436	47.4507	47.9462	113.631	121.371	47.6985	117.501	-1.3013	0.000773978	0.00152937	PA4436	transcriptional regulator
PA4437	34.6755	50.6099	92.1334	81.9707	42.6427	87.0521	-1.05415	0.012969	0.0204062	PA4437	hypothetical protein
PA4443	78.4762	29.3004	177.686	178.886	53.8883	178.286	-1.67616	3.22742e-05	7.99129e-05	cysD	sulfate adenylyltransferase subunit 2
PA4467	23.7254	13.3184	162.769	175.716	18.5219	169.243	-3.13882	2.12324e-11	1.11179e-10	PA4467	hypothetical protein
PA4469	0	2.66368	29.395	24.4554	1.33184	26.9252	-4.60864	0.00237669	0.00427615	PA4469	hypothetical protein
PA4471	10.9502	7.99103	40.3632	44.8348	9.4706	42.599	-2.14072	0.00182564	0.00336497	PA4471	hypothetical protein
PA4487	25.5504	18.6457	95.6433	77.442	22.0981	86.5426	-1.94444	8.0031e-05	0.000186911	PA4487	hypothetical protein
PA4488	74.8262	82.574	146.536	138.58	78.7001	142.558	-0.862708	0.0112452	0.0179013	PA4488	hypothetical protein
PA4497	54.7508	15.9821	145.22	158.96	35.3665	152.09	-2.03453	5.0003e-06	1.40974e-05	PA4497	ABC transporter
PA4498	107.677	122.529	201.816	246.818	115.103	224.317	-0.968678	0.00179969	0.00332054	PA4498	metallopeptidase
PA4499	25.5504	23.9731	70.1969	58.874	24.7617	64.5355	-1.37738	0.00572555	0.00964322	PA4499	transcriptional regulator
PA4501	34.6755	18.6457	99.1531	88.7639	26.6606	93.9585	-1.77233	0.000151868	0.000337001	opdP	glycine-glutamate dipeptide porin OpdP
PA4502	91.2514	53.2735	159.698	148.997	72.2625	154.347	-1.06712	0.00318878	0.00563091	PA4502	ABC transporter
PA4504	31.0255	29.3004	64.9321	65.6672	30.163	65.2996	-1.11022	0.0181498	0.0276757	PA4504	ABC transporter permease
PA4505	31.0255	26.6368	64.9321	56.1567	28.8311	60.5444	-1.05987	0.0285751	0.0419359	PA4505	ABC transporter ATP-binding protein
PA4508	20.0753	5.32735	59.6674	76.9891	12.7013	68.3282	-2.32988	0.000114495	0.000259391	PA4508	transcriptional regulator
PA4509	16.4253	39.9552	114.509	100.992	28.1902	107.75	-1.99922	2.40218e-05	6.09811e-05	PA4509	hypothetical protein
PA4513	82.1263	63.9283	247.883	225.533	73.0273	236.708	-1.68139	3.24489e-07	1.09033e-06	PA4513	oxidoreductase
PA4514	36.5006	47.9462	257.974	273.538	42.2234	265.756	-2.676	1.75572e-13	1.0908e-12	PA4514	iron transport outer membrane receptor
PA4517	34.6755	23.9731	182.512	139.486	29.3243	160.999	-2.42785	1.4535e-08	5.82472e-08	PA4517	hypothetical protein
PA4532	40.1506	23.9731	86.8687	81.9707	32.0619	84.4197	-1.36169	0.00265906	0.00474958	PA4532	hypothetical protein
PA4540	36.5006	15.9821	185.144	176.169	26.2413	180.657	-2.7186	3.03538e-10	1.44707e-09	PA4540	hypothetical protein
PA4549	16.4253	26.6368	112.754	101.444	21.531	107.099	-2.35652	1.17734e-06	3.66988e-06	fimT	type 4 fimbrial biogenesis protein FimT
PA4557	180.678	143.839	313.254	334.676	162.258	323.965	-0.988056	0.000446987	0.00091756	lytB	4-hydroxy-3-methylbut-2-enyl diphosphate reductase
PA4562	124.102	85.2377	166.718	182.057	104.67	174.387	-0.71915	0.0283535	0.0416332	PA4562	hypothetical protein
PA4579	71.1761	61.2646	156.188	163.941	66.2203	160.065	-1.26408	0.000272713	0.000582089	PA4579	hypothetical protein
PA4582	51.1008	47.9462	138.639	135.863	49.5235	137.251	-1.46629	9.25649e-05	0.000213611	PA4582	hypothetical protein
PA4583	40.1506	71.9193	100.469	114.578	56.035	107.524	-0.972907	0.0157185	0.0243166	PA4583	hypothetical protein
PA4584	60.2259	93.2287	154.872	152.167	76.7273	153.519	-1.02427	0.00371223	0.00647107	PA4584	hypothetical protein
PA4585	51.1008	26.6368	76.3391	91.4811	38.8688	83.9101	-1.0715	0.0165667	0.0255126	rtcA	RNA 3'-terminal-phosphate cyclase
PA4586	1.82503	2.66368	24.5689	25.814	2.24435	25.1915	-3.53176	0.00335306	0.00590397	PA4586	hypothetical protein
PA4589	43.8007	18.6457	172.86	171.187	31.2232	172.024	-2.40051	1.24001e-08	5.01734e-08	PA4589	hypothetical protein
PA4590	32.8505	26.6368	107.489	110.502	29.7436	108.995	-1.85722	2.09907e-05	5.38147e-05	pra	protein activator
PA4591	38.3256	31.9641	205.326	221.004	35.1449	213.165	-2.58557	1.86967e-11	9.81847e-11	PA4591	hypothetical protein
PA4592	14.6002	10.6547	157.066	154.884	12.6275	155.975	-3.59413	1.08635e-11	5.85208e-11	PA4592	hypothetical protein
PA4593	18.2503	34.6278	86.8687	96.4628	26.439	91.6657	-1.84267	0.000115077	0.000260578	PA4593	ABC transporter permease
PA4596	45.6257	29.3004	98.7144	111.408	37.4631	105.061	-1.45766	0.000580004	0.00116732	PA4596	transcriptional regulator
PA4597	36.5006	7.99103	127.232	126.353	22.2458	126.792	-2.41436	9.8667e-07	3.10407e-06	oprJ	multidrug efflux outer membrane protein OprJ
PA4598	138.702	74.583	555.433	512.657	106.643	534.045	-2.29538	2.71192e-13	1.64533e-12	mexD	resistance-nodulation-cell division (RND) multidrug efflux transporter MexD
PA4599	32.8505	18.6457	213.662	225.08	25.7481	219.371	-3.04192	3.34437e-13	2.01553e-12	mexC	resistance-nodulation-cell division (RND) multidrug efflux membrane fusion protein MexC
PA4603	29.2005	26.6368	62.2998	60.6855	27.9186	61.4926	-1.13261	0.0192215	0.0291851	PA4603	hypothetical protein
PA4609	153.302	103.883	257.974	268.556	128.593	263.265	-1.01687	0.000885736	0.00173192	radA	DNA repair protein RadA
PA4612	18.2503	34.6278	118.896	140.845	26.439	129.87	-2.3483	2.79214e-07	9.49362e-07	PA4612	hypothetical protein
PA4613	65.701	13.3184	189.532	191.567	39.5097	190.549	-2.19571	1.57536e-06	4.81928e-06	katB	catalase
PA4622	25.5504	13.3184	147.852	157.601	19.4344	152.727	-2.91691	4.95469e-10	2.32532e-09	PA4622	major facilitator superfamily transporter
PA4623	16.4253	15.9821	60.5448	52.9866	16.2037	56.7657	-1.80653	0.00142164	0.00268039	PA4623	hypothetical protein
PA4624	98.5515	101.22	184.267	203.342	99.8856	193.804	-0.957586	0.00231544	0.00417981	PA4624	hypothetical protein
PA4625	113.152	98.5561	417.233	423.44	105.854	420.336	-1.98162	5.26746e-12	2.91266e-11	PA4625	hypothetical protein
PA4626	47.4507	53.2735	89.0623	91.0283	50.3621	90.0453	-0.845561	0.0334282	0.0484165	hprA	glycerate dehydrogenase
PA4628	93.0764	58.6009	172.421	198.36	75.8387	185.391	-1.26497	0.000290834	0.000619063	lysP	lysine-specific permease
PA4635	69.3511	53.2735	110.999	114.125	61.3123	112.562	-0.861094	0.0206661	0.0310824	PA4635	hypothetical protein
PA4648	23.7254	34.6278	78.5328	75.6304	29.1766	77.0816	-1.42958	0.00228308	0.00413101	PA4648	hypothetical protein
PA4649	0	0	42.5569	26.7197	0	34.6383	-6.41666	4.26014e-05	0.000104107	PA4649	hypothetical protein
PA4650	3.65006	2.66368	21.4978	19.0208	3.15687	20.2593	-2.65029	0.0143683	0.0224473	PA4650	hypothetical protein
PA4651	9.12514	7.99103	39.9245	31.2485	8.55809	35.5865	-2.04423	0.00533913	0.00902599	PA4651	pili assembly chaperone
PA4652	21.9003	10.6547	180.757	164.847	16.2775	172.802	-3.34154	6.05161e-12	3.32257e-11	PA4652	hypothetical protein
PA4653	10.9502	2.66368	85.5525	99.18	6.80692	92.3663	-3.63558	8.64617e-08	3.12367e-07	PA4653	hypothetical protein
PA4654	43.8007	26.6368	189.093	171.187	35.2187	180.14	-2.31711	6.28261e-09	2.61615e-08	PA4654	major facilitator superfamily transporter
PA4656	158.777	207.767	300.969	302.522	183.272	301.746	-0.729608	0.00943023	0.0151722	PA4656	hypothetical protein
PA4660	62.051	66.5919	110.999	127.711	64.3214	119.355	-0.895933	0.0141882	0.0221894	phr	deoxyribodipyrimidine photolyase
PA4675	71.1761	63.9283	301.847	289.841	67.5522	295.844	-2.12352	3.88559e-11	1.98857e-10	PA4675	TonB-dependent receptor
PA4677	31.0255	47.9462	80.2877	80.1592	39.4858	80.2235	-1.05124	0.0161495	0.0249337	PA4677	hypothetical protein
PA4688	40.1506	26.6368	145.22	132.24	33.3937	138.73	-2.02376	1.08826e-06	3.40199e-06	hitB	iron (III)-transporter permease HitB
PA4689	279.229	324.969	440.924	460.576	302.099	450.75	-0.581818	0.0206457	0.031063	PA4689	hypothetical protein
PA4691	45.6257	45.2825	88.1849	79.2535	45.4541	83.7192	-0.880773	0.0324909	0.0471474	PA4691	sulfite oxidase subunit YedZ
PA4705	76.6512	55.9372	130.303	127.711	66.2942	129.007	-0.942595	0.00915798	0.0147824	PA4705	hypothetical protein
PA4707	52.9258	34.6278	96.5208	79.2535	43.7768	87.8871	-0.980027	0.0210133	0.0315548	PA4707	ABC transporter permease
PA4709	32.8505	18.6457	199.622	209.682	25.7481	204.652	-2.94217	2.80335e-12	1.59228e-11	PA4709	hemin degrading factor
PA4720	131.402	58.6009	208.836	200.172	95.0015	204.504	-1.07469	0.00336612	0.00592097	trmA	tRNA (uracil-5-)-methyltransferase
PA4721	60.2259	50.6099	105.734	106.879	55.4179	106.307	-0.92914	0.0146123	0.0227741	PA4721	sugar fermentation stimulation protein A
PA4724	41.9757	21.3094	61.4223	83.3294	31.6425	72.3758	-1.15206	0.0174161	0.0266844	PA4724	glutamyl-Q tRNA(Asp) synthetase
PA4728	21.9003	15.9821	48.2604	43.9291	18.9412	46.0947	-1.25961	0.025125	0.0372756	folK	2-amino-4-hydroxy-6-hydroxymethyldihydropteridine pyrophosphokinase
PA4754	56.5759	42.6188	139.078	134.504	49.5974	136.791	-1.44495	0.000135316	0.000303246	PA4754	hypothetical protein
PA4763	98.5515	170.475	213.662	219.192	134.513	216.427	-0.706927	0.0308746	0.045067	recN	DNA repair protein RecN
PA4766	36.5006	50.6099	87.7461	77.442	43.5552	82.594	-0.944174	0.025925	0.0383367	PA4766	hypothetical protein
PA4773	12.7752	10.6547	35.0985	37.1359	11.715	36.1172	-1.6091	0.0155458	0.02407	PA4773	hypothetical protein
PA4774	18.2503	5.32735	104.857	122.277	11.7888	113.567	-3.1635	2.00251e-08	7.8966e-08	PA4774	hypothetical protein
PA4777	56.5759	63.9283	106.612	102.35	60.2521	104.481	-0.801518	0.0323871	0.047015	pmrB	two-component regulator system signal sensor kinase PmrB
PA4779	21.9003	29.3004	94.3271	98.7272	25.6004	96.5271	-1.93852	3.08383e-05	7.66371e-05	PA4779	hypothetical protein
PA4782	9.12514	10.6547	52.6477	38.4945	9.88993	45.5711	-2.21864	0.00116579	0.00223289	PA4782	hypothetical protein
PA4783	34.6755	53.2735	105.734	112.313	43.9745	109.024	-1.33848	0.00105598	0.00203549	PA4783	hypothetical protein
PA4784	31.0255	37.2915	121.528	109.596	34.1585	115.562	-1.77248	2.65422e-05	6.6786e-05	PA4784	transcriptional regulator
PA4785	107.677	95.8924	222.875	259.046	101.785	240.96	-1.23712	6.53177e-05	0.000154948	PA4785	acetyl-CoA acetyltransferase
PA4788	38.3256	26.6368	93.0109	102.35	32.4812	97.6805	-1.56222	0.000366327	0.000762736	PA4788	hypothetical protein
PA4798	10.9502	7.99103	120.651	118.201	9.4706	119.426	-3.62312	1.29695e-09	5.77721e-09	PA4798	hypothetical protein
PA4799	10.9502	18.6457	558.065	537.112	14.798	547.589	-5.26969	7.6571e-29	9.88781e-28	PA4799	hypothetical protein
PA4800	31.0255	31.9641	89.5011	74.7247	31.4948	82.1129	-1.38483	0.00225721	0.00408828	PA4800	hypothetical protein
PA4802	5.47508	0	173.299	186.585	2.73754	179.942	-5.80618	1.00247e-10	4.96211e-10	PA4802	hypothetical protein
PA4804	43.8007	47.9462	175.931	151.261	45.8734	163.596	-1.84102	1.06932e-06	3.34663e-06	PA4804	amino acid permease
PA4805	14.6002	37.2915	135.129	115.484	25.9459	125.306	-2.34396	7.66631e-07	2.44296e-06	PA4805	hypothetical protein
PA4813	36.5006	29.3004	150.923	134.957	32.9005	142.94	-2.10206	3.44024e-07	1.14745e-06	lipC	lipase LipC
PA4814	18.2503	18.6457	275.962	256.781	18.448	266.371	-3.85415	1.18845e-17	9.51812e-17	fadH2	2,4-dienoyl-CoA reductase
PA4817	10.9502	2.66368	50.454	52.0808	6.80692	51.2674	-2.79604	0.000136145	0.000304978	PA4817	hypothetical protein
PA4818	43.8007	26.6368	204.01	185.227	35.2187	194.618	-2.42814	7.84096e-10	3.57185e-09	PA4818	hypothetical protein
PA4819	5.47508	5.32735	61.4223	46.6463	5.40122	54.0343	-3.3198	3.3933e-05	8.36885e-05	PA4819	glycosyl transferase family protein
PA4820	9.12514	15.9821	74.1455	59.7798	12.5536	66.9626	-2.46728	4.65003e-05	0.000112974	PA4820	hypothetical protein
PA4821	21.9003	50.6099	160.137	172.546	36.2551	166.341	-2.25786	8.87163e-08	3.20086e-07	PA4821	transporter
PA4822	21.9003	31.9641	172.86	167.564	26.9322	170.212	-2.69333	2.98876e-10	1.42735e-09	PA4822	hypothetical protein
PA4824	9.12514	5.32735	52.209	42.1176	7.22625	47.1633	-2.6554	0.000297105	0.000631216	PA4824	hypothetical protein
PA4825	45.6257	21.3094	247.444	248.177	33.4676	247.81	-2.83043	6.97035e-13	4.1365e-12	mgtA	Mg(2+) transport ATPase
PA4827	87.6014	77.2466	210.591	206.965	82.424	208.778	-1.33351	3.40294e-05	8.38384e-05	PA4827	arylamine N-acetyltransferase
PA4829	204.403	255.713	392.664	376.341	230.058	384.502	-0.748714	0.00489794	0.00835821	lpd3	dihydrolipoamide dehydrogenase
PA4832	71.1761	109.211	249.199	263.121	90.1934	256.16	-1.52903	2.54376e-06	7.53142e-06	PA4832	short-chain dehydrogenase
PA4834	10.9502	18.6457	71.5131	68.8373	14.798	70.1752	-2.2936	5.606e-05	0.000134277	PA4834	hypothetical protein
PA4835	21.9003	10.6547	103.102	112.766	16.2775	107.934	-2.66679	2.24722e-07	7.76235e-07	PA4835	hypothetical protein
PA4836	12.7752	0	86.4299	90.5754	6.3876	88.5027	-3.593	2.21585e-07	7.66375e-07	PA4836	hypothetical protein
PA4837	67.526	39.9552	453.648	427.063	53.7406	440.355	-2.99716	3.70928e-19	3.17687e-18	PA4837	hypothetical protein
PA4838	52.9258	26.6368	168.473	167.564	39.7813	168.019	-2.03198	3.53584e-07	1.17458e-06	PA4838	hypothetical protein
PA4844	52.9258	31.9641	136.007	147.185	42.445	141.596	-1.70422	1.75583e-05	4.56617e-05	PA4844	chemotaxis transducer
PA4849	0	0	61.4223	64.3085	0	62.8654	-7.27617	1.54374e-06	4.72788e-06	PA4849	hypothetical protein
PA4858	23.7254	29.3004	168.473	161.677	26.5129	165.075	-2.65715	5.15455e-10	2.41078e-09	PA4858	hypothetical protein
PA4859	9.12514	10.6547	113.631	105.52	9.88993	109.576	-3.48651	6.47813e-09	2.6955e-08	PA4859	ABC transporter permease
PA4860	10.9502	10.6547	100.908	79.7063	10.8024	90.3072	-3.0609	3.32364e-07	1.11266e-06	PA4860	ABC transporter permease
PA4861	9.12514	13.3184	58.7899	67.4787	11.2218	63.1343	-2.52824	5.07681e-05	0.00012252	PA4861	ABC transporter ATP-binding protein
PA4862	18.2503	2.66368	68.0033	75.6304	10.457	71.8169	-2.64857	2.4595e-05	6.24071e-05	PA4862	ABC transporter ATP-binding protein
PA4864	41.9757	42.6188	85.5525	76.5362	42.2972	81.0443	-0.939257	0.0256849	0.0380232	ureD	urease accessory protein
PA4868	69.3511	61.2646	174.176	159.413	65.3078	166.794	-1.34511	0.000106381	0.000242914	ureC	urease subunit alpha
PA4869	34.6755	13.3184	154.872	167.112	23.997	160.992	-2.67263	3.02662e-09	1.30433e-08	PA4869	hypothetical protein
PA4873	45.6257	77.2466	151.362	141.75	61.4362	146.556	-1.28515	0.00060654	0.00121892	PA4873	heat-shock protein
PA4878	56.5759	87.9013	151.362	110.955	72.2386	131.158	-0.882903	0.0201322	0.0303745	PA4878	transcriptional regulator
PA4882	34.6755	63.9283	184.267	183.868	49.3019	184.067	-1.94152	3.66666e-07	1.21551e-06	PA4882	hypothetical protein
PA4883	3.65006	0	28.9562	28.0784	1.82503	28.5173	-3.75164	0.00187004	0.00343515	PA4883	hypothetical protein
PA4884	0	0	42.1181	51.628	0	46.8731	-6.85253	7.99247e-06	2.18746e-05	PA4884	hypothetical protein
PA4885	34.6755	47.9462	147.852	142.203	41.3109	145.028	-1.83563	3.10156e-06	9.04483e-06	irlR	two-component response regulator
PA4886	74.8262	42.6188	105.734	115.936	58.7225	110.835	-0.886238	0.0238668	0.0355351	PA4886	two-component sensor
PA4887	96.7265	77.2466	173.737	210.588	86.9866	192.163	-1.13146	0.000652148	0.00130622	PA4887	major facilitator superfamily transporter
PA4894	23.7254	21.3094	52.6477	50.7222	22.5174	51.6849	-1.19076	0.0234968	0.0350419	PA4894	hypothetical protein
PA4896	21.9003	13.3184	172.421	163.489	17.6094	167.955	-3.20685	1.43166e-11	7.60654e-11	PA4896	RNA polymerase sigma factor
PA4897	69.3511	26.6368	290.878	260.404	47.9939	275.641	-2.46511	1.44642e-10	7.04399e-10	PA4897	hypothetical protein
PA4898	21.9003	39.9552	143.904	125.9	30.9277	134.902	-2.17181	6.48503e-07	2.08119e-06	opdK	vanillate porin OpdK
PA4899	85.7763	98.5561	152.678	162.583	92.1662	157.631	-0.781532	0.0169269	0.0260083	PA4899	aldehyde dehydrogenase
PA4900	60.2259	69.2556	150.046	144.015	64.7408	147.03	-1.19205	0.000731903	0.0014531	PA4900	major facilitator superfamily transporter
PA4901	45.6257	23.9731	150.923	170.735	34.7994	160.829	-2.16223	1.49489e-07	5.26068e-07	mdlC	benzoylformate decarboxylase
PA4902	47.4507	69.2556	127.232	123.183	58.3532	125.207	-1.12448	0.00282301	0.00502258	PA4902	transcriptional regulator
PA4903	27.3754	26.6368	157.066	152.167	27.0061	154.616	-2.51497	3.64056e-09	1.55655e-08	PA4903	major facilitator superfamily transporter
PA4904	45.6257	93.2287	172.421	174.358	69.4272	173.389	-1.35763	0.000306062	0.000648426	vanA	vanillate O-demethylase oxygenase
PA4908	21.9003	18.6457	120.212	120.465	20.273	120.339	-2.55494	7.27353e-08	2.65425e-07	PA4908	ornithine cyclodeaminase
PA4909	31.0255	21.3094	60.5448	74.2718	26.1674	67.4083	-1.33824	0.00661736	0.0110188	PA4909	ABC transporter ATP-binding protein
PA4910	7.30011	7.99103	43.8731	45.7406	7.64557	44.8068	-2.55995	0.000449569	0.000921889	PA4910	ABC transporter ATP-binding protein
PA4911	3.65006	5.32735	106.173	109.143	4.48871	107.658	-4.62959	1.0795e-08	4.39738e-08	PA4911	branched-chain amino acid ABC transporter permease
PA4914	29.2005	29.3004	85.1138	93.7455	29.2505	89.4296	-1.61247	0.000363245	0.000757168	PA4914	transcriptional regulator
PA4916	124.102	149.166	235.598	206.965	136.634	221.282	-0.70377	0.0187752	0.0285652	PA4916	hypothetical protein
PA4921	16.4253	31.9641	56.5963	61.5913	24.1947	59.0938	-1.33603	0.0106447	0.0170303	PA4921	hypothetical protein
PA4923	45.6257	18.6457	81.6039	102.35	32.1357	91.977	-1.46295	0.00189836	0.00348363	PA4923	hypothetical protein
PA4927	60.2259	79.9103	240.424	244.554	70.0681	242.489	-1.80918	4.69197e-08	1.75949e-07	PA4927	hypothetical protein
PA4955	116.802	125.193	243.496	218.74	120.997	231.118	-0.937097	0.00174637	0.00322984	PA4955	hypothetical protein
PA4962	7.30011	13.3184	34.221	31.2485	10.3092	32.7348	-1.71807	0.0161494	0.0249337	PA4962	hypothetical protein
PA4965	23.7254	15.9821	46.0667	50.2693	19.8537	48.168	-1.24954	0.0237546	0.0353876	PA4965	hypothetical protein
PA4977	12.7752	39.9552	141.271	130.881	26.3652	136.076	-2.45202	2.55594e-07	8.74526e-07	aruI	hypothetical protein
PA4978	34.6755	26.6368	182.512	165.3	30.6562	173.906	-2.4823	1.27456e-09	5.69619e-09	PA4978	hypothetical protein
PA4979	18.2503	5.32735	96.082	94.6513	11.7888	95.3666	-2.91372	3.90118e-07	1.28853e-06	PA4979	acyl-CoA dehydrogenase
PA4980	25.5504	5.32735	128.548	132.24	15.4389	130.394	-2.96292	1.29042e-08	5.20577e-08	PA4980	enoyl-CoA hydratase
PA4981	34.6755	10.6547	306.673	336.94	22.6651	321.807	-3.73231	2.33722e-18	1.92581e-17	PA4981	amino acid permease
PA4982	43.8007	23.9731	176.37	208.776	33.8869	192.573	-2.46138	1.22518e-09	5.48903e-09	PA4982	two-component sensor
PA4985	18.2503	29.3004	147.852	148.544	23.7754	148.198	-2.68229	2.77317e-09	1.19987e-08	PA4985	hypothetical protein
PA4986	80.3012	95.8924	265.871	277.161	88.0968	271.516	-1.63433	1.46452e-07	5.16052e-07	PA4986	oxidoreductase
PA4990	10.9502	5.32735	37.7308	31.2485	8.13876	34.4897	-2.02257	0.00665201	0.0110663	PA4990	SMR multidrug efflux transporter
PA4994	62.051	63.9283	229.017	195.19	62.9896	212.104	-1.75363	3.05793e-07	1.03391e-06	PA4994	acyl-CoA dehydrogenase
PA4995	25.5504	15.9821	85.1138	86.0466	20.7662	85.5802	-2.00507	5.5294e-05	0.000132676	PA4995	acyl-CoA dehydrogenase
PA5001	133.227	122.529	248.76	211.041	127.878	229.9	-0.842497	0.00504636	0.00858181	PA5001	hypothetical protein
PA5002	96.7265	69.2556	167.595	151.261	82.9911	159.428	-0.924557	0.00675038	0.0112059	PA5002	hypothetical protein
PA5020	41.9757	90.565	172.86	180.698	66.2703	176.779	-1.4557	0.000142703	0.000318224	PA5020	acyl-CoA dehydrogenase
PA5021	98.5515	101.22	166.718	166.659	99.8856	166.688	-0.740187	0.0198014	0.0299087	PA5021	sodium/hydrogen antiporter
PA5022	193.453	157.157	315.886	297.087	175.305	306.487	-0.797761	0.00421598	0.00728374	PA5022	potassium efflux protein KefA
PA5023	45.6257	39.9552	163.208	147.638	42.7904	155.423	-1.85121	1.34671e-06	4.16368e-06	PA5023	hypothetical protein
PA5024	18.2503	29.3004	96.082	94.6513	23.7754	95.3666	-2.04312	2.01209e-05	5.17557e-05	PA5024	hypothetical protein
PA5025	23.7254	31.9641	115.386	99.18	27.8447	107.283	-1.96996	1.3057e-05	3.43839e-05	metY	O-acetylhomoserine aminocarboxypropyltransferase
PA5029	60.2259	42.6188	343.526	284.86	51.4224	314.193	-2.58657	1.15667e-13	7.26937e-13	PA5029	transcriptional regulator
PA5031	18.2503	37.2915	126.793	105.067	27.7709	115.93	-2.11659	4.97084e-06	1.40289e-05	PA5031	short-chain dehydrogenase
PA5032	16.4253	10.6547	103.54	97.3685	13.54	100.454	-2.85036	1.66554e-07	5.82349e-07	PA5032	transcriptional regulator
PA5050	125.927	101.22	279.471	244.554	113.573	262.012	-1.19538	8.46091e-05	0.000196686	priA	primosome assembly protein PriA
PA5059	20.0753	7.99103	74.1455	73.3661	14.0332	73.7558	-2.31915	4.44057e-05	0.000108175	PA5059	transcriptional regulator
PA5062	125.927	74.583	196.99	198.36	100.255	197.675	-0.95594	0.00439263	0.00756005	PA5062	hypothetical protein
PA5071	23.7254	2.66368	60.5448	55.251	13.1945	57.8979	-2.01329	0.0014585	0.00274606	PA5071	16S ribosomal RNA methyltransferase RsmE
PA5072	52.9258	47.9462	184.267	163.941	50.436	174.104	-1.7806	1.05188e-06	3.29774e-06	PA5072	chemotaxis transducer
PA5074	51.1008	50.6099	91.6947	91.0283	50.8553	91.3615	-0.84459	0.0323737	0.047015	PA5074	ABC transporter ATP-binding protein
PA5075	47.4507	26.6368	100.469	98.2743	37.0438	99.3718	-1.38595	0.00130598	0.0024804	PA5075	ABC transporter permease
PA5076	100.377	85.2377	241.302	227.344	92.8071	234.323	-1.32717	2.16914e-05	5.5486e-05	PA5076	ABC transporter
PA5083	1.82503	5.32735	21.4978	27.1726	3.57619	24.3352	-2.87309	0.00616629	0.0103247	PA5083	hypothetical protein
PA5084	21.9003	31.9641	130.303	126.806	26.9322	128.554	-2.28686	2.44725e-07	8.39984e-07	PA5084	oxidoreductase
PA5085	40.1506	63.9283	153.994	141.298	52.0394	147.646	-1.53466	5.83656e-05	0.000139308	PA5085	transcriptional regulator
PA5089	34.6755	39.9552	161.453	166.659	37.3153	164.056	-2.14754	4.30648e-08	1.6239e-07	PA5089	hypothetical protein
PA5090	65.701	55.9372	245.689	228.25	60.8191	236.97	-1.95125	7.43085e-09	3.0684e-08	PA5090	hypothetical protein
PA5096	49.2758	63.9283	116.264	116.389	56.602	116.327	-1.05545	0.00516478	0.00876672	PA5096	ABC transporter
PA5097	52.9258	26.6368	129.864	126.353	39.7813	128.108	-1.64311	7.48397e-05	0.000175466	PA5097	amino acid permease
PA5098	67.526	55.9372	110.121	105.973	61.7316	108.047	-0.796613	0.0321015	0.0466821	hutH	histidine ammonia-lyase
PA5099	27.3754	47.9462	124.6	128.617	37.6608	126.608	-1.78949	1.90064e-05	4.91216e-05	PA5099	transporter
PA5102	14.6002	10.6547	74.1455	91.4811	12.6275	82.8133	-2.68357	3.09851e-06	9.0408e-06	PA5102	hypothetical protein
PA5115	40.1506	39.9552	78.0941	76.5362	40.0529	77.3151	-0.948541	0.0265183	0.0391502	PA5115	hypothetical protein
PA5121	166.078	194.448	344.842	388.116	180.263	366.479	-1.02993	0.00017097	0.000377691	PA5121	hypothetical protein
PA5126	114.977	93.2287	244.812	233.684	104.103	239.248	-1.18966	0.000107397	0.000244617	PA5126	hypothetical protein
PA5132	41.9757	47.9462	98.2757	112.313	44.9609	105.295	-1.2365	0.00208779	0.00380299	PA5132	hypothetical protein
PA5135	10.9502	15.9821	49.5766	45.2877	13.4661	47.4321	-1.84925	0.00278002	0.00495422	PA5135	hypothetical protein
PA5137	34.6755	45.2825	88.1849	96.9157	39.979	92.5503	-1.22917	0.00357105	0.00625712	PA5137	hypothetical protein
PA5144	23.7254	31.9641	54.8413	59.3269	27.8447	57.0841	-1.05671	0.0328941	0.0476943	PA5144	hypothetical protein
PA5145	82.1263	55.9372	132.935	147.185	69.0317	140.06	-0.999522	0.00552747	0.00932986	PA5145	hypothetical protein
PA5149	62.051	79.9103	127.232	145.373	70.9806	136.303	-0.955611	0.00732591	0.0120544	PA5149	hypothetical protein
PA5151	40.1506	34.6278	90.8173	90.5754	37.3892	90.6963	-1.2681	0.00281866	0.0050165	PA5151	hypothetical protein
PA5154	7.30011	2.66368	46.9442	54.7981	4.9819	50.8711	-3.25517	5.9367e-05	0.000141511	PA5154	ABC transporter permease
PA5155	10.9502	7.99103	57.035	52.9866	9.4706	55.0108	-2.50836	0.000141311	0.000315639	PA5155	amino acid ABC transporter permease
PA5156	34.6755	31.9641	75.9004	90.1225	33.3198	83.0115	-1.31099	0.00329112	0.00580785	PA5156	hypothetical protein
PA5158	34.6755	66.5919	96.5208	94.6513	50.6337	95.586	-0.953973	0.0227699	0.0340326	PA5158	hypothetical protein
PA5159	27.3754	34.6278	85.9912	70.6488	31.0016	78.32	-1.35417	0.00338588	0.00595187	PA5159	multidrug resistance protein
PA5160	49.2758	29.3004	189.97	194.737	39.2881	192.354	-2.25351	5.33317e-09	2.2345e-08	PA5160	drug efflux transporter
PA5168	12.7752	21.3094	65.8096	59.7798	17.0423	62.7947	-1.92475	0.00056372	0.00113623	PA5168	dicarboxylate transporter
PA5169	9.12514	0	76.3391	74.7247	4.56257	75.5319	-3.84053	9.53453e-07	3.00305e-06	PA5169	C4-dicarboxylate transporter
PA5179	51.1008	55.9372	115.386	91.0283	53.519	103.207	-0.953119	0.0154044	0.0238715	PA5179	transcriptional regulator
PA5180	20.0753	18.6457	71.5131	72.4603	19.3605	71.9867	-1.88839	0.000265216	0.000567201	PA5180	hypothetical protein
PA5181	83.9513	71.9193	370.727	367.283	77.9353	369.005	-2.23326	3.14718e-13	1.90091e-12	PA5181	oxidoreductase
PA5187	56.5759	74.583	151.362	142.203	65.5794	146.783	-1.17911	0.000947272	0.00184295	PA5187	acyl-CoA dehydrogenase
PA5188	82.1263	61.2646	149.168	120.012	71.6954	134.59	-0.893115	0.0136562	0.0214068	PA5188	3-hydroxyacyl-CoA dehydrogenase
PA5194	142.352	122.529	389.593	367.283	132.441	378.438	-1.50737	8.58553e-08	3.10382e-07	PA5194	hypothetical protein
PA5195	71.1761	37.2915	224.191	206.965	54.2338	215.578	-1.95143	1.1489e-07	4.08864e-07	PA5195	heat shock protein
PA5205	32.8505	29.3004	136.884	131.787	31.0755	134.336	-2.10279	5.22619e-07	1.70133e-06	PA5205	multiple drug resistance protein MarC
PA5216	54.7508	47.9462	164.085	158.96	51.3485	161.523	-1.64423	6.57315e-06	1.82569e-05	PA5216	iron ABC transporter substrate-binding protein
PA5219	41.9757	23.9731	147.414	134.504	32.9744	140.959	-2.05478	9.59483e-07	3.02029e-06	PA5219	hypothetical protein
PA5220	45.6257	34.6278	103.102	91.0283	40.1268	97.065	-1.25603	0.00265702	0.00474748	PA5220	hypothetical protein
PA5226	51.1008	50.6099	173.737	165.753	50.8553	169.745	-1.73825	1.67131e-06	5.08666e-06	PA5226	hypothetical protein
PA5234	62.051	77.2466	187.777	187.038	69.6488	187.407	-1.44161	2.14658e-05	5.49809e-05	PA5234	oxidoreductase
PA5238	93.0764	101.22	243.934	268.103	97.1481	256.019	-1.40261	4.89823e-06	1.38456e-05	PA5238	O-antigen acetylase
PA5251	45.6257	31.9641	74.5842	86.9524	38.7949	80.7683	-1.03497	0.0176338	0.0269727	PA5251	hypothetical protein
PA5254	52.9258	39.9552	122.406	105.973	46.4405	114.19	-1.27988	0.00125909	0.00239973	PA5254	FkbP-type peptidyl-prolyl cis-trans isomerase
PA5264	1.82503	15.9821	519.018	459.217	8.90355	489.118	-5.9848	5.14275e-23	5.24908e-22	PA5264	hypothetical protein
PA5265	3.65006	7.99103	541.394	472.351	5.82054	506.872	-6.5407	5.08726e-21	4.69793e-20	PA5265	hypothetical protein
PA5266	31.0255	7.99103	229.456	237.76	19.5083	233.608	-3.47569	2.97675e-14	1.93346e-13	PA5266	hypothetical protein
PA5267	10.9502	2.66368	60.5448	52.9866	6.80692	56.7657	-2.9415	4.76414e-05	0.000115587	hcpB	secreted protein Hcp
PA5273	67.526	42.6188	397.051	341.922	55.0724	369.487	-2.71429	1.52322e-15	1.05634e-14	PA5273	hypothetical protein
PA5276	7.30011	0	16.233	22.6438	3.65006	19.4384	-2.23809	0.032136	0.0467198	lppL	lipopeptide LppL
PA5280	38.3256	37.2915	78.9715	77.442	37.8085	78.2067	-1.04674	0.0155408	0.0240692	sss	site-specific tyrosine recombinase XerC
PA5281	41.9757	47.9462	130.742	114.125	44.9609	122.433	-1.45455	0.000219174	0.000475285	PA5281	hydrolase
PA5282	21.9003	37.2915	163.208	159.413	29.5959	161.31	-2.49077	4.64168e-09	1.95686e-08	PA5282	major facilitator superfamily transporter
PA5284	29.2005	37.2915	123.722	129.07	33.246	126.396	-1.94589	3.43582e-06	9.98208e-06	PA5284	hypothetical protein
PA5290	67.526	50.6099	168.034	171.64	59.068	169.837	-1.50535	2.28996e-05	5.8378e-05	PA5290	hypothetical protein
PA5292	43.8007	58.6009	131.619	144.015	51.2008	137.817	-1.44782	0.000132964	0.000298222	pchP	phosphorylcholine phosphatase
PA5293	41.9757	47.9462	338.7	334.223	44.9609	336.462	-2.91462	4.14602e-17	3.2024e-16	PA5293	transcriptional regulator
PA5294	43.8007	29.3004	217.61	186.132	36.5506	201.871	-2.43464	4.54066e-10	2.14212e-09	PA5294	multidrug efflux protein NorA
PA5295	193.453	135.848	343.526	301.616	164.65	322.571	-0.956896	0.00109413	0.00210528	PA5295	hypothetical protein
PA5297	45.6257	34.6278	157.504	166.659	40.1268	162.082	-1.99355	2.59239e-07	8.85882e-07	poxB	pyruvate dehydrogenase
PA5309	69.3511	74.583	130.742	138.58	71.967	134.661	-0.908102	0.00918931	0.0148241	PA5309	oxidoreductase
PA5311	83.9513	111.874	182.951	188.397	97.9129	185.674	-0.937927	0.00368807	0.00643722	PA5311	major facilitator superfamily transporter
PA5324	149.652	111.874	365.901	363.66	130.763	364.781	-1.46636	3.80782e-07	1.25999e-06	PA5324	transcriptional regulator
PA5325	18.2503	21.3094	118.019	122.277	19.7799	120.148	-2.61699	5.12085e-08	1.91108e-07	PA5325	hypothetical protein
PA5326	10.9502	10.6547	126.793	137.222	10.8024	132.007	-3.60821	2.4116e-10	1.16503e-09	PA5326	hypothetical protein
PA5327	16.4253	10.6547	161.014	134.504	13.54	147.759	-3.40532	8.16713e-11	4.07231e-10	PA5327	oxidoreductase
PA5328	16.4253	5.32735	92.1334	100.992	10.8763	96.5625	-3.0522	1.88487e-07	6.55661e-07	PA5328	mono-heme cytochrome C
PA5341	20.0753	5.32735	75.0229	77.442	12.7013	76.2325	-2.48426	2.20354e-05	5.62805e-05	PA5341	hypothetical protein
PA5342	34.6755	10.6547	89.9398	87.4052	22.6651	88.6725	-1.8908	0.000193649	0.000423826	PA5342	transcriptional regulator
PA5343	87.6014	66.5919	163.208	143.109	77.0966	153.158	-0.975477	0.004793	0.00819974	PA5343	hypothetical protein
PA5351	23.7254	26.6368	195.674	170.282	25.1811	182.978	-2.87186	2.36979e-11	1.23493e-10	rubA1	rubredoxin
PA5352	7.30011	2.66368	39.047	29.8899	4.9819	34.4685	-2.70003	0.00171028	0.00317172	PA5352	hypothetical protein
PA5353	12.7752	7.99103	60.1061	52.5337	10.3831	56.3199	-2.3968	0.000181619	0.00039934	glcF	glycolate oxidase iron-sulfur subunit
PA5354	21.9003	13.3184	63.1772	72.9132	17.6094	68.0452	-1.90993	0.000407235	0.000840473	glcE	glycolate oxidase FAD binding subunit
PA5355	71.1761	58.6009	191.725	190.661	64.8885	191.193	-1.54666	5.89981e-06	1.64964e-05	glcD	glycolate oxidase subunit GlcD
PA5361	32.8505	45.2825	113.193	91.934	39.0665	102.563	-1.41477	0.000862091	0.00168873	phoR	two-component sensor PhoR
PA5366	54.7508	42.6188	168.911	179.339	48.6848	174.125	-1.82104	7.33014e-07	2.34133e-06	pstB	phosphate ABC transporter ATP-binding protein
PA5367	78.4762	98.5561	172.421	198.36	88.5161	185.391	-1.07874	0.00106466	0.00205149	pstA	phosphate ABC transporter permease
PA5370	51.1008	79.9103	240.863	255.423	65.5056	248.143	-1.94996	1.30679e-08	5.26791e-08	PA5370	major facilitator superfamily transporter
PA5375	104.027	58.6009	213.223	210.135	81.3138	211.679	-1.35146	9.01712e-05	0.000208797	betT1	choline transporter BetT
PA5379	36.5006	31.9641	161.453	145.826	34.2323	153.64	-2.15567	9.33346e-08	3.35199e-07	sdaB	L-serine dehydratase
PA5382	36.5006	29.3004	213.223	216.928	32.9005	215.076	-2.69012	5.34096e-12	2.9473e-11	PA5382	transcriptional regulator
PA5383	25.5504	10.6547	161.453	169.829	18.1026	165.641	-3.1179	5.41457e-11	2.7452e-10	PA5383	hypothetical protein
PA5384	7.30011	5.32735	82.9201	74.7247	6.31373	78.8224	-3.60797	4.92266e-07	1.60541e-06	PA5384	lipolytic protein
PA5385	0	2.66368	19.3042	22.6438	1.33184	20.974	-4.24488	0.00608538	0.0102049	cdhB	carnitine dehydrogenase
PA5386	7.30011	2.66368	75.9004	83.7822	4.9819	79.8413	-3.90012	3.91343e-07	1.29179e-06	cdhA	3-hydroxybutyryl-CoA dehydrogenase
PA5387	3.65006	15.9821	79.4103	86.0466	9.81606	82.7284	-3.20982	8.55756e-07	2.71422e-06	cdhC	carnitine dehydrogenase
PA5388	27.3754	29.3004	164.085	180.698	28.3379	172.392	-2.61075	4.0172e-10	1.90178e-09	PA5388	hypothetical protein
PA5389	34.6755	39.9552	134.69	120.465	37.3153	127.578	-1.78428	1.17988e-05	3.12983e-05	cdhR	CdhR family transcriptional regulator
PA5390	47.4507	34.6278	125.038	129.976	41.0393	127.507	-1.6134	5.15766e-05	0.000124361	PA5390	acetylornithine deacetylase
PA5391	10.9502	2.66368	45.1893	43.4762	6.80692	44.3327	-2.5894	0.000558687	0.00112734	PA5391	hypothetical protein
PA5392	1.82503	5.32735	39.9245	29.8899	3.57619	34.9072	-3.39993	0.000704556	0.0014024	PA5392	hypothetical protein
PA5393	29.2005	23.9731	176.37	158.507	26.5868	167.438	-2.63779	5.62111e-10	2.61997e-09	PA5393	hypothetical protein
PA5394	125.927	167.812	344.404	354.603	146.869	349.503	-1.26354	1.02279e-05	2.75073e-05	cls	cardiolipin synthetase
PA5395	14.6002	15.9821	210.152	164.847	15.2911	187.5	-3.6255	4.50186e-13	2.69516e-12	PA5395	hypothetical protein
PA5396	49.2758	34.6278	136.884	137.222	41.9518	137.053	-1.68327	1.87896e-05	4.8606e-05	PA5396	hypothetical protein
PA5398	43.8007	29.3004	311.938	307.503	36.5506	309.72	-3.04969	1.27563e-16	9.55402e-16	dgcA	dimethylglycine catabolism protein DgcA
PA5399	27.3754	39.9552	160.137	145.826	33.6653	152.982	-2.21426	7.62593e-08	2.77539e-07	dgcB	dimethylglycine catabolism protein DgcB
PA5400	14.6002	15.9821	97.3982	100.086	15.2911	98.742	-2.69961	3.41388e-07	1.14076e-06	PA5400	electron transfer flavoprotein subunit alpha
PA5401	9.12514	7.99103	111.876	129.07	8.55809	120.473	-3.80066	1.01017e-09	4.56343e-09	PA5401	hypothetical protein
PA5404	3.65006	0	32.9048	34.8715	1.82503	33.8882	-3.99679	0.000733682	0.0014561	PA5404	hypothetical protein
PA5411	14.6002	13.3184	165.84	161.224	13.9593	163.532	-3.54075	4.5818e-12	2.54648e-11	gbcB	protein GbcB
PA5415	18.2503	0	37.2921	34.4186	9.12514	35.8554	-1.82787	0.0169249	0.0260083	glyA1	serine hydroxymethyltransferase
PA5416	34.6755	34.6278	106.173	92.3869	34.6517	99.2799	-1.5186	0.000400104	0.000826698	soxB	sarcosine oxidase subunit beta
PA5418	32.8505	53.2735	222.875	220.098	43.062	221.487	-2.39955	1.67443e-10	8.13253e-10	soxA	sarcosine oxidase subunit alpha
PA5419	5.47508	10.6547	64.0547	76.0833	8.0649	70.069	-3.18793	3.72932e-06	1.07485e-05	soxG	sarcosine oxidase subunit gamma
PA5420	18.2503	10.6547	67.5645	77.8948	14.4525	72.7297	-2.28472	4.89649e-05	0.000118538	purU2	formyltetrahydrofolate deformylase
PA5421	23.7254	21.3094	165.84	172.093	22.5174	168.967	-2.89766	5.81513e-11	2.94279e-10	fdhA	glutathione-independent formaldehyde dehydrogenase
PA5431	31.0255	15.9821	133.813	136.769	23.5038	135.291	-2.47128	5.52919e-08	2.05381e-07	PA5431	transcriptional regulator
PA5433	29.2005	18.6457	71.0744	45.2877	23.9231	58.181	-1.25262	0.0193081	0.029294	PA5433	hypothetical protein
PA5434	38.3256	29.3004	148.291	160.771	33.813	154.531	-2.17111	8.36309e-08	3.02765e-07	mtr	tryptophan permease
PA5440	146.002	125.193	264.116	293.917	135.598	279.017	-1.0339	0.00037409	0.000776791	PA5440	peptidase
PA5442	109.502	85.2377	499.714	483.22	97.3697	491.467	-2.32085	1.50708e-15	1.04648e-14	PA5442	hypothetical protein
PA5448	31.0255	15.9821	128.109	120.918	23.5038	124.514	-2.35242	3.27534e-07	1.09852e-06	wbpY	glycosyltransferase WbpY
PA5449	34.6755	26.6368	136.007	154.884	30.6562	145.445	-2.22502	1.12965e-07	4.02757e-07	wbpX	glycosyltransferase WbpX
PA5450	74.8262	101.22	226.385	206.059	88.0229	216.222	-1.31327	5.45784e-05	0.000131133	wzt	ABC transporter
PA5451	36.5006	13.3184	89.5011	96.9157	24.9095	93.2084	-1.83624	0.000171495	0.000378697	wzm	LPS efflux transporter membrane protein
PA5452	49.2758	71.9193	140.833	145.826	60.5975	143.329	-1.26518	0.000571355	0.00115076	wbpW	phosphomannose isomerase/mannose-1-phosphate guanylyl transferase
PA5453	38.3256	37.2915	74.5842	90.1225	37.8085	82.3534	-1.12109	0.00986668	0.0158556	gmd	GDP-mannose 4,6-dehydratase
PA5457	10.9502	15.9821	46.0667	49.3636	13.4661	47.7152	-1.85774	0.00261703	0.00468066	PA5457	hypothetical protein
PA5458	21.9003	18.6457	76.7779	86.4995	20.273	81.6387	-1.99609	7.33624e-05	0.000172375	PA5458	acyltransferase
PA5459	34.6755	5.32735	78.5328	55.251	20.0014	66.8919	-1.64961	0.00528939	0.00895584	PA5459	hypothetical protein
PA5464	80.3012	106.547	179.441	168.923	93.4242	174.182	-0.913483	0.00538451	0.00909705	PA5464	hypothetical protein
PA5466	20.0753	23.9731	104.418	99.18	22.0242	101.799	-2.22403	3.24137e-06	9.43734e-06	PA5466	hypothetical protein
PA5467	9.12514	13.3184	39.047	33.9658	11.2218	36.5064	-1.73448	0.0107855	0.0172403	PA5467	hypothetical protein
PA5468	25.5504	34.6278	132.497	134.957	30.0891	133.727	-2.17692	3.443e-07	1.14767e-06	PA5468	citrate transporter
PA5469	10.9502	10.6547	68.8807	66.5729	10.8024	67.7268	-2.64573	1.7793e-05	4.61679e-05	PA5469	hypothetical protein
PA5470	23.7254	7.99103	106.612	96.9157	15.8582	101.764	-2.59566	9.20354e-07	2.90723e-06	PA5470	peptide chain release factor-like protein
PA5476	69.3511	45.2825	196.551	216.475	57.3168	206.513	-1.82196	3.01639e-07	1.02177e-06	citA	citrate transporter
PA5478	129.577	114.538	322.467	290.747	122.058	306.607	-1.32274	5.68595e-06	1.5923e-05	PA5478	hypothetical protein
PA5510	62.051	50.6099	134.69	142.656	56.3304	138.673	-1.28671	0.000450858	0.000924182	PA5510	transporter
PA5512	69.3511	34.6278	397.49	377.699	51.9894	387.595	-2.85155	3.05726e-16	2.19299e-15	mifS	sensor histidine kinase MifS
PA5513	47.4507	47.9462	100.469	95.557	47.6985	98.0132	-1.03976	0.00879466	0.0142425	poxA	hypothetical protein
PA5514	25.5504	23.9731	162.769	153.978	24.7617	158.374	-2.67148	8.181e-10	3.71739e-09	PA5514	beta-lactamase
PA5516	104.027	55.9372	153.994	148.091	79.9819	151.043	-0.888299	0.0147839	0.0230084	pdxY	pyridoxamine kinase
PA5517	85.7763	63.9283	451.454	408.495	74.8523	429.974	-2.50316	7.47881e-16	5.25355e-15	PA5517	hypothetical protein
PA5519	74.8262	58.6009	136.007	129.07	66.7135	132.538	-0.976242	0.0063659	0.0106353	PA5519	acyl-CoA thioesterase
PA5524	41.9757	47.9462	101.347	100.539	44.9609	100.943	-1.17575	0.00339543	0.00596672	PA5524	short-chain dehydrogenase
PA5529	109.502	106.547	295.266	271.726	108.024	283.496	-1.39055	2.88959e-06	8.47675e-06	PA5529	sodium/proton antiporter
PA5530	29.2005	13.3184	175.931	182.962	21.2594	179.447	-3.01045	2.53605e-11	1.31651e-10	PA5530	MFS dicarboxylate transporter
PA5532	52.9258	93.2287	128.109	134.504	73.0773	131.307	-0.874425	0.0191245	0.0290478	PA5532	pseudo
PA5534	18.2503	7.99103	215.417	177.981	13.1207	196.699	-3.8269	1.06741e-13	6.73959e-13	PA5534	hypothetical protein
PA5535	58.4009	29.3004	113.631	134.957	43.8507	124.294	-1.46173	0.000431652	0.000887493	PA5535	hypothetical protein
PA5536	10.9502	2.66368	103.102	91.0283	6.80692	97.065	-3.70651	3.94211e-08	1.49585e-07	PA5536	hypothetical protein
PA5537	67.526	45.2825	130.303	129.976	56.4043	130.139	-1.1822	0.00165493	0.0030775	PA5537	hypothetical protein
PA5538	21.9003	15.9821	247.883	245.459	18.9412	246.671	-3.67174	2.09685e-16	1.52831e-15	amiA	N-acetylmuramoyl-L-alanine amidase
PA5539	12.7752	5.32735	113.631	92.8398	9.05128	103.236	-3.42799	2.69276e-08	1.04441e-07	PA5539	GTP cyclohydrolase
PA5540	3.65006	2.66368	31.1499	45.7406	3.15687	38.4452	-3.57129	0.000368281	0.000766089	PA5540	hypothetical protein
PA5541	21.9003	23.9731	106.173	119.56	22.9367	112.866	-2.30665	7.62528e-07	2.43131e-06	pyrQ	dihydroorotase
PA5542	69.3511	74.583	230.334	250.894	71.967	240.614	-1.74592	8.38676e-08	3.03398e-07	PA5542	hypothetical protein
PA5543	10.9502	0	70.6356	72.9132	5.47508	71.7744	-3.51203	2.45199e-06	7.27159e-06	PA5543	hypothetical protein
PA5544	78.4762	29.3004	275.084	263.574	53.8883	269.329	-2.26757	3.25404e-09	1.40011e-08	PA5544	hypothetical protein
PA5548	56.5759	61.2646	149.168	143.109	58.9202	146.139	-1.31568	0.000249013	0.000535078	PA5548	major facilitator superfamily transporter
PA5551	10.9502	15.9821	35.9759	37.5888	13.4661	36.7824	-1.48052	0.0216606	0.032446	PA5551	hypothetical protein
PA5566	16.4253	29.3004	75.4617	93.2926	22.8629	84.3772	-1.92958	0.000121862	0.000275254	PA5566	hypothetical protein
PA0001	910.689	908.314	245.689	248.629	909.502	247.159	1.87968	1.48693e-16	1.10755e-15	dnaA	chromosome replication initiator DnaA
PA0002	396.031	463.48	66.6871	67.9315	429.755	67.3093	2.67149	7.52918e-23	7.6275e-22	dnaN	DNA polymerase III subunit beta
PA0003	396.031	375.578	108.805	107.785	385.805	108.295	1.83411	2.84479e-12	1.61413e-11	recF	DNA replication and repair protein RecF
PA0004	490.933	572.691	322.906	287.577	531.812	305.241	0.79803	0.00121205	0.00231658	gyrB	DNA gyrase subunit B
PA0007	2775.87	5393.95	258.412	242.289	4084.91	250.351	4.02716	2.49856e-40	4.59904e-39	PA0007	hypothetical protein
PA0008	366.831	402.215	194.358	233.232	384.523	213.795	0.844895	0.00122833	0.0023461	glyS	glycine--tRNA ligase subunit beta
PA0012	73.0011	45.2825	34.221	24.4554	59.1418	29.3382	1.03055	0.0293975	0.043073	PA0012	hypothetical protein
PA0019	888.789	1166.69	77.6553	94.6513	1027.74	86.1533	3.57424	3.47356e-42	6.83385e-41	def	peptide deformylase
PA0020	1160.72	1302.54	227.262	202.889	1231.63	215.076	2.51643	1.15363e-27	1.42368e-26	PA0020	hypothetical protein
PA0026	284.704	399.552	86.8687	75.6304	342.128	81.2496	2.06691	3.07558e-12	1.73782e-11	plcB	phospholipase C
PA0038	821.263	1510.31	29.395	24.9082	1165.78	27.1516	5.42021	2.51812e-60	8.99565e-59	PA0038	hypothetical protein
PA0039	1492.87	1984.44	78.5328	80.1592	1738.66	79.346	4.45196	2.22167e-70	1.10676e-68	PA0039	hypothetical protein
PA0046	156.952	170.475	64.0547	42.5704	163.714	53.3126	1.61546	3.96035e-06	1.13601e-05	PA0046	hypothetical protein
PA0059	91.2514	149.166	33.3435	32.6071	120.209	32.9753	1.84989	2.28693e-06	6.80067e-06	osmC	osmotically inducible protein OsmC
PA0060	111.327	98.5561	45.628	49.3636	104.941	47.4958	1.14882	0.00166784	0.00310043	PA0060	hypothetical protein
PA0067	646.06	833.731	264.993	237.308	739.895	251.15	1.55532	5.64502e-10	2.62885e-09	prlC	oligopeptidase A
PA0070	281.054	332.96	100.469	77.442	307.007	88.9556	1.78282	1.24608e-09	5.57809e-09	PA0070	hypothetical protein
PA0071	386.906	511.426	227.701	190.661	449.166	209.181	1.09723	4.93805e-05	0.000119437	PA0071	hypothetical protein
PA0081	777.462	1100.1	152.24	135.863	938.78	144.051	2.70073	1.33261e-24	1.45302e-23	fha1	Fha domain-containing protein
PA0082	359.531	538.063	131.18	124.088	448.797	127.634	1.80725	2.63564e-10	1.26651e-09	PA0082	hypothetical protein
PA0085	224.478	173.139	120.651	98.7272	198.809	109.689	0.865579	0.00520404	0.00882784	hcp1	protein secretion apparatus assembly protein
PA0095	607.734	1065.47	106.173	95.1042	836.603	100.638	3.05064	8.09102e-24	8.56418e-23	PA0095	hypothetical protein
PA0102	259.154	271.695	115.825	124.994	265.425	120.409	1.13908	4.03991e-05	9.88585e-05	PA0102	carbonic anhydrase
PA0105	290.179	396.888	182.073	173.452	343.534	177.763	0.943381	0.000660844	0.00132169	coxB	cytochrome C oxidase subunit II
PA0109	250.029	546.054	35.0985	32.1543	398.041	33.6264	3.55602	1.49822e-21	1.43481e-20	PA0109	hypothetical protein
PA0122	182.503	181.13	89.5011	75.1776	181.816	82.3393	1.14283	0.000232799	0.000503224	PA0122	hypothetical protein
PA0128	469.032	434.179	59.2286	56.6096	451.606	57.9191	2.96438	3.20231e-28	4.03447e-27	PA0128	hypothetical protein
PA0130	270.104	287.677	189.093	187.944	278.891	188.518	0.563124	0.0338774	0.0490153	PA0130	3-oxopropanoate dehydrogenase
PA0139	1000.12	902.987	106.612	95.557	951.551	101.084	3.23573	6.67954e-41	1.25937e-39	ahpC	alkyl hydroperoxide reductase
PA0141	1399.8	1254.59	154.872	188.397	1327.19	171.634	2.95211	1.90072e-35	2.97433e-34	PA0141	hypothetical protein
PA0176	998.29	982.897	314.57	299.805	990.594	307.187	1.68933	6.08003e-14	3.90243e-13	aer2	aerotaxis transducer Aer2
PA0177	113.152	74.583	20.6203	13.5863	93.8674	17.1033	2.4687	3.98637e-08	1.51159e-07	PA0177	purine-binding chemotaxis protein
PA0178	888.789	825.74	162.33	167.564	857.264	164.947	2.37875	3.30718e-24	3.55604e-23	PA0178	two-component sensor
PA0179	1981.98	2818.17	60.9836	60.2326	2400.08	60.6081	5.30592	3.81793e-91	3.18944e-89	PA0179	two-component response regulator
PA0180	611.384	604.655	101.347	112.766	608.02	107.057	2.5061	8.97105e-24	9.45879e-23	cttP	trichloroethylene chemotactic transducer CttP
PA0200	346.755	665.919	150.485	149.902	506.337	150.193	1.74573	5.44505e-08	2.02511e-07	PA0200	hypothetical protein
PA0202	12.7752	18.6457	1.75492	1.81151	15.7105	1.78322	3.12201	0.00167871	0.0031185	PA0202	amidase
PA0203	3.65006	7.99103	0	0	5.82054	0	6.11937	0.00363798	0.00635594	PA0203	ABC transporter
PA0204	14.6002	15.9821	0	0	15.2911	0	7.5394	1.19381e-05	3.16214e-05	PA0204	ABC transporter permease
PA0205	14.6002	7.99103	0	0	11.2956	0	7.1285	8.61184e-05	0.000199839	PA0205	ABC transporter permease
PA0206	36.5006	5.32735	0	0	20.914	0	8.0378	3.09216e-06	9.02789e-06	PA0206	spermidine/putrescine ABC transporter ATP-binding protein
PA0207	80.3012	98.5561	0	0	89.4287	0	10.0844	2.23461e-11	1.16897e-10	PA0207	transcriptional regulator
PA0208	839.513	1001.54	143.465	135.41	920.528	139.438	2.72068	2.44849e-29	3.21921e-28	mdcA	malonate decarboxylase subunit alpha
PA0213	73.0011	58.6009	25.4464	35.7773	65.801	30.6118	1.11408	0.0127025	0.0200217	PA0213	phosphoribosyl-dephospho-CoA transferase
PA0250	250.029	420.861	84.2363	102.35	335.445	93.2932	1.83729	1.08532e-08	4.41777e-08	PA0250	hypothetical protein
PA0253	96.7265	90.565	41.2407	34.8715	93.6458	38.0561	1.30146	0.00076557	0.00151441	PA0253	transcriptional regulator
PA0255	160.602	109.211	79.849	72.0074	134.907	75.9282	0.842563	0.0146715	0.0228532	PA0255	hypothetical protein
PA0256	799.362	1185.34	151.801	168.017	992.349	159.909	2.63023	1.20307e-22	1.212e-21	PA0256	hypothetical protein
PA0265	936.24	1137.39	133.374	118.201	1036.81	125.788	3.04092	2.40752e-35	3.74579e-34	gabD	glutarate-semialdehyde dehydrogenase DavD
PA0266	850.463	902.987	193.042	170.282	876.725	181.662	2.26997	7.75661e-22	7.52114e-21	PA0266	5-aminovalerate aminotransferase DavT
PA0276	111.327	242.395	74.5842	96.0099	176.861	85.2971	1.03517	0.0073339	0.0120639	PA0276	hypothetical protein
PA0286	832.213	804.431	172.86	183.868	818.322	178.364	2.19838	6.16107e-21	5.64159e-20	desA	delta-9 fatty acid desaturase DesA
PA0290	248.204	319.641	118.896	92.3869	283.923	105.641	1.42001	2.02435e-06	6.08987e-06	PA0290	hypothetical protein
PA0292	155.127	167.812	108.366	91.0283	161.47	99.6974	0.692582	0.0270163	0.0398313	aguA	agmatine deiminase
PA0295	348.58	364.924	97.8369	100.539	356.752	99.1878	1.84562	4.96583e-12	2.74867e-11	PA0295	polyamine binding protein
PA0297	271.929	300.996	115.825	115.484	286.462	115.654	1.30572	2.05989e-06	6.17968e-06	spuA	glutamine amidotransferase
PA0298	240.904	207.767	133.374	140.845	224.335	137.109	0.715061	0.012063	0.0191303	spuB	glutamine synthetase
PA0299	571.234	620.637	160.575	167.112	595.935	163.844	1.86143	2.21547e-14	1.44765e-13	spuC	aminotransferase
PA0300	372.306	378.242	114.07	120.012	375.274	117.041	1.68062	1.49721e-10	7.2848e-10	spuD	putrescine ABC transporter substrate-binding protein SpuD
PA0304	295.655	388.897	131.18	140.845	342.276	136.013	1.32525	1.87323e-06	5.65405e-06	spuH	polyamine transporter PotI
PA0307	195.278	231.74	82.4814	69.2902	213.509	75.8858	1.48704	1.33237e-06	4.12709e-06	PA0307	hypothetical protein
PA0310	354.055	271.695	111.438	105.52	312.875	108.479	1.53439	6.39667e-08	2.35484e-07	PA0310	hypothetical protein
PA0312	231.779	327.632	106.612	139.486	279.705	123.049	1.17707	0.000125603	0.000283349	PA0312	hypothetical protein
PA0314	140.527	183.794	61.861	62.9499	162.16	62.4055	1.36868	3.297e-05	8.14499e-05	PA0314	L-cysteine ABC transporter protein FliY
PA0315	253.679	239.731	144.342	154.884	246.705	149.613	0.723362	0.00881094	0.0142603	PA0315	hypothetical protein
PA0316	545.683	460.816	150.485	141.298	503.25	145.891	1.78946	2.48304e-12	1.41627e-11	serA	D-3-phosphoglycerate dehydrogenase
PA0317	432.532	426.188	175.492	164.847	429.36	170.17	1.33548	1.17182e-07	4.16425e-07	PA0317	hypothetical protein
PA0318	147.827	234.404	65.3709	69.2902	191.115	67.3305	1.4925	9.45547e-06	2.55948e-05	PA0318	hypothetical protein
PA0329	1332.27	1797.98	23.6915	19.9266	1565.13	21.809	6.16251	5.30189e-101	5.5364e-99	PA0329	hypothetical protein
PA0330	233.604	175.803	57.9125	60.6855	204.703	59.299	1.79574	1.70854e-08	6.77675e-08	rpiA	ribose-5-phosphate isomerase A
PA0332	412.456	575.354	32.9048	24.9082	493.905	28.9065	4.0889	2.29351e-39	4.01735e-38	PA0332	hypothetical protein
PA0336	890.614	1201.32	103.102	84.688	1045.97	93.8948	3.47468	2.15696e-39	3.80269e-38	ygdP	RNA pyrophosphohydrolase
PA0337	1279.34	1438.39	186.022	203.342	1358.87	194.682	2.80225	1.84015e-34	2.83864e-33	ptsP	phosphoenolpyruvate-protein phosphotransferase PtsP
PA0338	403.331	412.87	109.244	103.709	408.101	106.476	1.93779	1.09062e-13	6.87013e-13	PA0338	hypothetical protein
PA0342	242.729	258.377	75.4617	97.8214	250.553	86.6415	1.53067	3.15264e-07	1.06379e-06	thyA	thymidylate synthase
PA0345	189.803	245.058	97.8369	80.1592	217.431	88.9981	1.28116	3.57938e-05	8.79856e-05	PA0345	hypothetical protein
PA0353	469.032	492.78	206.642	216.475	480.906	211.559	1.18371	1.4461e-06	4.44388e-06	ilvD	dihydroxy-acid dehydratase
PA0355	275.579	594	59.6674	61.1384	434.79	60.4029	2.83909	1.64976e-15	1.13972e-14	pfpI	protease PfpI
PA0357	124.102	101.22	58.3512	68.3844	112.661	63.3678	0.838487	0.0180035	0.0274758	mutM	formamidopyrimidine-DNA glycosylase
PA0359	505.533	812.422	34.221	29.437	658.977	31.829	4.36626	6.45963e-44	1.36482e-42	PA0359	hypothetical protein
PA0360	315.73	316.978	186.899	182.962	316.354	184.931	0.774426	0.00294293	0.00522056	PA0360	hypothetical protein
PA0361	246.379	194.448	141.71	145.826	220.414	143.768	0.623827	0.0310648	0.0453325	PA0361	gamma-glutamyltranspeptidase
PA0362	323.03	535.399	41.2407	43.0233	429.215	42.132	3.3413	2.13654e-25	2.43216e-24	fdx1	4Fe-4S ferredoxin
PA0363	155.127	109.211	31.1499	38.4945	132.169	34.8222	1.93609	2.34353e-07	8.06936e-07	coaD	phosphopantetheine adenylyltransferase
PA0373	465.382	407.543	252.27	221.004	436.462	236.637	0.885884	0.000494724	0.00100537	ftsY	signal recognition particle receptor FtsY
PA0375	253.679	380.906	86.8687	80.1592	317.292	83.5139	1.91713	3.05819e-10	1.45666e-09	ftsX	cell division protein FtsX
PA0376	7086.58	8510.45	82.4814	99.6329	7798.52	91.0571	6.42036	7.83586e-165	2.36382e-162	rpoH	RNA polymerase sigma factor RpoH
PA0381	198.928	154.493	69.7582	68.3844	176.711	69.0713	1.36334	2.06119e-05	5.29436e-05	thiG	thiazole synthase
PA0382	144.177	106.547	57.035	60.2326	125.362	58.6338	1.10749	0.00161671	0.00301158	guanine-N	tRNA
PA0387	498.233	844.386	53.5251	43.0233	671.309	48.2742	3.79201	3.40837e-33	5.09847e-32	PA0387	non-canonical purine NTP pyrophosphatase
PA0388	250.029	362.26	21.4978	24.9082	306.144	23.203	3.71478	1.63045e-28	2.06371e-27	PA0388	hypothetical protein
PA0391	1087.72	1438.39	213.662	163.036	1263.05	188.349	2.74316	7.69381e-26	8.90776e-25	PA0391	hypothetical protein
PA0392	80.3012	95.8924	41.2407	52.5337	88.0968	46.8872	0.90278	0.0208081	0.0312553	PA0392	hypothetical protein
PA0393	124.102	170.475	38.6083	32.6071	147.289	35.6077	2.03781	1.70829e-08	6.77675e-08	proC	pyrroline-5-carboxylate reductase
PA0394	253.679	239.731	93.0109	96.9157	246.705	94.9633	1.37908	1.34115e-06	4.14953e-06	PA0394	hypothetical protein
PA0395	512.833	562.036	96.9595	97.3685	537.434	97.164	2.46592	2.59153e-22	2.56788e-21	pilT	twitching motility protein PilT
[truncated: 1,759 more rows]

## Sheet: A2
gene_id	A2_1	A2_2	PAO1_1	PAO1_2	A2	PAO1	log2FoldChange	pvalue	padj	gene_name	gene_description
PA0021	150.473	178.225	240.06	259.839	164.349	249.949	-0.604419	0.00189527	0.0488729	PA0021	hypothetical protein
PA0024	249.442	227.012	337.064	357.53	238.227	347.297	-0.543845	0.000826614	0.0239234	hemF	coproporphyrinogen III oxidase
PA0077	632.189	685.019	1058.22	1099.78	658.604	1079	-0.712018	1.63759e-12	1.43712e-10	icmF1	type VI secretion protein IcmF
PA0091	227.224	242.943	351.761	349.473	235.084	350.617	-0.576627	0.000347234	0.0111135	vgrG1	type VI secretion system protein VgrG
PA0219	468.587	464.977	592.801	650.603	466.782	621.702	-0.413275	0.000751064	0.0220894	PA0219	aldehyde dehydrogenase
PA0251	6.05932	3.98267	111.701	159.126	5.02099	135.414	-4.75449	5.57081e-18	7.39287e-16	PA0251	hypothetical protein
PA0457	152.493	129.437	286.112	264.874	140.965	275.493	-0.967144	7.52641e-07	3.624e-05	PA0457	hypothetical protein
PA0573	3.02966	3.98267	100.923	75.5344	3.50616	88.2288	-4.65259	1.42023e-12	1.2668e-10	PA0573	hypothetical protein
PA0574	14.1384	15.9307	332.165	291.059	15.0345	311.612	-4.37312	1.54793e-40	6.01593e-38	PA0574	hypothetical protein
PA0618	268.63	221.038	358.62	391.772	244.834	375.196	-0.615949	0.000184928	0.00613534	PA0618	bacteriophage protein
PA0718	2.01977	0	123.459	72.5131	1.00989	97.9863	-6.61065	1.24945e-09	7.72531e-08	PA0718	hypothetical protein
PA0719	0	0	32.3346	61.4347	0	46.8847	-7.98888	2.10891e-07	1.10333e-05	PA0719	hypothetical protein
PA0720	5.04943	0	105.822	123.876	2.52471	114.849	-5.51085	0.000139967	0.00488179	PA0720	helix destabilizing protein of bacteriophage Pf1
PA0722	0	0	24.4959	8.05701	0	16.2765	-6.46483	0.000155003	0.00529608	PA0722	hypothetical protein
PA0723	0	0	105.822	93.6627	0	99.7426	-9.07903	9.43841e-10	6.33941e-08	coaB	phage coat protein B
PA0725	2.01977	0	43.1128	39.2779	1.00989	41.1954	-5.3595	3.13027e-06	0.00013847	PA0725	hypothetical protein
PA0726	5.04943	0.995668	296.891	254.803	3.02255	275.847	-6.51866	2.46175e-25	5.15169e-23	PA0726	hypothetical protein
PA0728	8.07909	0	388.995	333.359	4.03954	361.177	-6.48373	0.000619357	0.0186183	PA0728	bacteriophage integrase
PA0729	23.2274	32.857	359.6	354.508	28.0422	357.054	-3.66924	4.91299e-44	2.22763e-41	PA0729	hypothetical protein
PA0821	9.08897	0	515.394	515.649	4.54449	515.521	-6.8269	0.000514536	0.0159977	PA0821	hypothetical protein
PA0823	1.00989	0	52.9112	35.2494	0.504943	44.0803	-6.45841	2.52962e-05	0.000976146	PA0823	hypothetical protein
PA0824	3.02966	0	158.734	136.969	1.51483	147.851	-6.6188	5.78296e-14	5.93681e-12	PA0824	hypothetical protein
PA0825	0	0.995668	95.0442	105.748	0.497834	100.396	-7.64555	2.41996e-07	1.23056e-05	PA0825	hypothetical protein
PA0826	290.847	362.423	589.862	718.081	326.635	653.971	-1.00094	1.19736e-11	9.72367e-10	PA0826	hypothetical protein
PA0877	523.121	531.687	818.164	858.071	527.404	838.118	-0.668117	1.20121e-09	7.51241e-08	PA0877	transcriptional regulator
PA0942	245.402	235.973	438.967	485.435	240.688	462.201	-0.941213	5.25447e-10	3.66533e-08	PA0942	transcriptional regulator
PA1001	834.166	945.884	1139.55	1206.54	890.025	1173.04	-0.398078	4.61872e-05	0.00172126	phnA	anthranilate synthase component I
PA1150	13.1285	0	736.837	780.523	6.56426	758.68	-6.85336	0.00160844	0.0418732	pys2	pyocin-S2
PA1509	245.402	229.999	618.277	624.418	237.701	621.348	-1.38637	1.80972e-23	3.64692e-21	PA1509	hypothetical protein
PA1510	360.529	359.436	602.6	527.734	359.983	565.167	-0.651035	1.34549e-06	6.20408e-05	PA1510	hypothetical protein
PA1873	136.335	138.398	250.838	263.867	137.366	257.353	-0.905576	3.8043e-06	0.000166024	PA1873	hypothetical protein
PA1900	1.00989	2.987	19.5967	21.1496	1.99844	20.3732	-3.3461	0.00103415	0.029004	phzB2	phenazine biosynthesis protein PhzB
PA2073	2.01977	8.96101	175.391	181.283	5.49039	178.337	-5.01596	4.98288e-23	9.6828e-21	PA2073	transporter membrane subunit
PA2074	8.07909	23.896	198.907	146.033	15.9876	172.47	-3.4302	8.8978e-07	4.24675e-05	PA2074	hypothetical protein
PA2108	12.1186	11.948	363.52	399.829	12.0333	381.674	-4.98715	1.25866e-47	7.6093e-45	PA2108	thiamine pyrophosphate protein
PA2109	0	1.99134	103.863	91.6485	0.995668	97.7556	-6.60788	8.90228e-10	6.05466e-08	PA2109	hypothetical protein
PA2166	106.038	111.515	201.846	214.518	108.776	208.182	-0.936247	1.81588e-05	0.000715957	PA2166	hypothetical protein
PA2182	0	0	67.6088	71.5059	0	69.5573	-8.55875	1.17461e-08	6.79902e-07	PA2182	hypothetical protein
PA2183	0	0.995668	24.4959	21.1496	0.497834	22.8228	-5.50916	0.000597156	0.0180507	PA2183	hypothetical protein
PA2184	4.03954	1.99134	96.024	114.812	3.01544	105.418	-5.13036	3.51427e-14	3.67714e-12	PA2184	hypothetical protein
PA2185	10.0989	9.95668	430.148	369.615	10.0278	399.882	-5.31779	3.35581e-47	1.82589e-44	katN	non-heme catalase KatN
PA2187	13.1285	16.9264	108.762	100.713	15.0274	104.737	-2.80045	7.46151e-12	6.24586e-10	PA2187	hypothetical protein
PA2188	6.05932	0.995668	169.512	177.254	3.52749	173.383	-5.62575	1.54856e-20	2.40734e-18	PA2188	alcohol dehydrogenase
PA2190	2.01977	0	73.4878	70.4988	1.00989	71.9933	-6.16524	1.89367e-08	1.08457e-06	PA2190	hypothetical protein
PA2192	5.04943	20.909	315.508	266.888	12.9792	291.198	-4.48646	9.67436e-08	5.2117e-06	PA2192	hypothetical protein
PA2222	73.7217	77.6621	145.996	128.912	75.6919	137.454	-0.86093	0.00118726	0.0329586	PA2222	hypothetical protein
PA2386	32.3164	32.857	193.028	175.24	32.5867	184.134	-2.49853	2.01069e-17	2.6048e-15	pvdA	L-ornithine N5-oxygenase
PA2387	1.00989	0	244.959	232.646	0.504943	238.803	-8.89573	1.03998e-09	6.6571e-08	fpvI	RNA polymerase sigma factor
PA2388	2.01977	8.96101	145.996	180.276	5.49039	163.136	-4.88729	3.66929e-21	5.87194e-19	fpvR	protein FpvR
PA2396	3.02966	0	122.48	116.827	1.51483	119.653	-6.31326	1.3418e-12	1.21679e-10	pvdF	pyoverdine synthetase F
PA2416	84.8304	77.6621	259.657	327.316	81.2463	293.486	-1.85271	5.86304e-17	7.41879e-15	treA	trehalase
PA2427	0	0	136.197	118.841	0	127.519	-9.43349	1.61178e-10	1.20133e-08	PA2427	hypothetical protein
PA2450	315.084	323.592	403.693	482.413	319.338	443.053	-0.471971	0.00156964	0.0410598	PA2450	hypothetical protein
PA2993	205.007	233.982	309.628	333.359	219.494	321.494	-0.550226	0.00125458	0.0341822	PA2993	hypothetical protein
PA3049	101.998	114.502	172.451	188.333	108.25	180.392	-0.736358	0.00129684	0.0351051	rmf	ribosome modulation factor
PA3132	297.916	282.77	459.544	493.492	290.343	476.518	-0.714699	6.53114e-07	3.17285e-05	PA3132	hydrolase
PA3463	27.2669	20.909	164.613	151.069	24.088	157.841	-2.71304	2.18621e-16	2.5859e-14	PA3463	hypothetical protein
PA3486	2.01977	0	91.1248	102.727	1.00989	96.9258	-6.59416	9.67049e-10	6.33941e-08	PA3486	hypothetical protein
PA3487	13.1285	0	796.607	739.23	6.56426	767.919	-6.87082	0.00156721	0.0410598	pldA	phospholipase D
PA3488	11.1087	0	712.342	708.01	5.55437	710.176	-6.99923	0.000782638	0.0228943	PA3488	hypothetical protein
PA3578	251.462	248.917	390.955	445.15	250.189	418.052	-0.740397	1.88581e-06	8.47993e-05	PA3578	hypothetical protein
PA3710	591.793	497.834	893.611	893.321	544.814	893.466	-0.713894	4.80851e-10	3.44251e-08	PA3710	GMC-type oxidoreductase
PA3849	213.086	208.095	461.503	449.178	210.59	455.341	-1.11261	4.76627e-13	4.54969e-11	PA3849	nucleoid-associated protein NdpA
PA3984	197.938	219.047	330.205	317.245	208.492	323.725	-0.634699	0.000190222	0.0062727	lnt	apolipoprotein N-acyltransferase
PA4062	245.402	257.878	358.62	403.858	251.64	381.239	-0.598985	0.000155738	0.00529608	PA4062	hypothetical protein
PA4142	157.542	204.112	400.753	400.836	180.827	400.795	-1.1478	3.83687e-11	2.98235e-09	PA4142	secretion protein
PA4143	345.381	328.57	551.648	569.026	336.976	560.337	-0.733665	3.26909e-08	1.83372e-06	PA4143	toxin transporter
PA4144	152.493	156.32	249.858	300.124	154.406	274.991	-0.832216	1.73387e-05	0.000693676	PA4144	hypothetical protein
PA4173	142.394	140.389	316.487	265.881	141.392	291.184	-1.04262	7.54397e-08	4.10467e-06	PA4173	hypothetical protein
PA4273	146.433	151.342	238.1	225.596	148.887	231.848	-0.639032	0.00124613	0.0341822	rplA	50S ribosomal protein L1
PA4290	490.805	512.769	785.829	815.772	501.787	800.801	-0.674219	1.94052e-09	1.17315e-07	PA4290	chemotaxis transducer
PA4304	224.195	270.822	379.197	441.121	247.508	410.159	-0.728124	8.92794e-06	0.000373669	rcpA	type II/III secretion system protein
PA4383	299.936	248.917	479.14	491.477	274.427	485.309	-0.822733	3.73388e-08	2.05212e-06	PA4383	camphor resistance protein CrcB
PA4525	4.03954	0	301.79	322.28	2.01977	312.035	-7.28119	2.20833e-22	3.75485e-20	pilA	type 4 fimbrial protein PilA
PA4526	127.246	147.359	288.072	285.017	137.302	286.544	-1.06115	3.65808e-08	2.03098e-06	pilB	type 4 fimbrial biogenesis protein PilB
PA4527	6.05932	0	365.479	321.273	3.02966	343.376	-6.82676	3.84997e-05	0.0014547	pilC	pseudo
PA4591	315.084	282.77	458.564	491.477	298.927	475.021	-0.668218	3.81418e-06	0.000166024	PA4591	hypothetical protein
PA4785	412.033	379.349	497.757	576.076	395.691	536.917	-0.440126	0.00122263	0.0337681	PA4785	acetyl-CoA acetyltransferase
PA4999	5.04943	8.96101	253.778	308.181	7.00522	280.979	-5.3231	1.36376e-33	3.90539e-31	waaL	O-antigen ligase WaaL
PA5078	304.986	277.791	407.612	403.858	291.388	405.735	-0.477762	0.00136907	0.0365152	PA5078	glucan biosynthesis protein G
PA5255	250.452	198.138	499.717	564.998	224.295	532.357	-1.24719	3.04058e-15	3.30875e-13	algQ	anti-RNA polymerase sigma 70 factor
PA5266	225.205	261.861	512.455	528.741	243.533	520.598	-1.09572	1.34227e-13	1.35246e-11	PA5266	hypothetical protein
PA5273	219.145	310.648	886.752	760.38	264.897	823.566	-1.63632	4.88909e-10	3.45474e-08	PA5273	hypothetical protein
PA5281	120.176	168.268	291.991	253.796	144.222	272.894	-0.919783	1.04769e-05	0.000431555	PA5281	hydrolase
PA5290	212.076	274.804	375.278	381.701	243.44	378.489	-0.636271	0.000151403	0.00521382	PA5290	hypothetical protein
PA5299	384.767	336.536	501.677	496.513	360.651	499.095	-0.468933	0.000665447	0.0198939	PA5299	hypothetical protein
PA5318	29.2867	27.8787	92.1047	86.6128	28.5827	89.3588	-1.64471	7.33698e-06	0.000313915	PA5318	hypothetical protein
PA5396	179.76	229.004	305.709	305.159	204.382	305.434	-0.579234	0.0013529	0.0362616	PA5396	hypothetical protein
PA5538	425.162	394.284	553.608	545.862	409.723	549.735	-0.424234	0.000966492	0.0275324	amiA	N-acetylmuramoyl-L-alanine amidase
PA0004	906.878	830.387	721.16	639.525	868.632	680.343	0.352099	0.00132169	0.0356007	gyrB	DNA gyrase subunit B
PA0041	3417.45	3478.86	2885.62	2651.76	3448.16	2768.69	0.316491	1.23221e-06	5.73032e-05	PA0041	hemagglutinin
PA0052	292.867	244.934	183.23	147.04	268.901	165.135	0.702585	0.000397054	0.0126338	PA0052	hypothetical protein
PA0053	187.839	221.038	2.93951	2.01425	204.439	2.47688	6.36366	2.98102e-20	4.38371e-18	PA0053	pseudo
PA0099	254.491	247.921	70.5483	63.4489	251.206	66.9986	1.90614	1.21706e-16	1.47156e-14	PA0099	hypothetical protein
PA0100	279.738	321.601	9.79837	4.0285	300.67	6.91344	5.43544	1.48419e-35	4.7503e-33	PA0100	hypothetical protein
PA0279	338.312	386.319	248.879	219.553	362.315	234.216	0.629179	0.000146892	0.0050907	PA0279	transcriptional regulator
PA0620	714.999	735.798	417.411	443.135	725.399	430.273	0.753743	2.20932e-10	1.60279e-08	PA0620	bacteriophage protein
PA0621	97.9589	98.5711	0	0	98.265	0	9.07086	9.81694e-10	6.3588e-08	PA0621	hypothetical protein
PA0688	172.691	139.393	15.6774	29.2067	156.042	22.442	2.80089	1.31498e-15	1.49059e-13	PA0688	alkaline phosphatase L
PA0689	344.371	352.466	2.93951	10.0713	348.419	6.50539	5.75295	1.07469e-38	3.65463e-36	PA0689	hypothetical protein
PA0690	3627.51	3830.33	196.947	230.632	3728.92	213.79	4.12558	0	0	PA0690	hypothetical protein
PA0832	202.987	231.991	122.48	108.77	217.489	115.625	0.911235	2.61734e-05	0.00100288	PA0832	hypothetical protein
PA0981	3351.81	3402.2	2247.75	2270.06	3377	2258.9	0.580155	2.81403e-20	4.2531e-18	PA0981	hypothetical protein
PA0984	1192.68	1224.67	874.015	909.435	1208.67	891.725	0.438889	1.46576e-06	6.646e-05	PA0984	colicin immunity protein
PA0985	1440.1	1268.48	949.462	990.005	1354.29	969.733	0.481855	2.97014e-07	1.49635e-05	pyoS5	pyocin S5
PA1036	322.154	348.484	173.431	150.062	335.319	161.746	1.05137	5.23917e-09	3.09851e-07	PA1036	hypothetical protein
PA1096	236.313	203.116	118.56	134.955	219.715	126.758	0.793813	0.000197693	0.00647981	PA1096	hypothetical protein
PA1112	877.591	916.014	716.261	687.867	896.803	702.064	0.353129	0.000562134	0.017183	PA1112	hypothetical protein
PA1316	973.53	1078.31	694.704	720.095	1025.92	707.4	0.536521	1.57119e-07	8.29983e-06	PA1316	major facilitator superfamily transporter
PA1331	667.535	712.898	469.342	420.979	690.216	445.16	0.632479	2.40317e-07	1.23056e-05	PA1331	hypothetical protein
PA1348	679.653	759.695	426.229	434.071	719.674	430.15	0.742676	1.08194e-09	6.84513e-08	PA1348	hypothetical protein
PA1366	312.055	396.276	0	1.00713	354.165	0.503563	9.47798	6.56684e-11	5.03242e-09	PA1366	hypothetical protein
PA1368	545.338	558.57	0	1.00713	551.954	0.503563	10.118	2.57715e-12	2.22576e-10	PA1368	hypothetical protein
PA1369	777.612	779.608	0	0	778.61	0	12.057	8.49045e-17	1.04992e-14	PA1369	hypothetical protein
PA1370	1393.64	1332.2	0	1.00713	1362.92	0.503563	11.422	2.28695e-15	2.53945e-13	PA1370	hypothetical protein
PA1371	640.268	643.201	0.979837	0	641.735	0.489919	10.3355	8.39564e-13	7.87598e-11	PA1371	hypothetical protein
PA1372	1711.76	1652.81	0	0	1682.28	0	13.1684	8.32966e-20	1.16209e-17	PA1372	hypothetical protein
PA1378	411.024	339.523	5.87902	7.04988	375.273	6.46445	5.86076	3.74092e-40	1.35696e-37	PA1378	hypothetical protein
PA1379	309.025	386.319	9.79837	16.114	347.672	12.9562	4.75013	2.91633e-43	1.2206e-40	PA1379	short-chain dehydrogenase
PA1380	182.789	159.307	3.91935	7.04988	171.048	5.48462	4.96761	1.49526e-22	2.62442e-20	PA1380	transcriptional regulator
PA1381	513.022	626.275	0.979837	4.0285	569.649	2.50417	7.8415	3.99267e-32	1.08621e-29	PA1381	hypothetical protein
PA1382	1599.66	1655.8	2.93951	19.1354	1627.73	11.0375	7.20652	1.25541e-11	1.00451e-09	PA1382	type II secretion system protein
PA1383	562.506	518.743	0	4.0285	540.625	2.01425	8.08771	5.64145e-28	1.33457e-25	PA1383	hypothetical protein
PA1384	657.436	779.608	0	8.05701	718.522	4.0285	7.48123	8.4843e-05	0.00309819	galE	UDP-glucose 4-epimerase
PA1385	700.861	696.967	1.95967	12.0855	698.914	7.02259	6.64088	5.96853e-12	5.07418e-10	PA1385	glycosyl transferase family protein
PA1386	1989.48	1895.75	8.81853	12.0855	1942.61	10.452	7.54103	9.66888e-118	2.63042e-114	PA1386	ABC transporter ATP-binding protein
PA1387	267.62	260.865	0	5.03563	264.242	2.51781	6.72014	2.97335e-06	0.000132606	PA1387	hypothetical protein
PA1388	577.655	634.24	0	1.00713	605.948	0.503563	10.2527	1.30146e-12	1.20021e-10	PA1388	hypothetical protein
PA1389	774.583	727.833	0	5.03563	751.208	2.51781	8.2275	1.00713e-08	5.89226e-07	PA1389	glycosyl transferase family protein
PA1390	667.535	616.318	1.95967	7.04988	641.926	4.50478	7.16554	2.69258e-46	1.33185e-43	PA1390	glycosyl transferase family protein
PA1391	367.598	419.176	0	5.03563	393.387	2.51781	7.29414	4.87212e-07	2.40993e-05	PA1391	glycosyl transferase family protein
PA1392	888.7	903.071	2.93951	5.03563	895.885	3.98757	7.81676	2.67745e-50	2.08114e-47	PA1392	hypothetical protein
PA1393	185.819	214.069	0	2.01425	199.944	1.00713	7.65273	3.09895e-13	3.06571e-11	cysC	adenylyl-sulfate kinase
PA1403	379.717	373.375	253.778	235.667	376.546	244.723	0.621422	7.68224e-05	0.00282426	PA1403	transcriptional regulator
PA1423	398.905	390.302	281.213	279.981	394.603	280.597	0.491862	0.0010291	0.029004	bdlA	biofilm dispersion protein
PA1428	764.484	736.794	585.943	576.076	750.639	581.009	0.369465	0.000797005	0.0231899	PA1428	hypothetical protein
PA1431	138.354	142.38	72.5079	70.4988	140.367	71.5034	0.973055	0.000241917	0.00788185	rsaL	regulatory protein RsaL
PA1470	223.185	199.134	110.722	147.04	211.159	128.881	0.713029	0.00125647	0.0341822	PA1470	short-chain dehydrogenase
PA1525	818.008	909.045	687.846	646.575	863.526	667.21	0.372055	0.00057951	0.0176152	alkB2	alkane-1 monooxygenase
PA1530	832.146	834.37	610.438	646.575	833.258	628.507	0.406998	0.000128449	0.00453824	PA1530	hypothetical protein
PA1535	580.684	592.422	438.967	439.107	586.553	439.037	0.417946	0.000708924	0.0210779	PA1535	acyl-CoA dehydrogenase
PA1630	763.474	736.794	378.217	455.221	750.134	416.719	0.848576	1.54232e-11	1.2162e-09	PA1630	transcriptional regulator
PA1655	327.203	345.497	88.1853	78.5558	336.35	83.3706	2.01185	5.6139e-23	1.01817e-20	PA1655	glutathione S-transferase
PA1703	1299.72	1457.66	1071.94	1093.74	1378.69	1082.84	0.348635	0.000113343	0.00403071	pcrD	type III secretory apparatus protein PcrD
PA1739	606.941	508.786	305.709	302.138	557.864	303.923	0.875992	9.64059e-10	6.33941e-08	PA1739	oxidoreductase
PA1757	406.984	427.141	302.77	269.91	417.063	286.34	0.542247	0.000305141	0.00988258	thrH	phosphoserine phosphatase
PA1776	327.203	315.627	208.705	219.553	321.415	214.129	0.586072	0.000487128	0.0152325	sigX	RNA polymerase sigma factor SigX
PA1781	989.688	887.14	724.1	760.38	938.414	742.24	0.338343	0.00115049	0.0321015	nirB	assimilatory nitrite reductase large subunit
PA1921	730.148	717.876	349.802	414.936	724.012	382.369	0.921556	4.19647e-13	4.07732e-11	PA1921	hypothetical protein
PA1944	663.495	600.388	413.491	466.299	631.941	439.895	0.522852	4.11058e-05	0.00154246	PA1944	hypothetical protein
PA2025	1386.57	1631.9	1102.32	1274.01	1509.24	1188.17	0.345446	0.000542126	0.0167597	gor	glutathione reductase
PA2029	203.997	235.973	20.5766	25.1781	219.985	22.8774	3.26686	5.23782e-26	1.18746e-23	PA2029	hypothetical protein
PA2033	184.809	177.229	113.661	101.72	181.019	107.69	0.748821	0.00101338	0.0287176	PA2033	hypothetical protein
PA2036	1155.31	1164.93	11.758	21.1496	1160.12	16.4538	6.14493	6.67183e-112	1.21005e-108	PA2036	hypothetical protein
PA2037	2964.02	2869.51	0	0	2916.76	0	13.9624	4.2534e-22	7.01295e-20	PA2037	hypothetical protein
PA2076	343.361	410.215	233.201	251.781	376.788	242.491	0.636244	0.000109111	0.00390575	PA2076	transcriptional regulator
PA2087	151.483	161.298	54.8709	33.2352	156.391	44.053	1.82578	1.35119e-09	8.26045e-08	PA2087	hypothetical protein
PA2191	1003.83	1079.3	744.676	745.273	1041.57	744.975	0.483571	9.59032e-07	4.53747e-05	exoY	adenylate cyclase
PA2210	462.528	449.046	310.608	321.273	455.787	315.941	0.528774	0.00018119	0.00604818	PA2210	major facilitator superfamily transporter
PA2224	484.745	440.085	238.1	245.739	462.415	241.92	0.934662	6.01818e-10	4.14493e-08	PA2224	hypothetical protein
PA2227	1176.52	989.694	716.261	719.088	1083.11	717.674	0.593628	3.24992e-08	1.83372e-06	vqsM	HTH-type transcriptional regulator VqsM
PA2228	1114.91	1123.11	498.737	485.435	1119.01	492.086	1.18516	1.81368e-30	4.69916e-28	PA2228	hypothetical protein
PA2273	595.833	657.141	417.411	452.2	626.487	434.805	0.527252	2.84963e-05	0.00108425	soxR	redox-sensitive transcriptional activator SoxR
PA2378	874.561	865.235	612.398	613.34	869.898	612.869	0.50526	1.4383e-06	6.57628e-05	PA2378	aldehyde dehydrogenase
PA2393	167.641	168.268	9.79837	11.0784	167.954	10.4384	4.00904	5.47145e-23	1.01817e-20	PA2393	dipeptidase
PA2402	532.21	501.817	19.5967	34.2423	517.013	26.9195	4.2676	1.55543e-64	1.41052e-61	PA2402	peptide synthase
PA2421	250.452	255.887	150.895	169.197	253.169	160.046	0.662016	0.000553254	0.0170071	PA2421	hypothetical protein
PA2457	223.185	231.991	8.81853	16.114	227.588	12.4663	4.19488	2.94659e-30	7.28745e-28	PA2457	hypothetical protein
PA2458	178.75	221.038	3.91935	11.0784	199.894	7.49887	4.7444	6.18193e-26	1.34543e-23	PA2458	hypothetical protein
PA2459	1495.64	1537.31	0	0	1516.48	0	13.0188	2.18146e-19	2.96734e-17	PA2459	hypothetical protein
PA2460	374.668	349.479	233.201	204.447	362.074	218.824	0.726012	1.15442e-05	0.000468745	PA2460	hypothetical protein
PA2462	6221.91	6277.69	2704.35	2823.98	6249.8	2764.17	1.17706	2.48087e-96	3.37461e-93	PA2462	hypothetical protein
PA2483	283.778	261.861	155.794	173.226	272.819	164.51	0.730025	0.000101619	0.00366166	PA2483	hypothetical protein
PA2484	404.964	414.198	265.536	318.252	409.581	291.894	0.489247	0.00145086	0.0385081	PA2484	hypothetical protein
PA2528	365.579	420.172	233.201	254.803	392.875	244.002	0.687607	1.79881e-05	0.000714403	PA2528	resistance-nodulation-cell division (RND) efflux membrane fusion protein
PA2542	1001.81	975.754	768.192	765.416	988.781	766.804	0.366752	0.000169047	0.00567768	PA2542	hypothetical protein
PA2570	980.599	887.14	543.81	599.24	933.87	571.525	0.708575	1.51741e-10	1.1467e-08	lecA	PA-I galactophilic lectin
PA2574	1230.04	1131.08	866.176	832.893	1180.56	849.535	0.474538	5.83545e-07	2.86042e-05	alkB1	alkane-1 monooxygenase
PA2623	608.961	570.518	396.834	482.413	589.739	439.624	0.424233	0.00148072	0.0391097	icd	isocitrate dehydrogenase
PA2696	458.488	562.552	383.116	347.458	510.52	365.287	0.482896	0.000889961	0.0254857	PA2696	transcriptional regulator
PA2752	445.36	459.003	339.024	287.031	452.181	313.027	0.530168	0.000316281	0.0101828	PA2752	hypothetical protein
PA2788	1064.42	1037.49	805.426	782.537	1050.95	793.981	0.404413	2.42648e-05	0.000949819	PA2788	chemotaxis transducer
PA2791	398.905	331.557	244.959	183.297	365.231	214.128	0.769384	2.50251e-05	0.000972583	PA2791	hypothetical protein
PA2795	419.103	401.254	265.536	249.767	410.178	257.652	0.670581	1.0549e-05	0.000431555	PA2795	tRNA-dihydrouridine synthase A
PA2818	474.646	446.059	0	0	460.353	0	11.2988	7.2051e-15	7.68685e-13	arr	aminoglycoside response regulator
PA2842	871.532	905.062	593.781	673.767	888.297	633.774	0.487445	7.44258e-06	0.000313915	PA2842	hypothetical protein
PA2938	686.722	673.071	538.91	521.691	679.897	530.301	0.358388	0.00179495	0.0465064	PA2938	transporter
PA2961	350.43	436.102	243	229.625	393.266	236.312	0.734874	1.04097e-05	0.000431555	holB	DNA polymerase III subunit delta'
PA3046	327.203	318.614	200.867	214.518	322.908	207.692	0.636859	0.000166148	0.00561497	PA3046	hypothetical protein
PA3141	606.941	636.232	456.604	482.413	621.587	469.509	0.405018	0.000842448	0.0242527	wbpM	nucleotide sugar epimerase/dehydratase WbpM
PA3164	891.729	883.157	620.237	674.774	887.443	647.506	0.454983	1.5633e-05	0.000630067	PA3164	pseudo
PA3248	193.898	220.043	102.883	120.855	206.97	111.869	0.888308	6.34078e-05	0.00234695	PA3248	hypothetical protein
PA3341	753.375	837.357	268.475	254.803	795.366	261.639	1.60393	1.7875e-34	5.40321e-32	PA3341	transcriptional regulator
PA3577	186.829	144.372	49.9717	56.3991	165.6	53.1854	1.63886	4.93483e-09	2.9506e-07	PA3577	hypothetical protein
PA3638	580.684	705.928	338.044	330.337	643.306	334.191	0.944949	8.59687e-12	7.08721e-10	PA3638	tRNA(Ile)-lysidine synthase
PA3825	663.495	588.44	437.987	481.406	625.967	459.697	0.445526	0.000433627	0.0136952	PA3825	hypothetical protein
PA3835	1489.58	1488.52	0.979837	16.114	1489.05	8.54693	7.44668	2.34675e-07	1.21606e-05	PA3835	hypothetical protein
PA3866	294.887	328.57	0.979837	14.0998	311.729	7.5398	5.37194	9.42179e-05	0.0034176	PA3866	pyocin protein
PA4075	743.276	710.907	371.358	364.58	727.091	367.969	0.982442	8.51436e-16	9.85673e-14	PA4075	hypothetical protein
PA4086	377.697	397.271	196.947	173.226	387.484	185.086	1.06554	2.01789e-10	1.48369e-08	cupB1	fimbrial subunit CupB1
PA4166	568.566	618.31	363.52	398.822	593.438	381.171	0.639029	1.00514e-06	4.71462e-05	PA4166	acetyltransferase
PA4211	101.998	136.406	46.0523	39.2779	119.202	42.6651	1.48194	4.05283e-06	0.000175011	phzB1	phenazine biosynthesis protein
PA4325	155.522	197.142	104.843	95.677	176.332	100.26	0.814521	0.000714396	0.0211252	PA4325	hypothetical protein
PA4503	192.888	237.965	97.9837	93.6627	215.426	95.8232	1.16881	3.27244e-07	1.63352e-05	PA4503	ABC transporter permease
PA4691	337.302	359.436	196.947	176.247	348.369	186.597	0.900381	1.55069e-07	8.27187e-06	PA4691	sulfite oxidase subunit YedZ
PA4832	1056.34	1238.61	556.547	585.14	1147.48	570.844	1.00757	3.7254e-20	5.33418e-18	PA4832	short-chain dehydrogenase
PA4930	244.392	240.952	154.814	147.04	242.672	150.927	0.684963	0.000435446	0.0136952	alr	biosynthetic alanine racemase
PA5087	430.211	437.098	34.2943	51.3634	433.655	42.8289	3.3425	8.86685e-49	6.03056e-46	PA5087	hypothetical protein
PA5088	652.386	642.206	5.87902	14.0998	647.296	9.98939	6.02539	9.64005e-66	1.04903e-62	PA5088	hypothetical protein
PA5253	393.856	472.942	253.778	277.967	433.399	265.872	0.705422	7.39674e-06	0.000313915	algP	alginate regulatory protein AlgP
PA5423	339.322	366.406	230.262	229.625	352.864	229.943	0.617918	0.00013884	0.00487373	PA5423	hypothetical protein

## Sheet: A17
gene_id	A17_1	A17_2	PAO1_1	PAO1_2	A17	PAO1	log2FoldChange	pvalue	padj	gene_name	gene_description
PA0009	77.7493	70.8547	140.606	138.616	74.302	139.611	-0.903432	0.00376239	0.00652436	glyQ	glycine--tRNA ligase subunit alpha
PA0013	32.3955	30.8064	146.17	116.85	31.601	131.51	-2.05296	5.38732e-07	1.74101e-06	PA0013	hypothetical protein
PA0021	10.7985	12.3226	90.8928	98.5203	11.5605	94.7065	-3.04814	1.27978e-07	4.48004e-07	PA0021	hypothetical protein
PA0023	92.8672	58.5322	154.332	184.439	75.6997	169.386	-1.1337	0.000608641	0.00123735	qor	oxygen-dependent quinone oxidoreductase
PA0026	36.7149	36.9677	73.4562	63.7709	36.8413	68.6135	-0.897857	0.0311101	0.0455118	plcB	phospholipase C
PA0027	41.0343	15.4032	79.7631	67.9713	28.2188	73.8672	-1.32224	0.00534033	0.00894341	PA0027	hypothetical protein
PA0029	19.4373	18.4838	117.604	107.303	18.9606	112.454	-2.5634	7.32649e-08	2.65023e-07	PA0029	sulfate transporter
PA0031	32.3955	21.5645	148.767	143.962	26.98	146.365	-2.40274	5.79876e-09	2.33067e-08	betC	choline sulfatase
PA0032	105.825	120.145	186.608	179.857	112.985	183.233	-0.705501	0.0105599	0.0168821	PA0032	transcriptional regulator
PA0034	10.7985	3.08064	44.1479	44.6778	6.93958	44.4129	-2.56874	0.000473018	0.000976263	PA0034	two-component response regulator
PA0036	105.825	120.145	173.995	182.912	112.985	178.453	-0.66725	0.0160545	0.024882	trpB	tryptophan synthase subunit beta
PA0037	45.3538	40.0483	179.56	181.384	42.701	180.472	-2.06871	3.72227e-09	1.53124e-08	trpI	HTH-type transcriptional regulator TrpI
PA0041	226.769	160.193	1092.57	1005.44	193.481	1049	-2.42171	3.83434e-24	3.37199e-23	PA0041	hemagglutinin
PA0042	25.9164	24.6451	142.09	141.671	25.2808	141.88	-2.48376	3.79218e-09	1.55764e-08	PA0042	hypothetical protein
PA0043	69.1105	52.3709	188.092	185.967	60.7407	187.029	-1.60153	6.11801e-07	1.96428e-06	PA0043	hypothetical protein
PA0050	75.5896	58.5322	156.558	127.924	67.0609	142.241	-1.06788	0.00148006	0.00279623	PA0050	hypothetical protein
PA0051	47.5135	30.8064	277.13	265.394	39.1599	271.262	-2.75422	3.5233e-15	2.22295e-14	phzH	phenazine-modifying protein
PA0052	25.9164	12.3226	69.3753	55.7518	19.1195	62.5635	-1.6512	0.00161907	0.00303352	PA0052	hypothetical protein
PA0056	15.1179	18.4838	122.798	117.613	16.8009	120.206	-2.85947	7.39177e-09	2.95127e-08	PA0056	transcriptional regulator
PA0057	6.47911	18.4838	83.844	83.6277	12.4815	83.7358	-2.84779	1.30701e-06	4.02032e-06	PA0057	hypothetical protein
PA0058	15.1179	9.24192	35.6151	46.2052	12.1799	40.9102	-1.70477	0.00686389	0.0112654	PA0058	hypothetical protein
PA0066	58.312	46.2096	156.187	143.58	52.2608	149.884	-1.50215	1.17616e-05	3.16245e-05	PA0066	hypothetical protein
PA0069	43.194	15.4032	94.9737	72.9355	29.2986	83.9546	-1.4522	0.00230485	0.00417428	PA0069	hypothetical protein
PA0094	21.597	36.9677	79.0211	71.4081	29.2824	75.2146	-1.40486	0.00184586	0.00341948	PA0094	hypothetical protein
PA0097	43.194	24.6451	94.6027	103.484	33.9196	99.0436	-1.50258	0.000273996	0.000588094	PA0097	hypothetical protein
PA0098	0	0	51.5678	51.1694	0	51.3686	-6.75847	7.10898e-06	1.96903e-05	PA0098	3-oxoacyl-ACP synthase
PA0099	0	0	26.7114	24.0573	0	25.3843	-5.74161	0.000228781	0.000497342	PA0099	hypothetical protein
PA0103	77.7493	73.9354	343.167	319.618	75.8423	331.392	-2.1236	1.04737e-13	6.09116e-13	PA0103	sulfate transporter
PA0107	12.9582	18.4838	46.3739	35.895	15.721	41.1344	-1.4187	0.0160511	0.024882	PA0107	cytochrome C oxidase assembly protein
PA0110	36.7149	27.7258	159.155	155.036	32.2203	157.095	-2.26054	5.38699e-09	2.16999e-08	PA0110	hypothetical protein
PA0111	10.7985	3.08064	27.8243	26.3484	6.93958	27.0864	-1.86326	0.0181884	0.0277376	PA0111	hypothetical protein
PA0112	17.2776	12.3226	106.474	84.3914	14.8001	95.4329	-2.65655	6.42767e-07	2.05398e-06	PA0112	hypothetical protein
PA0113	60.4717	80.0966	126.508	135.943	70.2841	131.225	-0.920177	0.00490332	0.00828313	PA0113	protoheme IX farnesyltransferase
PA0115	17.2776	40.0483	61.2135	71.79	28.663	66.5017	-1.2763	0.00821277	0.0132864	PA0115	hypothetical protein
PA0117	36.7149	40.0483	71.2303	73.6993	38.3816	72.4648	-0.923637	0.0225513	0.0338246	PA0117	short-chain dehydrogenase
PA0118	47.5135	18.4838	68.6333	72.9355	32.9986	70.7844	-1.04023	0.023133	0.0346356	PA0118	hypothetical protein
PA0129	73.4299	89.3386	152.106	129.069	81.3842	140.588	-0.801526	0.0114707	0.0182042	gabP	gamma-aminobutyrate permease
PA0133	77.7493	117.064	164.72	154.272	97.4068	159.496	-0.735641	0.0170766	0.0262041	PA0133	HTH-type transcriptional activator BauR
PA0135	25.9164	12.3226	199.593	201.623	19.1195	200.608	-3.32045	1.13842e-13	6.61355e-13	PA0135	hypothetical protein
PA0136	12.9582	9.24192	139.122	140.907	11.1001	140.014	-3.6208	9.577e-11	4.53445e-10	PA0136	ABC transporter ATP-binding protein
PA0137	8.63881	15.4032	113.894	85.9188	12.021	99.9065	-3.11407	1.2095e-07	4.25878e-07	PA0137	ABC transporter permease
PA0138	41.0343	43.129	122.056	137.088	42.0817	129.572	-1.6265	1.09977e-05	2.96589e-05	PA0138	ABC transporter permease
PA0142	75.5896	55.4515	141.348	145.107	65.5205	143.227	-1.10652	0.000710181	0.00142615	PA0142	8-oxoguanine deaminase
PA0143	21.597	27.7258	71.9723	69.1169	24.6614	70.5446	-1.53818	0.000959116	0.001872	nuh	nonspecific ribonucleoside hydrolase
PA0146	19.4373	9.24192	110.926	109.976	14.3396	110.451	-2.87489	3.17896e-08	1.19952e-07	PA0146	hypothetical protein
PA0147	34.5552	36.9677	73.8272	75.9904	35.7615	74.9088	-1.07212	0.00910216	0.0146422	PA0147	oxidoreductase
PA0150	12.9582	18.4838	52.6807	38.568	15.721	45.6244	-1.56834	0.00747042	0.0121872	PA0150	transmembrane sensor
PA0151	21.597	40.0483	225.563	185.203	30.8227	205.383	-2.79151	7.06969e-12	3.64294e-11	PA0151	TonB-dependent receptor
PA0153	12.9582	9.24192	79.3921	85.1551	11.1001	82.2736	-2.85546	1.15089e-06	3.55825e-06	pcaH	protocatechuate 3,4-dioxygenase subunit beta
PA0154	6.47911	9.24192	42.664	45.8234	7.86051	44.2437	-2.52932	0.000458021	0.000947474	pcaG	protocatechuate 3,4-dioxygenase subunit alpha
PA0159	82.0687	73.9354	227.047	216.515	78.002	221.781	-1.49994	3.32038e-07	1.10327e-06	PA0159	transcriptional regulator
PA0160	28.0761	21.5645	75.3112	70.6444	24.8203	72.9778	-1.53345	0.000853123	0.00168361	PA0160	hypothetical protein
PA0164	101.506	67.7741	159.897	158.854	84.64	159.376	-0.888019	0.00438399	0.007478	PA0164	gamma-glutamyltranspeptidase
PA0165	28.0761	15.4032	94.9737	75.2267	21.7397	85.1002	-1.91925	7.40115e-05	0.000172874	PA0165	hypothetical protein
PA0166	23.7567	18.4838	90.5218	95.8472	21.1203	93.1845	-2.11826	5.93836e-06	1.66176e-05	PA0166	transporter
PA0169	41.0343	30.8064	87.1829	85.9188	35.9204	86.5509	-1.24598	0.00204799	0.00374913	PA0169	hypothetical protein
PA0173	47.5135	27.7258	66.4074	78.6635	37.6196	72.5354	-0.909428	0.0323965	0.0473044	PA0173	chemotaxis response regulator protein-glutamate methylesterase
PA0182	21.597	21.5645	74.5692	71.79	21.5808	73.1796	-1.7616	0.000236279	0.000512001	PA0182	3-ketoacyl-ACP reductase
PA0183	38.8746	73.9354	158.413	169.546	56.405	163.98	-1.58461	1.02045e-05	2.76849e-05	atsA	arylsulfatase
PA0184	10.7985	6.16128	64.5524	53.4606	8.4799	59.0065	-2.74367	4.41442e-05	0.000107123	PA0184	ABC transporter ATP-binding protein
PA0185	19.4373	15.4032	182.528	181.766	17.4203	182.147	-3.36221	5.22687e-13	2.92985e-12	PA0185	ABC transporter permease
PA0186	23.7567	15.4032	145.799	149.69	19.58	147.745	-2.87363	2.78338e-10	1.27234e-09	PA0186	ABC transporter
PA0187	19.4373	15.4032	101.281	98.5203	17.4203	99.9004	-2.49713	4.07703e-07	1.33991e-06	PA0187	hypothetical protein
PA0188	12.9582	12.3226	107.216	120.668	12.6404	113.942	-3.16682	7.69222e-09	3.06222e-08	PA0188	hypothetical protein
PA0189	30.2358	15.4032	152.106	115.704	22.8195	133.905	-2.49607	5.66368e-08	2.07643e-07	PA0189	porin
PA0190	25.9164	3.08064	90.1508	79.4272	14.4985	84.789	-2.41431	1.85584e-05	4.79972e-05	PA0190	acid phosphatase
PA0191	38.8746	24.6451	209.61	205.823	31.7599	207.717	-2.66834	2.19257e-12	1.17326e-11	PA0191	transcriptional regulator
PA0192	28.0761	27.7258	230.014	221.862	27.9009	225.938	-3.01633	1.34911e-14	8.28087e-14	PA0192	TonB-dependent receptor
PA0193	2.1597	6.16128	62.3265	64.1527	4.16049	63.2396	-4.04155	9.75549e-06	2.65596e-05	PA0193	hypothetical protein
PA0194	4.3194	12.3226	86.4409	82.1002	8.32098	84.2706	-3.44946	3.79436e-07	1.25156e-06	PA0194	hypothetical protein
PA0197	0	3.08064	43.035	39.3317	1.54032	41.1833	-5.00109	0.000584405	0.00119076	tonB2	transporter TonB
PA0198	6.47911	6.16128	45.6319	36.6587	6.32019	41.1453	-2.69767	0.000581571	0.00118543	exbB1	transporter ExbB
PA0211	43.194	21.5645	69.3753	68.7351	32.3793	69.0552	-1.04325	0.0187023	0.0284813	mdcD	malonate decarboxylase subunit beta
PA0216	38.8746	55.4515	143.574	130.978	47.1631	137.276	-1.56955	1.48929e-05	3.91895e-05	PA0216	malonate transporter MadM
PA0217	19.4373	18.4838	88.2959	96.9928	18.9606	92.6443	-2.2838	2.6641e-06	7.90033e-06	PA0217	transcriptional regulator
PA0219	12.9582	21.5645	224.45	246.683	17.2613	235.566	-3.82473	5.25039e-16	3.43237e-15	PA0219	aldehyde dehydrogenase
PA0220	21.597	18.4838	121.685	143.198	20.0404	132.442	-2.70917	5.07865e-09	2.05188e-08	PA0220	amino acid APC family transporter
PA0221	12.9582	18.4838	146.912	137.47	15.721	142.191	-3.21432	1.52133e-10	7.1223e-10	PA0221	aminotransferase
PA0222	25.9164	6.16128	227.789	236.372	16.0389	232.08	-3.73244	2.68474e-15	1.70236e-14	PA0222	hypothetical protein
PA0223	6.47911	6.16128	80.876	83.2458	6.32019	82.0609	-3.69299	4.22801e-07	1.38534e-06	PA0223	dihydrodipicolinate synthetase
PA0224	30.2358	33.887	70.1173	83.6277	32.0614	76.8725	-1.27071	0.00317757	0.00559426	PA0224	class II aldolase/adducin domain-containing protein
PA0225	45.3538	58.5322	136.896	136.706	51.943	136.801	-1.41711	4.54701e-05	0.000109971	PA0225	transcriptional regulator
PA0226	4.3194	9.24192	74.1982	76.7542	6.78066	75.4762	-3.55961	1.22922e-06	3.78962e-06	PA0226	CoA transferase subunit A
PA0228	51.8329	52.3709	100.91	88.21	52.1019	94.5598	-0.860785	0.0178465	0.0272928	pcaF	beta-ketoadipyl CoA thiolase
PA0229	32.3955	43.129	112.781	84.0095	37.7622	98.3954	-1.40368	0.000749881	0.00149976	pcaT	dicarboxylic acid transporter PcaT
PA0234	19.4373	12.3226	81.247	81.3365	15.8799	81.2918	-2.31312	8.62282e-06	2.36062e-05	PA0234	hypothetical protein
PA0235	19.4373	15.4032	164.349	145.871	17.4203	155.11	-3.13101	4.50928e-11	2.20825e-10	pcaK	4-hydroxybenzoate transporter PcaK
PA0236	41.0343	30.8064	118.346	103.484	35.9204	110.915	-1.60341	5.20321e-05	0.000124702	PA0236	transcriptional regulator
PA0237	4.3194	3.08064	115.007	115.322	3.70002	115.165	-4.92064	3.12329e-08	1.17933e-07	PA0237	oxidoreductase
PA0238	17.2776	18.4838	61.2135	66.4439	17.8807	63.8287	-1.84197	0.000388866	0.000813098	PA0238	hypothetical protein
PA0239	15.1179	18.4838	99.0546	82.8639	16.8009	90.9593	-2.45642	1.86574e-06	5.65244e-06	PA0239	hypothetical protein
PA0240	10.7985	3.08064	88.2959	86.3007	6.93958	87.2983	-3.53556	2.28999e-07	7.77079e-07	PA0240	porin
PA0241	4.3194	9.24192	93.4897	92.4105	6.78066	92.9501	-3.86148	9.10778e-08	3.25767e-07	PA0241	major facilitator superfamily transporter
PA0242	58.312	33.887	197.367	197.041	46.0995	197.204	-2.05449	4.56785e-09	1.85657e-08	PA0242	hypothetical protein
PA0244	0	6.16128	52.6807	58.0429	3.08064	55.3618	-4.42434	5.31725e-05	0.000127155	PA0244	shikimate 5-dehydrogenase
PA0246	34.5552	43.129	93.1188	88.21	38.8421	90.6644	-1.24082	0.00168357	0.0031456	PA0246	major facilitator superfamily transporter
PA0247	30.2358	40.0483	149.138	140.525	35.1421	144.832	-2.06801	8.29798e-08	2.98771e-07	pobA	4-hydroxybenzoate 3-monooxygenase
PA0248	56.1523	43.129	173.624	188.258	49.6406	180.941	-1.84472	6.07406e-08	2.21491e-07	PA0248	transcriptional regulator
PA0251	12.9582	6.16128	42.293	60.3341	9.55975	51.3135	-2.35733	0.00043128	0.000896943	PA0251	hypothetical protein
PA0252	0	3.08064	32.2762	39.7136	1.54032	35.9949	-4.80551	0.00104085	0.00201701	PA0252	hypothetical protein
PA0260	133.902	123.226	222.224	245.919	128.564	234.071	-0.859436	0.00114027	0.00219246	PA0260	hypothetical protein
PA0262	34.5552	36.9677	110.184	89.3556	35.7615	99.77	-1.48585	0.000262985	0.000566028	PA0262	hypothetical protein
PA0267	28.0761	36.9677	125.024	131.36	32.5219	128.192	-2.00325	5.31366e-07	1.72131e-06	PA0267	hypothetical protein
PA0268	92.8672	77.016	136.525	138.998	84.9416	137.761	-0.685343	0.0244284	0.0363944	PA0268	transcriptional regulator
PA0270	0	6.16128	33.7602	46.5871	3.08064	40.1736	-3.95315	0.000440304	0.000913611	PA0270	hypothetical protein
PA0272	15.1179	40.0483	87.5539	89.3556	27.5831	88.4547	-1.75691	0.000189758	0.000417022	PA0272	transcriptional regulator
PA0273	4.3194	6.16128	61.9555	69.4988	5.24034	65.7271	-3.68883	5.57698e-06	1.57198e-05	PA0273	major facilitator superfamily transporter
PA0274	6.47911	6.16128	47.8578	58.8067	6.32019	53.3323	-3.0714	5.70502e-05	0.00013571	PA0274	hypothetical protein
PA0278	21.597	21.5645	73.0852	75.9904	21.5808	74.5378	-1.78805	0.000183616	0.00040402	PA0278	hypothetical protein
PA0280	58.312	40.0483	99.0546	92.4105	49.1801	95.7325	-0.934204	0.0119612	0.0188997	cysA	sulfate.thiosulfate ABC transporter ATP-binding protein CysA
PA0282	8.63881	3.08064	62.6975	52.6969	5.85972	57.6972	-3.20083	2.69837e-05	6.79728e-05	cysT	sulfate transporter CysT
PA0283	28.0761	12.3226	110.184	101.575	20.1993	105.88	-2.31971	9.86282e-07	3.08092e-06	sbp	sulfate-binding protein
PA0285	105.825	101.661	306.068	290.978	103.743	298.523	-1.52209	1.15123e-08	4.49522e-08	PA0285	hypothetical protein
PA0287	28.0761	21.5645	96.0867	93.5561	24.8203	94.8214	-1.9102	1.67132e-05	4.3683e-05	gpuP	3-guanidinopropionate transporter
PA0288	0	6.16128	93.1188	77.136	3.08064	85.1274	-5.05022	2.75208e-06	8.12448e-06	gpuA	guanidinopropionase
PA0293	17.2776	15.4032	66.4074	68.3532	16.3404	67.3803	-2.03301	0.000117659	0.000266897	aguB	N-carbamoylputrescine amidohydrolase
PA0305	112.305	132.468	309.407	268.83	122.386	289.118	-1.25034	3.26792e-06	9.51274e-06	PA0305	hypothetical protein
PA0307	15.1179	36.9677	69.7463	58.4248	26.0428	64.0856	-1.36633	0.00632609	0.0104539	PA0307	hypothetical protein
PA0308	43.194	55.4515	138.009	159.236	49.3228	148.622	-1.61092	5.68482e-06	1.59756e-05	PA0308	hypothetical protein
PA0311	10.7985	9.24192	76.4242	73.3174	10.0202	74.8708	-2.88532	2.83404e-06	8.3347e-06	PA0311	hypothetical protein
PA0313	62.6314	58.5322	103.507	104.63	60.5818	104.068	-0.775685	0.022518	0.0337895	PA0313	L-cysteine ABC transporter protein YecS
PA0321	28.0761	21.5645	112.781	111.504	24.8203	112.142	-2.15167	7.43092e-07	2.35103e-06	PA0321	acetylpolyamine aminohydrolase
PA0322	17.2776	18.4838	96.4577	81.7184	17.8807	89.088	-2.32344	3.8939e-06	1.12146e-05	PA0322	transporter
PA0323	17.2776	21.5645	102.023	117.995	19.421	110.009	-2.52337	1.46085e-07	5.08114e-07	PA0323	ABC transporter
PA0324	12.9582	12.3226	70.4883	75.6086	12.6404	73.0484	-2.52569	9.76773e-06	2.65796e-05	PA0324	ABC transporter permease
PA0325	19.4373	9.24192	68.6333	74.463	14.3396	71.5482	-2.25237	4.02273e-05	9.84543e-05	PA0325	ABC transporter permease
PA0326	28.0761	3.08064	85.3279	114.558	15.5784	99.9432	-2.55085	5.81782e-06	1.63055e-05	PA0326	ABC transporter ATP-binding protein
PA0327	88.5478	104.742	166.575	174.511	96.6448	170.543	-0.830304	0.00415323	0.0071202	PA0327	hypothetical protein
PA0328	88.5478	132.468	209.61	220.334	110.508	214.972	-0.983377	0.000756427	0.00151174	PA0328	hypothetical protein
PA0334	62.6314	43.129	104.619	103.866	52.8802	104.243	-0.952698	0.00811592	0.0131414	PA0334	major facilitator superfamily transporter
PA0335	53.9926	33.887	85.3279	75.9904	43.9398	80.6592	-0.84398	0.0335342	0.0488474	PA0335	hypothetical protein
PA0346	47.5135	40.0483	166.946	179.857	43.7809	173.401	-1.97132	2.13002e-08	8.16209e-08	PA0346	hypothetical protein
PA0347	30.2358	12.3226	125.766	103.484	21.2792	114.625	-2.35595	6.15579e-07	1.97524e-06	glpQ	glycerophosphoryl diester phosphodiesterase
PA0348	51.8329	70.8547	132.815	115.322	61.3438	124.068	-1.03828	0.0026877	0.00481779	PA0348	hypothetical protein
PA0349	36.7149	24.6451	226.676	185.967	30.68	206.321	-2.71439	6.08889e-12	3.14651e-11	PA0349	hypothetical protein
PA0352	38.8746	40.0483	94.9737	108.831	39.4615	101.902	-1.37094	0.000419179	0.000873452	PA0352	transporter
PA0358	10.7985	15.4032	33.3892	38.1861	13.1009	35.7877	-1.48161	0.0181707	0.0277184	PA0358	hypothetical protein
PA0364	64.7911	36.9677	154.703	143.198	50.8794	148.951	-1.50988	2.51993e-05	6.38336e-05	PA0364	oxidoreductase
PA0383	38.8746	58.5322	158.413	142.052	48.7034	150.233	-1.65722	4.00302e-06	1.15105e-05	PA0383	hypothetical protein
PA0397	129.582	92.4192	175.85	179.475	111.001	177.662	-0.659237	0.0224628	0.0337159	PA0397	cation efflux system protein
PA0418	51.8329	58.5322	92.3768	109.212	55.1825	100.795	-0.877707	0.0145628	0.0227521	PA0418	hypothetical protein
PA0433	15.1179	21.5645	55.6487	54.6062	18.3412	55.1274	-1.61968	0.00220875	0.00401498	PA0433	hypothetical protein
PA0434	28.0761	64.6934	160.268	144.344	46.3848	152.306	-1.77353	6.62236e-06	1.838e-05	PA0434	hypothetical protein
PA0438	30.2358	12.3226	78.6501	82.1002	21.2792	80.3752	-1.84601	0.000148082	0.000331336	codB	cytosine permease
PA0439	49.6732	49.2902	88.6669	93.5561	49.4817	91.1115	-0.880099	0.0161282	0.0249677	PA0439	dihydropyrimidine dehydrogenase
PA0440	45.3538	21.5645	93.4897	74.463	33.4591	83.9764	-1.27659	0.00400934	0.0068977	PA0440	oxidoreductase
PA0443	51.8329	49.2902	188.463	197.041	50.5615	192.752	-1.92642	7.16272e-09	2.86192e-08	PA0443	transporter
PA0450	34.5552	24.6451	171.027	145.871	29.6002	158.449	-2.39051	3.36116e-09	1.39007e-08	PA0450	phosphate transporter
PA0454	144.7	123.226	232.24	219.952	133.963	226.096	-0.745787	0.00445869	0.00759111	PA0454	hypothetical protein
PA0455	101.506	55.4515	129.847	136.706	78.4788	133.277	-0.730478	0.0330004	0.0481344	dbpA	ATP-dependent RNA helicase DbpA
PA0457	51.8329	46.2096	108.329	100.43	49.0212	104.379	-1.08169	0.00278392	0.00497548	PA0457	hypothetical protein
PA0458	73.4299	98.5805	155.816	156.563	86.0052	156.19	-0.880207	0.00398579	0.00686569	PA0458	major facilitator superfamily transporter
PA0464	88.5478	110.903	175.85	151.217	99.7254	163.533	-0.727381	0.014955	0.0233178	creC	sensory histidine kinase CreC
PA0465	12.9582	9.24192	68.2624	56.5155	11.1001	62.3889	-2.45799	5.69026e-05	0.000135418	creD	hypothetical protein
PA0466	12.9582	21.5645	43.7769	38.568	17.2613	41.1725	-1.29777	0.0225539	0.0338246	PA0466	hypothetical protein
PA0470	101.506	107.822	199.222	175.656	104.664	187.439	-0.844561	0.00293371	0.0052157	fiuA	ferrichrome receptor FiuA
PA0471	4.3194	9.24192	80.5051	64.5346	6.78066	72.5198	-3.50096	2.46484e-06	7.36873e-06	PA0471	transmembrane sensor
PA0472	8.63881	15.4032	93.8607	98.1384	12.021	95.9996	-3.05781	1.12315e-07	3.96759e-07	PA0472	RNA polymerase sigma factor
PA0474	2.1597	0	16.6946	29.0215	1.07985	22.858	-4.16649	0.00630349	0.0104277	PA0474	esterase
PA0475	25.9164	24.6451	84.586	77.5179	25.2808	81.0519	-1.67646	0.000205239	0.000449406	PA0475	transcriptional regulator
PA0476	32.3955	24.6451	163.236	162.673	28.5203	162.955	-2.48911	4.85245e-10	2.1706e-09	PA0476	permease
PA0477	23.7567	18.4838	135.412	149.308	21.1203	142.36	-2.72848	1.14146e-09	4.94301e-09	PA0477	transcriptional regulator
PA0478	38.8746	15.4032	81.247	67.2076	27.1389	74.2273	-1.38734	0.00361827	0.0062865	PA0478	N-acetyltransferase
PA0480	12.9582	9.24192	67.8914	62.6253	11.1001	65.2583	-2.52225	2.81865e-05	7.05442e-05	PA0480	3-oxoadipate enol-lactonase
PA0481	23.7567	18.4838	63.0685	56.5155	21.1203	59.792	-1.47988	0.00291806	0.00519467	PA0481	hypothetical protein
PA0485	49.6732	61.6128	124.653	122.578	55.643	123.615	-1.16795	0.000694628	0.00139802	PA0485	hypothetical protein
PA0489	19.4373	6.16128	57.5036	67.5895	12.7993	62.5465	-2.19499	0.000182822	0.000402922	PA0489	phosphoribosyl transferase
PA0491	84.2284	58.5322	149.509	155.418	71.3803	152.464	-1.07037	0.000868776	0.00171106	PA0491	transcriptional regulator
PA0492	28.0761	12.3226	62.6975	74.463	20.1993	68.5802	-1.69843	0.000833219	0.00164942	PA0492	hypothetical protein
PA0494	17.2776	6.16128	80.5051	66.8258	11.7194	73.6654	-2.56215	1.36694e-05	3.62867e-05	PA0494	acetyl-CoA carboxylase biotin carboxylase subunit
PA0495	8.63881	21.5645	40.438	42.3866	15.1016	41.4123	-1.53232	0.0113197	0.0180014	PA0495	hypothetical protein
PA0496	23.7567	30.8064	93.1188	95.0835	27.2816	94.1011	-1.80945	3.26219e-05	8.08987e-05	PA0496	hypothetical protein
PA0507	62.6314	55.4515	186.238	190.931	59.0414	188.584	-1.66581	1.93999e-07	6.65805e-07	PA0507	acyl-CoA dehydrogenase
PA0521	4.3194	6.16128	41.551	43.5322	5.24034	42.5416	-3.05981	0.000275253	0.000590325	PA0521	cytochrome C oxidase subunit
PA0523	8.63881	3.08064	46.3739	37.0406	5.85972	41.7072	-2.73644	0.000553511	0.00113248	norC	nitric oxide reductase subunit C
PA0524	8.63881	9.24192	149.509	159.618	8.94036	154.564	-4.11933	1.73566e-11	8.74436e-11	norB	nitric oxide reductase subunit B
PA0525	17.2776	21.5645	129.476	118.759	19.421	124.117	-2.69812	1.01446e-08	3.98875e-08	PA0525	denitrification protein NorD
PA0527	101.506	58.5322	155.074	124.869	80.0191	139.971	-0.777191	0.0252339	0.0374608	dnr	transcriptional regulator Dnr
PA0528	19.4373	40.0483	130.218	141.671	29.7428	135.944	-2.2548	1.09262e-07	3.86727e-07	PA0528	transcriptional regulator
PA0532	12.9582	9.24192	51.1968	63.0071	11.1001	57.102	-2.33033	0.000163691	0.000363118	PA0532	hypothetical protein
PA0533	64.7911	110.903	167.688	160.764	87.8471	164.226	-0.934104	0.0040943	0.00702583	PA0533	transcriptional regulator
PA0539	49.6732	30.8064	94.6027	119.523	40.2398	107.063	-1.37707	0.000609939	0.00123952	PA0539	hypothetical protein
PA0550	58.312	33.887	118.717	122.196	46.0995	120.456	-1.34642	0.000304806	0.000648071	PA0550	hypothetical protein
PA0557	23.7567	40.0483	64.5524	61.8616	31.9025	63.207	-1.02694	0.0222315	0.0334058	PA0557	hypothetical protein
PA0558	25.9164	43.129	93.8607	116.468	34.5227	105.164	-1.64737	9.43778e-05	0.000217912	PA0558	hypothetical protein
PA0559	45.3538	49.2902	240.031	234.463	47.322	237.247	-2.33311	2.29072e-12	1.22217e-11	PA0559	hypothetical protein
PA0560	25.9164	21.5645	76.7951	65.6802	23.7405	71.2377	-1.56967	0.000872351	0.00171686	PA0560	hypothetical protein
PA0564	8.63881	3.08064	87.1829	100.811	5.85972	93.9972	-3.9005	9.38408e-08	3.34767e-07	PA0564	transcriptional regulator
PA0565	19.4373	6.16128	67.1494	86.3007	12.7993	76.725	-2.48828	1.67519e-05	4.37631e-05	PA0565	hypothetical protein
PA0569	6.47911	3.08064	23.7434	25.2029	4.77987	24.4731	-2.2857	0.0114459	0.0181755	PA0569	hypothetical protein
PA0570	0	0	8.90379	8.78281	0	8.8433	-4.22025	0.0154373	0.0240215	PA0570	hypothetical protein
PA0572	41.0343	64.6934	263.775	268.83	52.8639	266.303	-2.37034	7.3065e-13	4.06199e-12	PA0572	hypothetical protein
PA0575	41.0343	70.8547	264.146	256.993	55.9445	260.569	-2.26256	1.03867e-11	5.29684e-11	PA0575	hypothetical protein
PA0582	21.597	33.887	60.8425	72.5537	27.742	66.6981	-1.3019	0.00521868	0.00876401	folB	dihydroneopterin aldolase
PA0583	15.1179	33.887	50.8258	55.3699	24.5025	53.0978	-1.1777	0.0210075	0.0317423	PA0583	hypothetical protein
PA0600	112.305	77.016	296.422	329.928	94.6603	313.175	-1.70199	3.2227e-09	1.33457e-08	PA0600	two-component sensor
PA0602	181.415	209.483	282.695	291.36	195.449	287.028	-0.561741	0.0183004	0.0279005	PA0602	ABC transporter
PA0606	43.194	27.7258	99.7966	100.811	35.4599	100.304	-1.46504	0.000263411	0.000566721	PA0606	ABC transporter permease
PA0608	73.4299	67.7741	113.152	136.325	70.602	124.738	-0.815594	0.0136376	0.0213928	PA0608	phosphoglycolate phosphatase
PA0615	0	0	22.2595	30.1671	0	26.2133	-5.78762	0.000209005	0.000456729	PA0615	hypothetical protein
PA0616	4.3194	0	47.4869	45.0597	2.1597	46.2733	-4.20462	0.000166708	0.000369206	PA0616	hypothetical protein
PA0618	10.7985	0	135.783	148.544	5.39926	142.163	-4.50476	3.20041e-10	1.45439e-09	PA0618	bacteriophage protein
PA0619	2.1597	0	31.9052	30.1671	1.07985	31.0361	-4.60557	0.00181397	0.00336384	PA0619	bacteriophage protein
PA0620	12.9582	0	158.042	168.019	6.47911	163.031	-4.44144	1.8276e-11	9.19905e-11	PA0620	bacteriophage protein
PA0622	58.312	9.24192	79.0211	86.3007	33.7769	82.6609	-1.21588	0.0245763	0.0365947	PA0622	bacteriophage protein
PA0623	4.3194	3.08064	21.8885	14.5107	3.70002	18.1996	-2.2655	0.0309275	0.0452692	PA0623	bacteriophage protein
PA0626	2.1597	0	53.0517	41.241	1.07985	47.1464	-5.20765	0.000340402	0.000718964	PA0626	hypothetical protein
PA0628	8.63881	0	115.007	103.484	4.3194	109.246	-4.44565	2.34417e-08	8.95736e-08	PA0628	hypothetical protein
PA0657	239.727	200.242	368.023	368.114	219.984	368.069	-0.73392	0.0014612	0.00276446	PA0657	ATPase
PA0669	73.4299	58.5322	206.642	187.494	65.981	197.068	-1.56188	7.06437e-07	2.24291e-06	PA0669	error-prone DNA polymerase
PA0672	21.597	43.129	165.462	150.835	32.363	158.149	-2.34861	8.32378e-09	3.30394e-08	hemO	heme oxygenase
PA0674	19.4373	6.16128	82.36	70.6444	12.7993	76.5022	-2.48291	1.34412e-05	3.57684e-05	vreA	hypothetical protein
PA0675	2.1597	0	50.4548	57.2792	1.07985	53.867	-5.39899	0.000183155	0.000403328	vreI	ECF sigma factor VreI
PA0676	4.3194	6.16128	80.876	63.7709	5.24034	72.3235	-3.82705	2.47364e-06	7.39095e-06	vreR	sigma factor regulator VreR
PA0677	10.7985	3.08064	45.6319	33.2219	6.93958	39.4269	-2.40135	0.00161337	0.00302807	PA0677	HxcW pseudopilin
PA0678	2.1597	0	30.4213	25.2029	1.07985	27.8121	-4.44809	0.00279826	0.00499721	PA0678	HxcU pseudopilin
PA0679	23.7567	18.4838	51.5678	60.3341	21.1203	55.9509	-1.38418	0.00606067	0.0100536	PA0679	hypothetical protein
PA0680	17.2776	3.08064	51.9387	61.4797	10.1791	56.7092	-2.35125	0.000247782	0.000535005	PA0680	HxcV pseudopilin
PA0681	2.1597	9.24192	69.0043	59.9522	5.70081	64.4783	-3.64553	7.69867e-06	2.11814e-05	PA0681	HxcT pseudopilin
PA0682	6.47911	3.08064	38.5831	29.0215	4.77987	33.8023	-2.74988	0.00174019	0.00323992	PA0682	HxcX atypical pseudopilin
PA0683	10.7985	9.24192	76.7951	68.7351	10.0202	72.7651	-2.84433	4.46089e-06	1.2726e-05	PA0683	type II secretion system protein
PA0684	2.1597	0	16.6946	27.494	1.07985	22.0943	-4.11747	0.0069368	0.0113713	PA0684	type II secretion system protein
PA0685	25.9164	18.4838	132.815	135.179	22.2001	133.997	-2.56152	6.54234e-09	2.6179e-08	PA0685	type II secretion system protein
PA0686	0	12.3226	66.7784	52.315	6.16128	59.5467	-3.50643	2.64302e-05	6.67334e-05	PA0686	type II secretion system protein HxcR
PA0687	6.47911	6.16128	101.281	98.5203	6.32019	99.9004	-3.97675	3.36692e-08	1.26516e-07	PA0687	type II secretion system protein
PA0691	19.4373	15.4032	255.984	226.444	17.4203	241.214	-3.7672	2.76688e-16	1.83759e-15	PA0691	hypothetical protein
PA0692	19.4373	12.3226	132.073	147.399	15.8799	139.736	-3.09212	3.75051e-10	1.69586e-09	PA0692	hypothetical protein
PA0693	8.63881	6.16128	115.378	125.251	7.40004	120.314	-3.98572	1.85404e-09	7.88401e-09	exbB2	transporter ExbB
PA0694	0	0	8.90379	16.0382	0	12.471	-4.71568	0.00513104	0.0086302	exbD2	transporter ExbD
PA0695	6.47911	6.16128	119.83	106.921	6.32019	113.376	-4.15934	6.49911e-09	2.60252e-08	PA0695	hypothetical protein
PA0696	34.5552	9.24192	103.877	121.05	21.8986	112.464	-2.26539	2.5793e-06	7.66863e-06	PA0696	hypothetical protein
PA0699	2.1597	15.4032	33.3892	28.6396	8.78145	31.0144	-1.96592	0.01191	0.0188243	PA0699	PpiC-type peptidyl-prolyl cis-trans isomerase
PA0701	56.1523	92.4192	115.378	125.251	74.2857	120.314	-0.726343	0.0342594	0.0497834	PA0701	transcriptional regulator
PA0702	6.47911	9.24192	60.1005	49.642	7.86051	54.8713	-2.84081	6.28756e-05	0.000148332	PA0702	hypothetical protein
PA0703	21.597	12.3226	83.844	88.5919	16.9598	86.2179	-2.29442	5.98343e-06	1.67351e-05	PA0703	major facilitator superfamily transporter
PA0707	8.63881	0	64.5524	65.2983	4.3194	64.9254	-3.70159	7.30985e-06	2.01951e-05	toxR	transcriptional regulator ToxR
PA0708	97.1866	67.7741	161.381	156.563	82.4803	158.972	-0.923688	0.0029248	0.00520326	PA0708	transcriptional regulator
PA0711	25.9164	6.16128	57.8746	50.7876	16.0389	54.3311	-1.66161	0.00385113	0.00666122	PA0711	hypothetical protein
PA0718	0	0	46.7449	27.494	0	37.1194	-6.29011	4.65087e-05	0.000112308	PA0718	hypothetical protein
PA0719	0	0	12.2427	23.2935	0	17.7681	-5.22639	0.00133495	0.00253888	PA0719	hypothetical protein
PA0720	0	0	40.067	46.969	0	43.518	-6.51906	1.71316e-05	4.4712e-05	PA0720	helix destabilizing protein of bacteriophage Pf1
PA0723	0	0	40.067	35.5131	0	37.7901	-6.31568	3.4366e-05	8.49909e-05	coaB	phage coat protein B
PA0724	0	0	291.228	273.795	0	282.511	-9.21784	2.97054e-10	1.35447e-09	PA0724	phage coat protein A
PA0725	0	0	16.3236	14.8926	0	15.6081	-5.03995	0.0018807	0.00347453	PA0725	hypothetical protein
PA0726	0	0	112.41	96.6109	0	104.511	-7.78325	1.46761e-07	5.10137e-07	PA0726	hypothetical protein
PA0727	0	0	168.801	154.654	0	161.727	-8.41312	1.05609e-08	4.14341e-08	PA0727	hypothetical protein
PA0728	0	0	147.283	126.396	0	136.84	-8.17208	2.99876e-08	1.13504e-07	PA0728	bacteriophage integrase
PA0729	2.1597	0	136.154	134.415	1.07985	135.284	-6.72581	1.90524e-06	5.76246e-06	PA0729	hypothetical protein
PA0730	21.597	27.7258	76.4242	85.9188	24.6614	81.1715	-1.74077	0.000155354	0.000346607	PA0730	(R)-3-hydroxydecanoyl-ACP:CoA transacylase
PA0733	0	15.4032	33.7602	33.9857	7.7016	33.8729	-2.33691	0.00521403	0.00875892	PA0733	16S rRNA pseudouridine(516) synthase
PA0739	34.5552	30.8064	95.7157	84.0095	32.6808	89.8626	-1.4499	0.00048346	0.000996298	PA0739	transcriptional regulator
PA0740	10.7985	27.7258	157.671	153.126	19.2621	155.399	-3.1031	9.0791e-11	4.30999e-10	sdsA1	SDS hydrolase SdsA1
PA0741	32.3955	15.4032	47.1159	58.8067	23.8994	52.9613	-1.09416	0.0313543	0.0458443	PA0741	hypothetical protein
PA0748	64.7911	52.3709	108.7	116.85	58.581	112.775	-0.92962	0.00681461	0.0111913	PA0748	pseudo
PA0752	60.4717	30.8064	122.427	105.012	45.639	113.719	-1.27223	0.00115522	0.00221648	PA0752	hypothetical protein
PA0756	10.7985	12.3226	62.3265	61.8616	11.5605	62.094	-2.43859	5.05453e-05	0.000121407	PA0756	two-component response regulator
PA0757	30.2358	30.8064	170.285	162.673	30.5211	166.479	-2.44924	4.10746e-10	1.84955e-09	PA0757	two-component sensor
PA0781	36.7149	18.4838	196.254	190.167	27.5994	193.211	-2.747	8.82309e-12	4.52069e-11	PA0781	hypothetical protein
PA0785	19.4373	3.08064	71.9723	53.4606	11.259	62.7164	-2.35136	0.000189933	0.000417236	azoR1	FMN-dependent NADH-azoreductase AzoR
PA0787	95.0269	46.2096	132.073	140.907	70.6183	136.49	-0.911226	0.0113605	0.0180609	PA0787	hypothetical protein
PA0790	6.47911	15.4032	70.4883	64.5346	10.9412	67.5114	-2.71121	1.47403e-05	3.88257e-05	PA0790	hypothetical protein
PA0798	28.0761	30.8064	126.137	124.487	29.4413	125.312	-2.0981	2.82772e-07	9.52718e-07	pmtA	phospholipid methyltransferase
PA0799	75.5896	95.4998	169.172	147.017	85.5447	158.094	-0.901333	0.00354935	0.00618457	PA0799	helicase
PA0800	30.2358	9.24192	47.8578	75.6086	19.7389	61.7332	-1.56819	0.00575587	0.00958899	PA0800	hypothetical protein
PA0801	53.9926	27.7258	86.8119	98.1384	40.8592	92.4751	-1.13277	0.00546989	0.00914063	PA0801	hypothetical protein
PA0802	2.1597	0	13.7267	12.6014	1.07985	13.164	-3.37338	0.0322274	0.0470703	PA0802	hypothetical protein
PA0806	25.9164	18.4838	146.912	115.322	22.2001	131.117	-2.53163	2.93616e-08	1.1141e-07	PA0806	hypothetical protein
PA0809	38.8746	36.9677	71.9723	77.5179	37.9212	74.7451	-0.974954	0.0160307	0.0248593	PA0809	divalent metal cation transporter MntH
PA0811	30.2358	43.129	67.5204	70.6444	36.6824	69.0824	-0.940659	0.0251665	0.0373915	PA0811	major facilitator superfamily transporter
PA0812	19.4373	21.5645	98.3126	93.1742	20.5009	95.7434	-2.23345	2.31839e-06	6.95005e-06	PA0812	hypothetical protein
PA0813	19.4373	15.4032	56.0196	58.0429	17.4203	57.0313	-1.69004	0.00138118	0.00262313	PA0813	hypothetical protein
PA0814	4.3194	0	39.696	38.568	2.1597	39.132	-3.96493	0.000449533	0.00093027	PA0814	hypothetical protein
PA0816	129.582	138.629	282.695	268.83	134.105	275.763	-1.04424	4.11842e-05	0.000100569	PA0816	transcriptional regulator
PA0817	10.7985	6.16128	64.5524	45.0597	8.4799	54.806	-2.639	0.000134956	0.000304479	PA0817	ring-cleaving dioxygenase
PA0818	17.2776	9.24192	110.926	122.578	13.2598	116.752	-3.07682	7.67423e-09	3.05877e-08	PA0818	hypothetical protein
PA0819	8.63881	12.3226	41.922	42.0048	10.4807	41.9634	-2.03597	0.00194475	0.00358188	PA0819	hypothetical protein
PA0821	0	0	195.141	195.513	0	195.327	-8.68539	3.20742e-09	1.33054e-08	PA0821	hypothetical protein
PA0823	0	0	20.0335	13.3652	0	16.6993	-5.13771	0.0015354	0.00289273	PA0823	hypothetical protein
PA0824	4.3194	0	60.1005	51.9332	2.1597	56.0169	-4.47857	5.12907e-05	0.000123034	PA0824	hypothetical protein
PA0825	10.7985	15.4032	35.9861	40.0955	13.1009	38.0408	-1.57012	0.0114416	0.018174	PA0825	hypothetical protein
PA0827	28.0761	40.0483	83.102	94.3198	34.0622	88.7109	-1.40978	0.000750651	0.00150075	PA0827	hypothetical protein
PA0828	12.9582	15.4032	112.41	108.067	14.1807	110.239	-2.97667	1.78279e-08	6.87521e-08	PA0828	transcriptional regulator
PA0829	25.9164	18.4838	74.5692	72.5537	22.2001	73.5614	-1.69892	0.000343948	0.000724762	PA0829	hydrolase
PA0840	62.6314	49.2902	126.879	126.778	55.9608	126.828	-1.16261	0.000666005	0.0013454	PA0840	oxidoreductase
PA0842	8.63881	6.16128	89.7798	107.303	7.40004	98.5415	-3.69839	4.5762e-08	1.69607e-07	PA0842	glycosyl transferase family protein
PA0844	21.597	15.4032	235.208	253.174	18.5001	244.191	-3.68748	1.61021e-16	1.08534e-15	plcH	hemolytic phospholipase C
PA0845	34.5552	27.7258	186.608	185.585	31.1405	186.097	-2.55879	2.68131e-11	1.33109e-10	PA0845	neutral ceramidase
PA0848	73.4299	30.8064	116.12	127.542	52.1181	121.831	-1.17442	0.00290567	0.00517602	PA0848	alkyl hydroperoxide reductase
PA0851	43.194	46.2096	89.0379	88.5919	44.7018	88.8149	-0.995712	0.008294	0.0134058	PA0851	hypothetical protein
PA0855	30.2358	18.4838	128.734	122.959	24.3598	125.847	-2.32496	8.34729e-08	3.00148e-07	PA0855	hypothetical protein
PA0863	28.0761	43.129	186.608	191.313	35.6025	188.961	-2.44677	8.6946e-11	4.1456e-10	PA0863	oxidoreductase
PA0864	30.2358	18.4838	103.877	90.1193	24.3598	96.9984	-1.95152	1.60067e-05	4.19576e-05	PA0864	transcriptional regulator
PA0873	170.616	138.629	277.501	299.379	154.623	288.44	-0.888145	0.000460501	0.000951878	phhR	transcriptional regulator PhhR
PA0875	25.9164	30.8064	182.528	184.821	28.3614	183.674	-2.71183	1.01787e-11	5.20054e-11	PA0875	hypothetical protein
PA0877	64.7911	40.0483	309.778	325.346	52.4197	317.562	-2.56017	2.19314e-15	1.4e-14	PA0877	transcriptional regulator
PA0878	8.63881	24.6451	84.586	89.3556	16.642	86.9708	-2.48087	3.87863e-06	1.11766e-05	PA0878	hypothetical protein
PA0879	21.597	18.4838	89.0379	82.4821	20.0404	85.76	-2.08298	1.48504e-05	3.90966e-05	PA0879	acyl-CoA dehydrogenase
PA0881	23.7567	15.4032	59.7296	66.4439	19.58	63.0867	-1.65057	0.00111237	0.00214338	PA0881	hypothetical protein
PA0882	6.47911	18.4838	74.9402	67.5895	12.4815	71.2648	-2.61257	1.39947e-05	3.70234e-05	PA0882	hypothetical protein
PA0883	6.47911	12.3226	146.541	146.635	9.40083	146.588	-4.03455	4.75188e-11	2.32285e-10	PA0883	acyl-CoA lyase subunit beta
PA0884	25.9164	33.887	71.6013	80.1909	29.9017	75.8961	-1.36605	0.00185933	0.00343856	PA0884	C4-dicarboxylate-binding protein
PA0885	4.3194	0	20.0335	27.8759	2.1597	23.9547	-3.26654	0.00610762	0.0101253	PA0885	C4-dicarboxylate transporter
PA0886	28.0761	9.24192	52.6807	74.0811	18.659	63.3809	-1.68543	0.00224377	0.00407181	PA0886	C4-dicarboxylate transporter
PA0894	25.9164	58.5322	145.428	148.162	42.2243	146.795	-1.85819	2.64159e-06	7.84096e-06	PA0894	hypothetical protein
PA0908	2.1597	3.08064	38.2121	35.1313	2.62017	36.6717	-3.84812	0.000620895	0.0012599	PA0908	hypothetical protein
PA0912	30.2358	27.7258	437.027	417.756	28.9808	427.392	-3.87358	1.22997e-25	1.14082e-24	PA0912	hypothetical protein
PA0914	6.47911	3.08064	25.2274	21.0024	4.77987	23.1149	-2.20445	0.015904	0.0246699	PA0914	hypothetical protein
PA0917	136.061	132.468	237.063	239.427	134.264	238.245	-0.825738	0.00127319	0.00242568	kup	potassium transport system protein kup
PA0921	36.7149	33.887	347.619	425.394	35.301	386.506	-3.44515	1.40635e-21	1.1527e-20	PA0921	hypothetical protein
PA0923	84.2284	70.8547	160.268	147.399	77.5416	153.833	-0.976577	0.00158536	0.00298169	dinB	DNA polymerase IV
PA0924	66.9508	21.5645	214.062	223.389	44.2576	218.725	-2.23499	1.29802e-08	5.0524e-08	PA0924	hypothetical protein
PA0929	15.1179	6.16128	131.702	141.671	10.6396	136.686	-3.59491	2.06907e-10	9.59555e-10	PA0929	two-component response regulator
PA0930	49.6732	46.2096	119.459	104.63	47.9414	112.045	-1.2193	0.000805894	0.00159999	PA0930	two-component sensor
PA0931	32.3955	27.7258	208.868	168.019	30.0606	188.443	-2.63424	4.89223e-11	2.38502e-10	pirA	outer membrane receptor FepA
PA0935	62.6314	67.7741	182.157	169.165	65.2027	175.661	-1.43583	5.6367e-06	1.58717e-05	PA0935	nucleoside triphosphate pyrophosphohydrolase
PA0939	8.63881	3.08064	32.2762	32.8401	5.85972	32.5582	-2.381	0.00328589	0.00576253	PA0939	hypothetical protein
PA0953	28.0761	33.887	70.8593	90.5012	30.9816	80.6802	-1.3958	0.00151351	0.00285446	PA0953	thioredoxin
PA0954	53.9926	43.129	137.638	120.668	48.5608	129.153	-1.39413	0.00010023	0.000230347	PA0954	acylphosphatase
PA0957	56.1523	58.5322	253.387	209.642	57.3422	231.514	-2.0168	7.39017e-10	3.25216e-09	PA0957	hypothetical protein
PA0960	12.9582	21.5645	46.7449	38.1861	17.2613	42.4655	-1.34222	0.0187251	0.028508	PA0960	hypothetical protein
PA0978	0	0	7.41982	10.3103	0	8.86504	-4.22348	0.0157593	0.0244593	PA0978	hypothetical protein
PA0981	10.7985	0	851.053	860.716	5.39926	855.885	-7.08457	1.61156e-25	1.48209e-24	PA0981	hypothetical protein
PA0982	8.63881	12.3226	95.7157	93.1742	10.4807	94.4449	-3.20994	9.50327e-08	3.38351e-07	PA0982	hypothetical protein
PA0983	2.1597	0	39.696	39.3317	1.07985	39.5139	-4.95296	0.000687567	0.00138638	PA0983	hypothetical protein
PA0984	0	0	330.924	344.821	0	337.872	-9.47596	8.90817e-11	4.23626e-10	PA0984	colicin immunity protein
PA0985	0	0	359.49	375.37	0	367.43	-9.59695	5.03172e-11	2.45082e-10	pyoS5	pyocin S5
PA0987	21.597	21.5645	99.0546	98.5203	21.5808	98.7874	-2.19444	1.99543e-06	6.02514e-06	PA0987	hypothetical protein
PA0989	32.3955	30.8064	116.862	113.031	31.601	114.947	-1.85852	4.01037e-06	1.15256e-05	PA0989	hypothetical protein
PA0992	23.7567	6.16128	155.445	168.401	14.959	161.923	-3.32105	2.76121e-11	1.36825e-10	cupC1	fimbrial subunit CupC1
PA0993	4.3194	3.08064	68.6333	64.1527	3.70002	66.393	-4.12716	6.39646e-06	1.77894e-05	cupC2	chaperone CupC2
PA0994	41.0343	64.6934	370.62	361.623	52.8639	366.121	-2.83098	1.2395e-18	9.14455e-18	cupC3	usher CupC3
PA0996	45.3538	15.4032	133.557	143.58	30.3785	138.568	-2.11195	8.06018e-07	2.53975e-06	pqsA	anthranilate--CoA ligase
PA0997	10.7985	15.4032	44.8899	56.5155	13.1009	50.7027	-1.98553	0.00102407	0.00198735	pqsB	hypothetical protein
PA0998	8.63881	3.08064	55.2777	52.6969	5.85972	53.9873	-3.10492	4.75704e-05	0.000114668	pqsC	hypothetical protein
PA0999	19.4373	21.5645	46.3739	47.7327	20.5009	47.0533	-1.20749	0.0196763	0.0298723	pqsD	3-oxoacyl-ACP synthase
PA1000	8.63881	18.4838	167.317	177.184	13.5613	172.25	-3.74786	1.5737e-12	8.48796e-12	pqsE	thioesterase PqsE
PA1001	38.8746	21.5645	431.463	457.47	30.2196	444.466	-3.82277	1.48764e-25	1.37277e-24	phnA	anthranilate synthase component I
PA1007	41.0343	73.9354	143.945	127.16	57.4848	135.552	-1.27761	0.000459661	0.000950503	PA1007	hypothetical protein
PA1014	32.3955	27.7258	281.211	252.41	30.0606	266.811	-3.13494	1.52584e-16	1.03104e-15	PA1014	glycosyl transferase family protein
PA1015	21.597	24.6451	72.3433	75.9904	23.1211	74.1668	-1.69336	0.000314068	0.00066672	PA1015	transcriptional regulator
PA1017	28.0761	55.4515	215.546	222.243	41.7638	218.895	-2.44651	3.1311e-11	1.5473e-10	pauA	pimeloyl-CoA synthetase
PA1018	12.9582	9.24192	37.4701	38.9499	11.1001	38.21	-1.7523	0.00651729	0.0107486	PA1018	hypothetical protein
PA1019	6.47911	15.4032	146.541	114.558	10.9412	130.55	-3.66702	9.27098e-10	4.04051e-09	mucK	cis,cis-muconate transporter MucK
PA1021	6.47911	0	58.6166	52.315	3.23955	55.4658	-3.88611	3.30321e-05	8.18786e-05	PA1021	enoyl-CoA hydratase
PA1022	32.3955	21.5645	161.01	184.439	26.98	172.725	-2.64135	1.23822e-10	5.83718e-10	PA1022	acyl-CoA dehydrogenase
PA1023	4.3194	9.24192	67.5204	72.9355	6.78066	70.228	-3.45498	2.91614e-06	8.55297e-06	PA1023	short-chain dehydrogenase
PA1024	10.7985	3.08064	47.4869	54.6062	6.93958	51.0465	-2.76804	0.000135618	0.000305798	PA1024	nitronate monooxygenase
PA1025	12.9582	21.5645	84.215	88.9737	17.2613	86.5943	-2.37589	3.80575e-06	1.09782e-05	PA1025	porin
PA1027	34.5552	64.6934	156.187	159.236	49.6243	157.712	-1.71509	2.78764e-06	8.21321e-06	PA1027	aldehyde dehydrogenase
PA1028	15.1179	27.7258	115.749	123.723	21.4218	119.736	-2.54032	5.09685e-08	1.8775e-07	PA1028	oxidoreductase
PA1031	153.339	187.919	314.6	319.236	170.629	316.918	-0.904283	0.000226574	0.000493137	PA1031	DNA recombination protein RmuC
PA1044	17.2776	18.4838	67.1494	66.062	17.8807	66.6057	-1.90357	0.000219526	0.00047895	PA1044	hypothetical protein
PA1046	151.179	110.903	192.544	235.609	131.041	214.076	-0.692375	0.0163614	0.0252926	PA1046	hypothetical protein
PA1051	38.8746	43.129	99.4256	79.4272	41.0018	89.4264	-1.13312	0.00455455	0.00774216	PA1051	transporter
PA1062	23.7567	36.9677	62.6975	67.9713	30.3622	65.3344	-1.14085	0.0112963	0.01798	PA1062	hypothetical protein
PA1067	19.4373	55.4515	91.6348	85.9188	37.4444	88.7768	-1.31301	0.00406647	0.00698248	PA1067	transcriptional regulator
PA1107	17.2776	21.5645	104.248	79.4272	19.421	91.8378	-2.26218	6.10028e-06	1.70443e-05	PA1107	hypothetical protein
PA1108	21.597	15.4032	102.394	89.3556	18.5001	95.8746	-2.34213	1.71928e-06	5.22624e-06	PA1108	major facilitator superfamily transporter
PA1113	66.9508	58.5322	148.396	138.234	62.7415	143.315	-1.18186	0.000296178	0.000630962	PA1113	ABC transporter ATP-binding protein/permease
PA1116	49.6732	49.2902	94.6027	101.193	49.4817	97.898	-0.983728	0.00672589	0.0110523	PA1116	hypothetical protein
PA1120	34.5552	46.2096	79.7631	85.1551	40.3824	82.4591	-1.0525	0.00819814	0.0132667	tpbB	diguanylate cyclase
PA1130	34.5552	21.5645	73.8272	71.4081	28.0599	72.6177	-1.33419	0.00285565	0.00509528	rhlC	rhamnosyltransferase
PA1131	53.9926	64.6934	112.781	108.831	59.343	110.806	-0.914154	0.00759773	0.0123725	PA1131	major facilitator superfamily transporter
PA1134	4.3194	6.16128	34.8732	39.7136	5.24034	37.2934	-2.86912	0.000782252	0.00155819	PA1134	hypothetical protein
PA1143	4.3194	3.08064	39.3251	31.3126	3.70002	35.3188	-3.21874	0.000856726	0.00168917	PA1143	hypothetical protein
PA1144	12.9582	15.4032	94.2317	80.9546	14.1807	87.5932	-2.64441	1.22428e-06	3.77656e-06	PA1144	major facilitator superfamily transporter
PA1145	25.9164	61.6128	122.056	143.962	43.7646	133.009	-1.66258	5.28434e-05	0.000126424	PA1145	transcriptional regulator
PA1146	12.9582	6.16128	62.3265	64.5346	9.55975	63.4305	-2.65911	2.65097e-05	6.6903e-05	PA1146	iron-containing alcohol dehydrogenase
PA1147	17.2776	15.4032	99.7966	113.031	16.3404	106.414	-2.69166	9.42312e-08	3.35718e-07	PA1147	amino acid permease
PA1148	36.7149	21.5645	125.024	142.052	29.1397	133.538	-2.15108	2.09313e-07	7.14747e-07	toxA	exotoxin A
PA1149	0	0	64.5524	62.2434	0	63.3979	-7.06204	2.33032e-06	6.98196e-06	PA1149	hypothetical protein
PA1150	0	0	278.985	295.943	0	287.464	-9.24285	2.64574e-10	1.21351e-09	pys2	pyocin-S2
PA1153	19.4373	40.0483	91.6348	91.6467	29.7428	91.6408	-1.68233	0.000154166	0.00034424	PA1153	hypothetical protein
PA1154	10.7985	3.08064	72.3433	59.9522	6.93958	66.1478	-3.13941	9.09129e-06	2.4826e-05	PA1154	hypothetical protein
PA1157	82.0687	117.064	163.607	184.821	99.5665	174.214	-0.828204	0.00630881	0.0104304	PA1157	two-component response regulator
PA1158	86.3881	80.0966	212.949	234.463	83.2424	223.706	-1.42079	1.0869e-06	3.37399e-06	PA1158	two-component sensor
PA1163	118.784	67.7741	186.979	177.947	93.2789	182.463	-0.937484	0.00329066	0.00576902	ndvB	glycosyl transferase
PA1166	60.4717	52.3709	142.832	150.072	56.4213	146.452	-1.36505	4.36917e-05	0.000106167	PA1166	hypothetical protein
PA1168	12.9582	9.24192	127.621	125.251	11.1001	126.436	-3.47395	7.17706e-10	3.16094e-09	PA1168	hypothetical protein
PA1169	51.8329	83.1773	191.06	196.277	67.5051	193.669	-1.55414	1.88522e-06	5.70509e-06	PA1169	arachidonate 15-lipoxygenase
PA1182	47.5135	55.4515	103.136	104.248	51.4825	103.692	-1.02189	0.00424025	0.00725563	PA1182	transcriptional regulator
PA1183	79.909	86.2579	140.606	159.618	83.0835	150.112	-0.858417	0.00511479	0.00860553	dctA	C4-dicarboxylate transport protein
PA1184	51.8329	40.0483	151.735	176.42	45.9406	164.078	-1.81591	3.41053e-07	1.12976e-06	PA1184	transcriptional regulator
PA1185	19.4373	18.4838	49.3418	57.2792	18.9606	53.3105	-1.48684	0.0045458	0.00773213	PA1185	glutathione S-transferase
PA1186	19.4373	15.4032	45.2609	43.1503	17.4203	44.2056	-1.32346	0.0156721	0.0243379	PA1186	hypothetical protein
PA1187	25.9164	18.4838	135.041	135.179	22.2001	135.11	-2.57343	5.36614e-09	2.1645e-08	PA1187	acyl-CoA dehydrogenase
PA1194	30.2358	43.129	94.2317	105.012	36.6824	99.6218	-1.47023	0.000264015	0.000567794	PA1194	amino acid permease
PA1205	71.2702	49.2902	112.039	106.157	60.2802	109.098	-0.830876	0.0169325	0.0260382	PA1205	quercetin 2,3-dioxygenase
PA1212	4.3194	3.08064	59.3586	77.8997	3.70002	68.6292	-4.17497	5.82419e-06	1.63149e-05	PA1212	major facilitator superfamily transporter
PA1213	8.63881	0	60.8425	56.5155	4.3194	58.679	-3.55768	1.9947e-05	5.13681e-05	PA1213	hypothetical protein
PA1214	6.47911	15.4032	55.6487	54.6062	10.9412	55.1274	-2.41666	0.000156772	0.000349054	PA1214	hypothetical protein
PA1215	12.9582	3.08064	56.0196	75.6086	8.01943	65.8141	-2.91668	1.96079e-05	5.05428e-05	PA1215	hypothetical protein
PA1216	2.1597	6.16128	49.3418	51.1694	4.16049	50.2556	-3.70804	6.48648e-05	0.000152825	PA1216	hypothetical protein
PA1217	12.9582	21.5645	162.123	156.181	17.2613	159.152	-3.25763	1.62814e-11	8.22561e-11	PA1217	2-isopropylmalate synthase
PA1218	4.3194	3.08064	61.5845	63.0071	3.70002	62.2958	-4.03531	1.09657e-05	2.95873e-05	PA1218	hypothetical protein
PA1219	0	3.08064	18.9205	14.5107	1.54032	16.7156	-3.6925	0.0164282	0.0253525	PA1219	hypothetical protein
PA1220	4.3194	0	44.1479	51.5513	2.1597	47.8496	-4.25278	0.000139968	0.000314349	PA1220	hypothetical protein
PA1221	17.2776	3.08064	136.525	135.943	10.1791	136.234	-3.59999	3.10566e-10	1.41252e-09	PA1221	hypothetical protein
PA1224	15.1179	12.3226	123.911	127.542	13.7202	125.726	-3.1746	1.31705e-09	5.68523e-09	PA1224	NAD(P)H dehydrogenase
PA1226	41.0343	43.129	253.758	237.518	42.0817	245.638	-2.5498	1.21148e-13	7.02296e-13	PA1226	transcriptional regulator
PA1227	36.7149	27.7258	87.5539	90.5012	32.2203	89.0275	-1.44313	0.000506579	0.00104117	PA1227	hypothetical protein
PA1228	12.9582	0	52.3097	63.7709	6.47911	58.0403	-2.97164	5.43781e-05	0.000129752	PA1228	hypothetical protein
PA1230	0	0	27.4533	19.8568	0	23.6551	-5.64	0.000334951	0.000708004	PA1230	hypothetical protein
PA1231	4.3194	0	38.2121	33.9857	2.1597	36.0989	-3.85002	0.000719164	0.00144152	PA1231	hypothetical protein
PA1232	12.9582	6.16128	95.3447	105.776	9.55975	100.56	-3.32057	4.13761e-08	1.54088e-07	PA1232	hypothetical protein
PA1235	21.597	18.4838	96.0867	97.3747	20.0404	96.7307	-2.25628	1.8312e-06	5.55398e-06	PA1235	transcriptional regulator
PA1236	8.63881	12.3226	122.427	113.795	10.4807	118.111	-3.53326	2.33293e-09	9.82802e-09	PA1236	major facilitator superfamily transporter
PA1237	15.1179	3.08064	43.7769	50.0239	9.09928	46.9004	-2.24446	0.000903531	0.00177308	PA1237	multidrug resistance efflux pump
PA1238	8.63881	3.08064	57.1326	69.4988	5.85972	63.3157	-3.3339	1.06602e-05	2.88491e-05	PA1238	multidrug efflux pump outer membrane protein
PA1239	0	0	41.922	41.241	0	41.5815	-6.45353	2.10357e-05	5.39413e-05	PA1239	hypothetical protein
PA1240	0	0	135.041	135.943	0	135.492	-8.1577	3.05758e-08	1.15613e-07	PA1240	enoyl-CoA hydratase
PA1241	2.1597	0	55.6487	46.5871	1.07985	51.1179	-5.32389	0.000233777	0.000507389	PA1241	transcriptional regulator
PA1243	140.381	147.871	230.756	219.57	144.126	225.163	-0.646709	0.0112866	0.0179715	PA1243	sensor/response regulator hybrid protein
PA1245	95.0269	89.3386	169.172	192.076	92.1827	180.624	-0.966274	0.000980011	0.00191004	PA1245	hypothetical protein
PA1246	30.2358	46.2096	128.363	109.212	38.2227	118.788	-1.67027	2.55637e-05	6.46961e-05	aprD	alkaline protease secretion ATP-binding protein AprD
PA1251	17.2776	12.3226	138.751	143.58	14.8001	141.165	-3.21901	1.60271e-10	7.48391e-10	PA1251	chemotaxis transducer
PA1252	86.3881	98.5805	302.729	318.854	92.4843	310.792	-1.75817	1.57514e-10	7.36784e-10	PA1252	bifunctional Delta(1)-pyrroline-2-carboxylate/Delta(1)-piperideine-2-carboxylate reductase
PA1253	6.47911	27.7258	89.4088	87.4463	17.1024	88.4276	-2.4902	5.77653e-06	1.62065e-05	PA1253	semialdehyde dehydrogenase
PA1254	0	12.3226	75.3112	68.7351	6.16128	72.0231	-3.6296	0.0216306	0.0325961	PA1254	dihydrodipicolinate synthetase
PA1255	6.47911	18.4838	46.7449	55.7518	12.4815	51.2483	-2.13099	0.000724552	0.00145178	PA1255	trans-3-hydroxy-L-proline dehydratase
PA1256	2.1597	0	64.5524	51.1694	1.07985	57.8609	-5.50245	0.000136874	0.000308294	PA1256	amino acid ABC transporter ATP binding protein
PA1257	10.7985	0	19.6625	29.7852	5.39926	24.7239	-2.02373	0.0245707	0.0365947	PA1257	amino acid ABC transporter permease
PA1258	8.63881	0	31.1632	23.2935	4.3194	27.2284	-2.47019	0.00776502	0.0126185	PA1258	ABC transporter permease
PA1259	12.9582	15.4032	73.0852	87.4463	14.1807	80.2658	-2.51785	5.05021e-06	1.43094e-05	PA1259	hypothetical protein
PA1260	17.2776	3.08064	73.4562	70.2625	10.1791	71.8594	-2.68722	1.25508e-05	3.35636e-05	PA1260	amino acid ABC transporter substrate-binding protein
PA1261	6.47911	0	39.3251	27.1122	3.23955	33.2186	-3.15885	0.00155125	0.00291956	PA1261	transcriptional regulator
PA1262	8.63881	15.4032	73.4562	84.0095	12.021	78.7329	-2.76998	2.74732e-06	8.11484e-06	PA1262	major facilitator superfamily transporter
PA1265	21.597	15.4032	68.6333	59.5704	18.5001	64.1019	-1.76313	0.000614657	0.00124864	PA1265	hypothetical protein
PA1266	15.1179	15.4032	52.6807	44.2959	15.2606	48.4883	-1.66971	0.00338895	0.00592792	PA1266	oxidoreductase
PA1267	0	15.4032	27.0823	42.7685	7.7016	34.9254	-2.37158	0.00599388	0.00994581	PA1267	hypothetical protein
PA1268	8.63881	6.16128	34.1312	30.5489	7.40004	32.34	-2.09521	0.00551655	0.00921293	PA1268	4-hydroxyproline 2-epimerase
PA1270	6.47911	15.4032	132.444	135.561	10.9412	134.002	-3.70679	2.63178e-10	1.20813e-09	PA1270	hypothetical protein
PA1281	17.2776	21.5645	104.619	109.976	19.421	107.298	-2.48762	1.83136e-07	6.32121e-07	cobV	adenosylcobinamide-GDP ribazoletransferase
PA1282	30.2358	43.129	134.299	136.325	36.6824	135.312	-1.91377	6.79225e-07	2.16538e-06	PA1282	major facilitator superfamily transporter
PA1284	71.2702	61.6128	166.946	150.453	66.4415	158.7	-1.24567	0.000101217	0.00023222	PA1284	acyl-CoA dehydrogenase
PA1286	8.63881	33.887	75.6822	70.2625	21.2629	72.9723	-1.87996	0.000480744	0.000991455	PA1286	major facilitator superfamily transporter
PA1298	8.63881	9.24192	44.8899	41.6229	8.94036	43.2564	-2.28136	0.000885549	0.00174075	PA1298	hypothetical protein
PA1300	2.1597	0	37.8411	32.8401	1.07985	35.3406	-4.79256	0.00109747	0.00211841	PA1300	ECF subfamily sigma-70 factor
PA1301	12.9582	6.16128	60.1005	71.4081	9.55975	65.7543	-2.71124	1.98152e-05	5.10528e-05	PA1301	transmembrane sensor
PA1302	47.5135	27.7258	176.592	191.313	37.6196	183.952	-2.24535	1.57574e-09	6.75887e-09	PA1302	heme utilization protein
PA1310	53.9926	43.129	86.4409	97.7565	48.5608	92.0987	-0.906891	0.0149718	0.0233372	phnW	2-aminoethylphosphonate--pyruvate transaminase
PA1311	47.5135	52.3709	161.381	149.69	49.9422	155.535	-1.64687	1.6994e-06	5.1687e-06	phnX	phosphonoacetaldehyde hydrolase
PA1313	15.1179	21.5645	126.508	124.869	18.3412	125.688	-2.81254	4.74964e-09	1.92612e-08	PA1313	major facilitator superfamily transporter
PA1315	23.7567	24.6451	67.5204	71.0262	24.2009	69.2733	-1.5204	0.00111431	0.00214558	PA1315	transcriptional regulator
PA1316	77.7493	73.9354	263.033	273.031	75.8423	268.032	-1.81747	3.49285e-10	1.58463e-09	PA1316	major facilitator superfamily transporter
PA1317	8.63881	15.4032	49.7128	59.9522	12.021	54.8325	-2.24493	0.000281701	0.000602724	cyoA	cytochrome o ubiquinol oxidase subunit II
PA1318	17.2776	12.3226	108.7	124.487	14.8001	116.594	-2.94396	1.16009e-08	4.52529e-08	cyoB	cytochrome o ubiquinol oxidase subunit I
PA1319	4.3194	0	17.4366	23.2935	2.1597	20.3651	-3.03521	0.0121193	0.0191272	cyoC	cytochrome o ubiquinol oxidase subunit III
PA1321	17.2776	9.24192	68.6333	81.7184	13.2598	75.1758	-2.44515	1.38982e-05	3.68042e-05	cyoE	protoheme IX farnesyltransferase
PA1322	25.9164	12.3226	189.205	183.675	19.1195	186.44	-3.21532	9.39968e-13	5.19375e-12	PA1322	TonB-dependent receptor
PA1326	19.4373	9.24192	46.7449	53.0787	14.3396	49.9118	-1.73661	0.00267579	0.00479962	ilvA2	threonine dehydratase
PA1329	4.3194	0	60.4715	51.5513	2.1597	56.0114	-4.47852	5.16722e-05	0.000123894	PA1329	hypothetical protein
PA1330	8.63881	12.3226	81.989	78.6635	10.4807	80.3262	-2.97572	1.10439e-06	3.42618e-06	PA1330	short-chain dehydrogenase
PA1331	51.8329	77.016	177.705	159.618	64.4244	168.661	-1.41691	2.04132e-05	5.25188e-05	PA1331	hypothetical protein
PA1334	12.9582	12.3226	73.0852	75.9904	12.6404	74.5378	-2.55482	7.17818e-06	1.98718e-05	PA1334	oxidoreductase
PA1336	60.4717	89.3386	158.042	153.126	74.9051	155.584	-1.08097	0.000774698	0.00154484	PA1336	two-component sensor
PA1345	36.7149	43.129	93.8607	87.0644	39.9219	90.4626	-1.19308	0.0023074	0.00417609	PA1345	hypothetical protein
PA1346	10.7985	6.16128	65.2944	87.8281	8.4799	76.5613	-3.11829	2.53555e-06	7.55514e-06	PA1346	hypothetical protein
PA1347	10.7985	30.8064	78.2791	66.062	20.8025	72.1706	-1.87924	0.000353634	0.000743152	PA1347	transcriptional regulator
PA1350	23.7567	40.0483	69.7463	65.6802	31.9025	67.7132	-1.12676	0.0113936	0.018103	PA1350	hypothetical protein
PA1351	36.7149	18.4838	70.1173	63.389	27.5994	66.7532	-1.22319	0.0084387	0.0136153	PA1351	ECF subfamily sigma-70 factor
PA1352	6.47911	15.4032	70.8593	76.7542	10.9412	73.8067	-2.8407	4.53894e-06	1.29214e-05	PA1352	hypothetical protein
PA1354	12.9582	18.4838	41.551	35.895	15.721	38.723	-1.33166	0.0232162	0.034741	PA1354	hypothetical protein
PA1355	4.3194	3.08064	21.1465	19.8568	3.70002	20.5016	-2.43583	0.0167706	0.0258221	PA1355	hypothetical protein
PA1359	21.597	30.8064	87.5539	82.4821	26.2017	85.018	-1.72945	0.000119895	0.000271742	PA1359	transcriptional regulator
PA1360	38.8746	30.8064	88.2959	81.3365	34.8405	84.8162	-1.26501	0.00200256	0.00367588	PA1360	hypothetical protein
PA1361	73.4299	73.9354	150.622	170.692	73.6826	160.657	-1.12497	0.000318218	0.000674737	PA1361	multidrug resistance protein PmpM
PA1362	8.63881	9.24192	33.3892	40.8592	8.94036	37.1242	-2.06031	0.00345844	0.0060417	PA1362	hypothetical protein
PA1363	8.63881	12.3226	28.5663	37.8043	10.4807	33.1853	-1.69511	0.01396	0.0218543	PA1363	ECF subfamily sigma-70 factor
PA1364	17.2776	9.24192	37.8411	50.7876	13.2598	44.3143	-1.68784	0.00585061	0.00971996	PA1364	transmembrane sensor
PA1365	23.7567	12.3226	126.137	131.36	18.0396	128.749	-2.77389	5.32285e-09	2.14894e-08	PA1365	siderophore receptor
PA1367	28.0761	30.8064	70.8593	77.5179	29.4413	74.1886	-1.34107	0.00218589	0.00397875	PA1367	hypothetical protein
PA1394	6.47911	6.16128	41.18	61.0978	6.32019	51.1389	-3.01082	0.000115256	0.000261775	PA1394	hypothetical protein
PA1396	77.7493	67.7741	144.687	152.363	72.7617	148.525	-1.01972	0.00111309	0.002144	PA1396	two-component sensor
PA1399	15.1179	3.08064	80.1341	88.9737	9.09928	84.5539	-3.08446	7.98049e-07	2.5161e-06	PA1399	transcriptional regulator
PA1400	62.6314	89.3386	347.248	319.236	75.985	333.242	-2.15933	3.32017e-13	1.88247e-12	PA1400	pyruvate carboxylase
PA1402	21.597	6.16128	47.1159	44.6778	13.8792	45.8968	-1.63242	0.00655203	0.0107993	PA1402	hypothetical protein
PA1403	32.3955	15.4032	96.0867	89.3556	23.8994	92.7211	-1.89538	3.70885e-05	9.15152e-05	PA1403	transcriptional regulator
PA1409	12.9582	40.0483	65.2944	51.5513	26.5033	58.4229	-1.21562	0.0216918	0.0326672	aphA	acetylpolyamine aminohydrolase
PA1410	8.63881	21.5645	53.0517	68.7351	15.1016	60.8934	-2.09156	0.000350497	0.000737417	PA1410	spermidine/putrescine-binding protein
PA1411	34.5552	40.0483	98.3126	85.9188	37.3018	92.1157	-1.31625	0.00103243	0.00200142	PA1411	hypothetical protein
PA1412	12.9582	18.4838	99.0546	104.248	15.721	101.651	-2.72879	1.33782e-07	4.67117e-07	PA1412	hypothetical protein
PA1416	17.2776	18.4838	47.1159	64.5346	17.8807	55.8252	-1.64809	0.00250531	0.00451321	PA1416	hypothetical protein
PA1417	32.3955	18.4838	63.0685	54.2243	25.4397	58.6464	-1.16214	0.0156691	0.0243379	PA1417	hypothetical protein
PA1418	34.5552	36.9677	79.3921	72.1718	35.7615	75.7819	-1.08895	0.00829837	0.0134067	PA1418	sodium:solute symport protein
PA1419	8.63881	9.24192	89.7798	109.976	8.94036	99.878	-3.48895	4.35026e-08	1.61675e-07	PA1419	transporter
PA1421	17.2776	24.6451	75.6822	73.3174	20.9614	74.4998	-1.86201	0.000137264	0.000309043	gbuA	guanidinobutyrase
PA1422	38.8746	98.5805	128.363	158.854	68.7276	143.609	-1.10798	0.00642082	0.0106024	gbuR	protein GbuR
PA1424	62.6314	58.5322	158.784	183.675	60.5818	171.23	-1.49378	5.14733e-06	1.45769e-05	PA1424	hypothetical protein
PA1425	56.1523	55.4515	158.042	142.052	55.8019	150.047	-1.42615	2.22004e-05	5.66601e-05	PA1425	ABC transporter ATP-binding protein
PA1432	56.1523	43.129	132.073	124.105	49.6406	128.089	-1.34741	0.000138234	0.000311098	lasI	acyl-homoserine-lactone synthase
PA1433	92.8672	113.984	150.622	168.783	103.425	159.703	-0.639232	0.0291029	0.0427598	PA1433	hypothetical protein
PA1435	19.4373	21.5645	252.645	260.048	20.5009	256.346	-3.65528	2.82196e-17	1.98085e-16	PA1435	resistance-nodulation-cell division (RND) efflux membrane fusion protein
PA1436	36.7149	46.2096	137.638	185.585	41.4623	161.611	-1.98063	2.85355e-07	9.59746e-07	PA1436	resistance-nodulation-cell division (RND) efflux transporter
PA1449	34.5552	43.129	97.5706	88.21	38.8421	92.8903	-1.2758	0.00126598	0.00241364	flhB	flagellar biosynthesis protein FlhB
PA1450	30.2358	36.9677	99.4256	103.484	33.6018	101.455	-1.6114	6.91346e-05	0.000162392	PA1450	hypothetical protein
PA1451	32.3955	30.8064	113.152	122.196	31.601	117.674	-1.89226	2.69886e-06	7.98475e-06	PA1451	hypothetical protein
PA1466	23.7567	30.8064	202.19	199.332	27.2816	200.761	-2.90499	4.84302e-13	2.72879e-12	PA1466	hypothetical protein
PA1467	43.194	73.9354	126.137	119.141	58.5647	122.639	-1.10319	0.00216774	0.00394835	PA1467	hypothetical protein
PA1475	49.6732	95.4998	136.154	125.251	72.5865	130.702	-0.886558	0.0133994	0.0210313	ccmA	cytochrome c biogenesis ATP-binding export protein CcmA
PA1484	56.1523	67.7741	207.384	166.11	61.9632	186.747	-1.60543	1.59996e-06	4.87993e-06	PA1484	transcriptional regulator
PA1485	0	9.24192	95.3447	91.2649	4.62096	93.3048	-4.59182	2.94637e-07	9.88072e-07	PA1485	amino acid permease
PA1486	21.597	15.4032	167.688	165.728	18.5001	166.708	-3.13778	8.05251e-12	4.13367e-11	PA1486	hypothetical protein
PA1487	17.2776	12.3226	84.215	84.3914	14.8001	84.3032	-2.47715	2.92107e-06	8.5628e-06	PA1487	carbohydrate kinase
PA1488	28.0761	15.4032	51.9387	46.969	21.7397	49.4539	-1.13919	0.0261658	0.0387805	PA1488	hypothetical protein
PA1489	21.597	18.4838	78.2791	69.1169	20.0404	73.698	-1.86474	0.000151351	0.000338373	PA1489	hypothetical protein
PA1490	10.7985	12.3226	115.378	102.339	11.5605	108.859	-3.24936	1.31012e-08	5.08855e-08	PA1490	transcriptional regulator
PA1491	15.1179	43.129	117.604	121.432	29.1234	119.518	-2.11923	2.76306e-06	8.15246e-06	PA1491	transporter
PA1497	2.1597	9.24192	60.8425	61.4797	5.70081	61.1611	-3.5691	1.20935e-05	3.24527e-05	PA1497	transporter
PA1498	12.9582	15.4032	86.8119	76.7542	14.1807	81.783	-2.5453	3.32456e-06	9.66206e-06	pykF	pyruvate kinase
PA1499	2.1597	15.4032	93.1188	94.3198	8.78145	93.7193	-3.59017	1.21074e-07	4.26036e-07	PA1499	hypothetical protein
PA1500	21.597	9.24192	53.4227	52.6969	15.4195	53.0598	-1.71311	0.00223828	0.00406319	PA1500	2-hydroxy-3-oxopropionate reductase
PA1502	17.2776	3.08064	112.039	117.231	10.1791	114.635	-3.35334	8.37501e-09	3.32184e-08	gcl	glyoxylate carboligase
PA1503	6.47911	15.4032	77.9081	80.1909	10.9412	79.0495	-2.94065	1.68436e-06	5.12582e-06	PA1503	hypothetical protein
PA1504	38.8746	27.7258	67.5204	62.2434	33.3002	64.8819	-0.936589	0.0300976	0.0441139	PA1504	transcriptional regulator
PA1509	86.3881	92.4192	234.095	236.754	89.4036	235.425	-1.40167	6.6088e-07	2.10937e-06	PA1509	hypothetical protein
PA1510	116.624	80.0966	228.159	200.095	98.3603	214.127	-1.1002	0.000226501	0.000493137	PA1510	hypothetical protein
PA1519	30.2358	24.6451	126.137	134.415	27.4405	130.276	-2.22848	8.06588e-08	2.90607e-07	PA1519	transporter
PA1525	114.464	107.822	260.436	245.155	111.143	252.795	-1.18168	9.90431e-06	2.69243e-05	alkB2	alkane-1 monooxygenase
PA1530	136.061	120.145	231.127	245.155	128.103	238.141	-0.886961	0.000716901	0.00143804	PA1530	hypothetical protein
PA1531	21.597	18.4838	125.395	151.217	20.0404	138.306	-2.77168	2.25712e-09	9.51604e-09	PA1531	hypothetical protein
PA1534	41.0343	30.8064	77.1661	77.8997	35.9204	77.5329	-1.08763	0.00800164	0.0129719	recR	recombination protein RecR
PA1535	41.0343	27.7258	166.204	166.492	34.3801	166.348	-2.2405	3.47127e-09	1.43342e-08	PA1535	acyl-CoA dehydrogenase
PA1536	4.3194	9.24192	37.4701	27.1122	6.78066	32.2911	-2.32583	0.00421132	0.0072084	PA1536	hypothetical protein
PA1565	47.5135	24.6451	126.508	109.976	36.0793	118.242	-1.66353	4.00225e-05	9.80417e-05	PA1565	oxidoreductase
PA1566	25.9164	21.5645	64.9234	60.3341	23.7405	62.6288	-1.38392	0.00360308	0.00626613	PA1566	hypothetical protein
PA1567	36.7149	21.5645	84.9569	92.7923	29.1397	88.8746	-1.56605	0.00030787	0.000654329	PA1567	hypothetical protein
PA1569	25.9164	27.7258	73.4562	90.5012	26.8211	81.9787	-1.61745	0.000345735	0.000727963	PA1569	major facilitator superfamily transporter
PA1570	38.8746	36.9677	211.094	245.155	37.9212	228.124	-2.58416	9.33781e-13	5.16483e-12	PA1570	transcriptional regulator
PA1573	51.8329	64.6934	133.928	131.742	58.2631	132.835	-1.20573	0.000355283	0.000746327	PA1573	hypothetical protein
PA1578	97.1866	120.145	248.564	281.05	108.666	264.807	-1.29844	2.86023e-06	8.40715e-06	PA1578	hypothetical protein
PA1591	36.7149	27.7258	95.7157	82.8639	32.2203	89.2898	-1.4479	0.000564388	0.00115387	PA1591	hypothetical protein
PA1598	30.2358	6.16128	107.958	119.523	18.1986	113.741	-2.52968	4.929e-07	1.60436e-06	PA1598	3-methyl-2-oxobutanoate hydroxymethyltransferase
PA1599	36.7149	30.8064	66.4074	71.79	33.7607	69.0987	-1.01939	0.0161085	0.0249514	PA1599	transcriptional regulator
PA1606	12.9582	9.24192	54.1647	51.9332	11.1001	53.0489	-2.22422	0.000309656	0.000657868	PA1606	hypothetical protein
PA1620	4.3194	3.08064	35.6151	40.0955	3.70002	37.8553	-3.31806	0.000513017	0.00105361	PA1620	hypothetical protein
PA1626	25.9164	24.6451	55.6487	65.6802	25.2808	60.6644	-1.25845	0.00784688	0.0127405	PA1626	major facilitator superfamily transporter
PA1628	36.7149	24.6451	92.3768	97.7565	30.68	95.0667	-1.59873	0.000139708	0.000314024	PA1628	3-hydroxyacyl-CoA dehydrogenase
PA1633	34.5552	24.6451	104.248	104.248	29.6002	104.248	-1.78743	1.81946e-05	4.71911e-05	kdpA	potassium-transporting ATPase subunit A
PA1634	45.3538	46.2096	130.96	122.578	45.7817	126.769	-1.47093	4.2706e-05	0.000104051	kdpB	potassium-transporting ATPase subunit B
PA1636	66.9508	104.742	195.512	206.205	85.8463	200.859	-1.25503	5.22473e-05	0.000125163	kdpD	two-component sensor KdpD
PA1638	10.7985	21.5645	40.438	36.6587	16.1815	38.5484	-1.31068	0.0266252	0.0394184	PA1638	glutaminase
PA1646	75.5896	36.9677	307.181	304.725	56.2786	305.953	-2.39177	6.67631e-13	3.73076e-12	PA1646	chemotaxis transducer
PA1648	23.7567	9.24192	85.3279	77.136	16.4993	81.232	-2.22029	2.07549e-05	5.33221e-05	PA1648	oxidoreductase
PA1649	23.7567	18.4838	58.2456	68.3532	21.1203	63.2994	-1.5618	0.00164883	0.00308609	PA1649	short-chain dehydrogenase
PA1652	47.5135	58.5322	99.4256	107.303	53.0228	103.364	-0.97852	0.00624808	0.0103423	PA1652	hypothetical protein
PA1657	6.47911	6.16128	23.7434	27.1122	6.32019	25.4278	-2.00328	0.0154312	0.0240188	PA1657	hypothetical protein
PA1658	30.2358	33.887	86.8119	83.2458	32.0614	85.0289	-1.41678	0.000704532	0.00141585	PA1658	hypothetical protein
PA1659	4.3194	9.24192	85.3279	85.9188	6.78066	85.6234	-3.74249	2.60993e-07	8.82335e-07	PA1659	hypothetical protein
PA1660	28.0761	18.4838	92.3768	106.921	23.28	99.649	-2.0609	6.14899e-06	1.7154e-05	PA1660	hypothetical protein
PA1661	19.4373	12.3226	102.023	83.6277	15.8799	92.8251	-2.50479	1.48256e-06	4.52949e-06	PA1661	hypothetical protein
PA1662	64.7911	86.2579	173.995	169.165	75.5245	171.58	-1.20407	0.000107822	0.000245714	PA1662	ClpA/B-type protease
PA1663	19.4373	21.5645	66.0364	73.3174	20.5009	69.6769	-1.77433	0.000320939	0.000679976	PA1663	transcriptional regulator
PA1665	10.7985	6.16128	56.7616	59.1885	8.4799	57.9751	-2.71762	4.66727e-05	0.000112604	PA1665	hypothetical protein
PA1668	15.1179	27.7258	47.8578	52.315	21.4218	50.0864	-1.27535	0.0145856	0.0227811	PA1668	hypothetical protein
PA1669	105.825	73.9354	166.204	169.165	89.8804	167.684	-0.877428	0.00381308	0.0066008	PA1669	hypothetical protein
PA1682	19.4373	18.4838	73.8272	71.0262	18.9606	72.4267	-1.92888	0.000112054	0.000255143	PA1682	MFS metabolite transporter
PA1687	38.8746	67.7741	100.168	106.539	53.3244	103.353	-0.992943	0.00828154	0.0133896	speE	polyamine aminopropyltransferase
PA1690	12.9582	24.6451	90.5218	85.1551	18.8017	87.8385	-2.28428	5.74846e-06	1.61361e-05	pscU	translocation protein in type III secretion
PA1691	2.1597	3.08064	25.2274	27.494	2.62017	26.3607	-3.37059	0.00348047	0.00607626	pscT	translocation protein in type III secretion
PA1697	41.0343	49.2902	77.9081	94.7016	45.1623	86.3049	-0.947695	0.0149874	0.0233549	PA1697	type III secretion system ATPase
PA1698	21.597	40.0483	70.4883	70.6444	30.8227	70.5663	-1.24351	0.00581526	0.00966716	popN	type III secretion outer membrane protein PopN
PA1703	149.019	95.4998	405.864	414.702	122.26	410.283	-1.72151	2.91908e-10	1.33212e-09	pcrD	type III secretory apparatus protein PcrD
PA1712	41.0343	70.8547	130.96	141.671	55.9445	136.315	-1.32345	0.000234796	0.000509193	exsB	exoenzyme S synthesis protein ExsB
PA1723	36.7149	52.3709	116.12	128.305	44.5429	122.213	-1.48417	6.99302e-05	0.000164189	pscJ	type III export protein PscJ
PA1724	4.3194	3.08064	24.4854	20.6205	3.70002	22.553	-2.57321	0.0108026	0.017255	pscK	type III export protein PscK
PA1725	23.7567	21.5645	81.247	73.3174	22.6606	77.2822	-1.7614	0.000179496	0.000396558	pscL	type III secretion system protein
PA1735	36.7149	21.5645	156.558	181.002	29.1397	168.78	-2.48779	8.21868e-10	3.59633e-09	PA1735	hypothetical protein
PA1738	36.7149	15.4032	64.5524	67.2076	26.0591	65.88	-1.27541	0.00762934	0.0124091	PA1738	transcriptional regulator
PA1743	4.3194	3.08064	15.2106	22.148	3.70002	18.6793	-2.302	0.0274513	0.0405639	PA1743	hypothetical protein
PA1757	36.7149	55.4515	114.636	102.339	46.0832	108.488	-1.26656	0.000832713	0.00164925	thrH	phosphoserine phosphatase
PA1763	23.7567	24.6451	76.7951	83.2458	24.2009	80.0205	-1.72851	0.000164319	0.000364363	PA1763	hypothetical protein
PA1764	19.4373	21.5645	87.5539	94.7016	20.5009	91.1278	-2.16197	5.64486e-06	1.58864e-05	PA1764	hypothetical protein
PA1765	23.7567	27.7258	109.813	92.0286	25.7412	100.921	-1.98506	8.16653e-06	2.23909e-05	PA1765	hypothetical protein
PA1771	17.2776	30.8064	89.7798	92.4105	24.042	91.0952	-1.9734	2.08129e-05	5.34457e-05	estX	hydrolase
PA1778	10.7985	21.5645	70.1173	73.6993	16.1815	71.9083	-2.2167	4.27338e-05	0.000104073	cobA	uroporphyrin-III C-methyltransferase
PA1779	8.63881	18.4838	130.218	143.198	13.5613	136.708	-3.41263	2.78898e-10	1.27382e-09	PA1779	assimilatory nitrate reductase
PA1780	0	0	7.79081	7.63723	0	7.71402	-4.02315	0.0239908	0.0358014	nirD	assimilatory nitrite reductase small subunit
PA1781	30.2358	43.129	274.162	288.305	36.6824	281.234	-2.97198	1.26019e-16	8.5902e-16	nirB	assimilatory nitrite reductase large subunit
PA1782	17.2776	3.08064	71.9723	70.6444	10.1791	71.3083	-2.67616	1.37571e-05	3.6466e-05	PA1782	serine/threonine-protein kinase
PA1783	12.9582	12.3226	66.0364	58.8067	12.6404	62.4215	-2.29917	8.04488e-05	0.000187185	nasA	nitrate transporter
PA1784	34.5552	9.24192	55.6487	51.9332	21.8986	53.7909	-1.21339	0.0242136	0.0361042	PA1784	hypothetical protein
PA1785	0	3.08064	28.1953	38.568	1.54032	33.3817	-4.69581	0.0014508	0.00274862	PA1785	hypothetical protein
PA1786	8.63881	15.4032	64.9234	73.6993	12.021	69.3113	-2.58523	1.56211e-05	4.09865e-05	PA1786	hypothetical protein
PA1790	19.4373	33.887	86.8119	75.6086	26.6622	81.2102	-1.65378	0.000331179	0.000700302	PA1790	hypothetical protein
PA1798	60.4717	36.9677	90.8928	108.831	48.7197	99.8617	-1.00206	0.00905409	0.0145693	parS	two-component sensor ParS
PA1799	34.5552	24.6451	64.1815	65.6802	29.6002	64.9308	-1.10647	0.0128021	0.0201579	parR	two-component response regulator ParR
PA1809	19.4373	21.5645	50.4548	67.9713	20.5009	59.2131	-1.5388	0.00300371	0.00532619	PA1809	ABC transporter permease
PA1819	153.339	157.113	215.917	248.21	155.226	232.063	-0.581371	0.0238829	0.0356699	PA1819	amino acid permease
PA1824	23.7567	30.8064	59.7296	58.8067	27.2816	59.2681	-1.14088	0.0136806	0.0214478	PA1824	hypothetical protein
PA1826	64.7911	64.6934	131.702	143.58	64.7423	137.641	-1.08794	0.000829914	0.00164467	PA1826	transcriptional regulator
PA1827	12.9582	6.16128	64.1815	82.1002	9.55975	73.1408	-2.8646	6.11687e-06	1.70819e-05	PA1827	short-chain dehydrogenase
PA1836	58.312	27.7258	142.461	147.017	43.0189	144.739	-1.69756	8.38022e-06	2.29536e-05	PA1836	transcriptional regulator
PA1839	28.0761	40.0483	102.765	123.341	34.0622	113.053	-1.76023	1.80154e-05	4.67934e-05	PA1839	RNA methyltransferase
PA1844	8.63881	9.24192	28.5663	28.6396	8.94036	28.603	-1.68413	0.0199519	0.0302568	PA1844	hypothetical protein
PA1845	6.47911	3.08064	36.3571	28.6396	4.77987	32.4984	-2.69315	0.00218782	0.00398029	PA1845	hypothetical protein
PA1848	12.9582	24.6451	51.9387	65.6802	18.8017	58.8095	-1.70007	0.00165577	0.00309694	PA1848	major facilitator superfamily transporter
PA1851	53.9926	61.6128	193.286	215.37	57.8027	204.328	-1.83212	1.58791e-08	6.14114e-08	PA1851	hypothetical protein
PA1854	10.7985	9.24192	63.8105	70.6444	10.0202	67.2274	-2.73008	1.23805e-05	3.31571e-05	PA1854	hypothetical protein
PA1856	8.63881	6.16128	60.1005	47.3508	7.40004	53.7257	-2.82578	8.17884e-05	0.000190057	PA1856	cbb3-type cytochrome C oxidase subunit I
PA1865	43.194	73.9354	119.459	110.358	58.5647	114.909	-1.00873	0.00553604	0.00923979	PA1865	Fanconi-associated nuclease
PA1866	71.2702	58.5322	145.057	145.107	64.9012	145.082	-1.14625	0.0003865	0.000808772	PA1866	hypothetical protein
PA1867	2.1597	0	21.8885	14.8926	1.07985	18.3905	-3.85422	0.0122633	0.0193431	xphA	type VI pilus biosynthesis protein
PA1868	23.7567	46.2096	129.476	113.413	34.9832	121.444	-1.84913	7.99724e-06	2.19489e-05	xqhA	secretion protein XqhA
PA1869	4.3194	0	47.4869	45.8234	2.1597	46.6551	-4.21634	0.00015819	0.000351922	PA1869	acyl carrier protein
PA1871	25.9164	46.2096	70.8593	77.5179	36.063	74.1886	-1.08406	0.0118441	0.0187364	lasA	protease LasA
PA1873	10.7985	12.3226	94.9737	100.048	11.5605	97.5107	-3.09033	7.61773e-08	2.75009e-07	PA1873	hypothetical protein
PA1874	133.902	181.758	370.991	395.608	157.83	383.3	-1.29662	3.67291e-07	1.21224e-06	PA1874	hypothetical protein
PA1875	53.9926	40.0483	86.4409	84.7732	47.0204	85.6071	-0.842704	0.0255038	0.0378304	PA1875	hypothetical protein
PA1876	15.1179	21.5645	97.5706	103.866	18.3412	100.718	-2.49195	4.13959e-07	1.35834e-06	PA1876	ABC transporter ATP-binding protein/permease
PA1877	47.5135	9.24192	117.233	112.267	28.3777	114.75	-1.92329	7.19011e-05	0.000168307	PA1877	secretion protein
PA1878	4.3194	18.4838	30.0503	31.6945	11.4016	30.8724	-1.54922	0.0289358	0.0425259	PA1878	hypothetical protein
PA1881	4.3194	12.3226	43.406	40.0955	8.32098	41.7507	-2.42728	0.000896902	0.00176198	PA1881	oxidoreductase
PA1892	4.3194	3.08064	16.3236	19.8568	3.70002	18.0902	-2.25571	0.0297917	0.0436891	PA1892	hypothetical protein
PA1893	17.2776	6.16128	103.877	124.869	11.7194	114.373	-3.19192	1.30876e-08	5.08693e-08	PA1893	hypothetical protein
PA1896	4.3194	0	57.1326	51.1694	2.1597	54.151	-4.42985	6.29352e-05	0.000148408	PA1896	hypothetical protein
PA1897	15.1179	12.3226	74.1982	62.6253	13.7202	68.4117	-2.29844	4.43612e-05	0.000107517	PA1897	hypothetical protein
PA1899	4.3194	0	23.0014	21.0024	2.1597	22.0019	-3.14429	0.00835401	0.0134867	phzA2	phenazine biosynthesis protein PhzA
PA1907	8.63881	6.16128	67.1494	67.9713	7.40004	67.5604	-3.15481	5.24949e-06	1.4843e-05	PA1907	hypothetical protein
PA1908	10.7985	3.08064	50.4548	61.4797	6.93958	55.9672	-2.90009	5.73351e-05	0.000136268	PA1908	major facilitator superfamily transporter
PA1909	10.7985	9.24192	87.9249	67.5895	10.0202	77.7572	-2.94034	2.58898e-06	7.69322e-06	PA1909	hypothetical protein
PA1910	28.0761	9.24192	158.042	124.869	18.659	141.455	-2.8314	5.4774e-09	2.20314e-08	femA	ferric-mycobactin receptor FemA
PA1911	0	3.08064	29.3083	27.1122	1.54032	28.2102	-4.45278	0.0026375	0.00473407	femR	sigma factor regulator FemR
PA1914	0	3.08064	67.8914	78.6635	1.54032	73.2774	-5.83457	4.43663e-05	0.000107517	PA1914	hypothetical protein
PA1916	41.0343	12.3226	61.9555	61.8616	26.6785	61.9085	-1.13965	0.0233147	0.0348728	PA1916	amino acid permease
PA1918	10.7985	9.24192	68.6333	64.1527	10.0202	66.393	-2.71221	1.40293e-05	3.70834e-05	PA1918	hypothetical protein
PA1921	12.9582	21.5645	132.444	157.327	17.2613	144.885	-3.12068	2.66454e-10	1.2211e-09	PA1921	hypothetical protein
PA1922	10.7985	3.08064	107.216	108.449	6.93958	107.833	-3.83836	1.09959e-08	4.30474e-08	PA1922	TonB-dependent receptor
PA1923	17.2776	12.3226	157.671	137.852	14.8001	147.762	-3.28517	7.93027e-11	3.80121e-10	PA1923	cobaltochelatase subunit CobN
PA1924	0	0	17.8076	16.42	0	17.1138	-5.17281	0.00128555	0.00244837	PA1924	hypothetical protein
PA1925	0	6.16128	41.922	45.0597	3.08064	43.4908	-4.07206	0.000242963	0.000525226	PA1925	hypothetical protein
PA1926	79.909	73.9354	129.476	134.033	76.9222	131.755	-0.771005	0.0132728	0.0208628	PA1926	hypothetical protein
PA1933	51.8329	55.4515	134.67	134.033	53.6422	134.352	-1.32986	9.62351e-05	0.000222012	PA1933	hydroxylase large subunit
PA1940	45.3538	52.3709	92.3768	89.3556	48.8623	90.8662	-0.905944	0.0139576	0.0218543	PA1940	hypothetical protein
PA1951	41.0343	43.129	81.247	75.6086	42.0817	78.4278	-0.902088	0.0210626	0.0318167	PA1951	hypothetical protein
PA1952	0	6.16128	15.9526	17.5656	3.08064	16.7591	-2.67018	0.0273913	0.0404973	PA1952	hypothetical protein
PA1954	8.63881	12.3226	83.473	84.7732	10.4807	84.1231	-3.0425	5.57015e-07	1.79796e-06	PA1954	hypothetical protein
PA1956	0	6.16128	25.2274	21.7661	3.08064	23.4967	-3.1686	0.0066537	0.0109465	PA1956	hypothetical protein
PA1959	53.9926	77.016	308.294	339.093	65.5043	323.693	-2.33286	3.36967e-14	2.03154e-13	bacA	undecaprenyl-diphosphatase
PA1960	30.2358	49.2902	86.0699	90.5012	39.763	88.2855	-1.18822	0.00331011	0.00579563	PA1960	hypothetical protein
PA1961	34.5552	33.887	86.0699	84.0095	34.2211	85.0397	-1.31166	0.0013324	0.00253492	PA1961	transcriptional regulator
PA1962	4.3194	6.16128	60.8425	78.2816	5.24034	69.5621	-3.77035	3.78122e-06	1.09132e-05	azoR2	FMN-dependent NADH-azoreductase
PA1965	28.0761	21.5645	56.7616	59.1885	24.8203	57.9751	-1.20211	0.0112141	0.01787	PA1965	hypothetical protein
PA1970	6.47911	3.08064	26.3404	25.9666	4.77987	26.1535	-2.38091	0.00785555	0.0127503	PA1970	hypothetical protein
PA1971	10.7985	21.5645	169.172	192.076	16.1815	180.624	-3.55224	9.19153e-13	5.08911e-12	braZ	branched-chain amino acid transport system 3 carrier protein
PA1972	10.7985	3.08064	105.732	104.248	6.93958	104.99	-3.80007	1.64154e-08	6.34402e-08	PA1972	hypothetical protein
PA1973	88.5478	104.742	239.66	262.721	96.6448	251.19	-1.38937	7.64922e-07	2.41587e-06	pqqF	coenzyme PQQ synthesis protein F
PA1974	0	6.16128	91.6348	82.1002	3.08064	86.8675	-5.08029	2.24478e-06	6.74055e-06	PA1974	hypothetical protein
PA1975	8.63881	15.4032	95.7157	84.3914	12.021	90.0535	-2.96496	3.58479e-07	1.1846e-06	PA1975	hypothetical protein
PA1976	45.3538	24.6451	148.396	154.654	34.9994	151.525	-2.06474	1.03026e-07	3.65132e-07	ercS'	sensor histidine kinase
PA1978	6.47911	9.24192	35.6151	34.7494	7.86051	35.1823	-2.19772	0.00302895	0.00536218	PA1978	glycerol metabolism activator
PA1980	10.7985	9.24192	101.652	116.468	10.0202	109.06	-3.42734	1.03821e-08	4.07915e-08	eraR	response regulator EraR
PA1981	2.1597	6.16128	28.9373	33.6038	4.16049	31.2706	-3.01804	0.00185089	0.00342645	PA1981	hypothetical protein
PA1982	23.7567	12.3226	155.816	142.816	18.0396	149.316	-2.98702	2.0167e-10	9.36067e-10	exaA	quinoprotein ethanol dehydrogenase
PA1983	8.63881	6.16128	82.36	111.885	7.40004	97.1227	-3.67799	8.54075e-08	3.06698e-07	exaB	cytochrome C550
PA1990	34.5552	21.5645	104.619	132.124	28.0599	118.372	-2.03756	2.51658e-06	7.51098e-06	pqqH	peptidase
PA1992	32.3955	55.4515	123.911	111.122	43.9235	117.516	-1.46076	0.000155492	0.000346758	ercS	sensor histidine kinase
PA1993	4.3194	15.4032	64.5524	67.5895	9.8613	66.071	-2.86522	1.41172e-05	3.72931e-05	PA1993	hypothetical protein
PA2005	56.1523	46.2096	97.9416	103.103	51.1809	100.522	-0.959346	0.00761647	0.0123956	PA2005	transcriptional regulator
PA2006	34.5552	24.6451	127.992	126.778	29.6002	127.385	-2.07577	3.39439e-07	1.1251e-06	PA2006	major facilitator superfamily transporter
PA2018	88.5478	107.822	178.076	200.477	98.1851	189.276	-0.959431	0.000984592	0.00191759	PA2018	multidrug efflux protein
PA2019	34.5552	6.16128	61.9555	59.5704	20.3583	60.7629	-1.47841	0.00790113	0.0128128	PA2019	multidrug efflux lipoprotein
PA2022	15.1179	18.4838	94.2317	104.248	16.8009	99.24	-2.58231	3.33456e-07	1.1073e-06	PA2022	UDP-glucose 6-dehydrogenase
PA2028	36.7149	36.9677	166.204	164.2	36.8413	165.202	-2.16546	4.76622e-09	1.92997e-08	PA2028	transcriptional regulator
PA2033	21.597	6.16128	43.035	38.568	13.8792	40.8015	-1.46512	0.01704	0.0261752	PA2033	hypothetical protein
PA2039	4.3194	9.24192	66.0364	64.5346	6.78066	65.2855	-3.34933	6.45243e-06	1.79359e-05	PA2039	hypothetical protein
PA2041	51.8329	49.2902	96.0867	108.067	50.5615	102.077	-1.00966	0.00524041	0.00879235	PA2041	amino acid permease
PA2047	28.0761	18.4838	56.0196	81.3365	23.28	68.6781	-1.52785	0.00232504	0.00420662	PA2047	transcriptional regulator
PA2049	30.2358	30.8064	111.668	131.742	30.5211	121.705	-1.99703	1.24654e-06	3.83865e-06	PA2049	hypothetical protein
PA2050	2.1597	0	43.7769	32.4582	1.07985	38.1176	-4.90183	0.000842787	0.00166653	PA2050	RNA polymerase sigma factor
PA2051	2.1597	6.16128	45.6319	54.6062	4.16049	50.119	-3.70345	7.09155e-05	0.000166287	PA2051	transmembrane sensor
PA2053	4.3194	3.08064	54.1647	48.4964	3.70002	51.3305	-3.75667	5.50867e-05	0.000131385	cynT	carbonic anhydrase
PA2055	15.1179	21.5645	100.91	94.7016	18.3412	97.8056	-2.44958	7.04469e-07	2.23797e-06	PA2055	major facilitator superfamily transporter
PA2056	8.63881	12.3226	107.958	93.9379	10.4807	100.948	-3.30608	3.89567e-08	1.45377e-07	PA2056	transcriptional regulator
PA2057	15.1179	9.24192	126.137	124.869	12.1799	125.503	-3.31463	1.08697e-09	4.71832e-09	PA2057	hypothetical protein
PA2058	12.9582	9.24192	109.071	113.795	11.1001	111.433	-3.29208	7.65204e-09	3.05294e-08	PA2058	ABC transporter
PA2059	10.7985	9.24192	63.8105	53.4606	10.0202	58.6355	-2.53342	7.08459e-05	0.000166195	PA2059	ABC transporter permease
PA2060	4.3194	6.16128	27.0823	35.5131	5.24034	31.2977	-2.615	0.00286968	0.00511695	PA2060	ABC transporter permease
PA2064	6.47911	6.16128	46.3739	48.4964	6.32019	47.4351	-2.90251	0.000151925	0.000339516	pcoB	copper resistance protein B
PA2065	17.2776	18.4838	52.6807	60.716	17.8807	56.6983	-1.67085	0.00161666	0.00303109	pcoA	copper resistance protein A
PA2066	6.47911	3.08064	26.3404	26.7303	4.77987	26.5353	-2.40165	0.00722334	0.0118018	PA2066	hypothetical protein
PA2068	15.1179	6.16128	38.9541	46.2052	10.6396	42.5796	-1.92422	0.00307184	0.00543279	PA2068	major facilitator superfamily transporter
PA2069	8.63881	0	70.1173	72.1718	4.3194	71.1446	-3.83209	2.88381e-06	8.46272e-06	PA2069	carbamoyl transferase
PA2070	17.2776	21.5645	162.123	193.986	19.421	178.054	-3.21902	3.24772e-12	1.71422e-11	PA2070	hypothetical protein
PA2073	4.3194	18.4838	66.4074	68.7351	11.4016	67.5712	-2.69704	2.06476e-05	5.30966e-05	PA2073	transporter membrane subunit
PA2074	10.7985	12.3226	75.3112	55.3699	11.5605	65.3405	-2.51202	4.31219e-05	0.000104877	PA2074	hypothetical protein
PA2077	15.1179	33.887	74.1982	91.6467	24.5025	82.9225	-1.82449	0.000181212	0.000399697	PA2077	hypothetical protein
PA2078	17.2776	9.24192	88.6669	111.504	13.2598	100.085	-2.85658	2.02816e-07	6.93434e-07	PA2078	hypothetical protein
PA2079	56.1523	67.7741	104.248	112.267	61.9632	108.258	-0.818349	0.0164593	0.0253861	PA2079	amino acid permease
PA2083	49.6732	98.5805	192.173	181.384	74.1268	186.779	-1.37445	7.1231e-05	0.000166954	PA2083	ring-hydroxylating dioxygenase subunit
PA2084	10.7985	15.4032	103.136	92.7923	13.1009	97.9639	-2.93953	1.18222e-07	4.16541e-07	PA2084	asparagine synthetase
PA2085	0	0	16.6946	16.8019	0	16.7483	-5.14158	0.00140198	0.00265984	PA2085	ring-hydroxylating dioxygenase small subunit
PA2086	6.47911	3.08064	29.6793	37.4224	4.77987	33.5509	-2.73837	0.00176222	0.00327458	PA2086	epoxide hydrolase
PA2087	0	3.08064	20.7755	12.6014	1.54032	16.6885	-3.68912	0.0174053	0.0266708	PA2087	hypothetical protein
PA2088	8.63881	12.3226	47.4869	40.4773	10.4807	43.9821	-2.10389	0.00136835	0.00260059	PA2088	hypothetical protein
PA2089	41.0343	27.7258	116.491	116.468	34.3801	116.479	-1.72803	1.25331e-05	3.35329e-05	PA2089	hypothetical protein
PA2090	0	3.08064	27.0823	27.494	1.54032	27.2882	-4.40453	0.00297952	0.00529021	PA2090	hypothetical protein
PA2091	0	3.08064	51.9387	74.0811	1.54032	63.0099	-5.61537	9.87244e-05	0.000227464	PA2091	hypothetical protein
PA2092	23.7567	30.8064	61.5845	72.9355	27.2816	67.26	-1.32323	0.00411725	0.00706298	PA2092	major facilitator superfamily transporter
PA2094	4.3194	3.08064	85.3279	72.5537	3.70002	78.9408	-4.37671	1.44246e-06	4.41941e-06	PA2094	transmembrane sensor
PA2095	4.3194	6.16128	60.4715	65.6802	5.24034	63.0759	-3.62937	8.20568e-06	2.24869e-05	PA2095	hypothetical protein
PA2096	19.4373	33.887	53.0517	62.2434	26.6622	57.6476	-1.15623	0.0168662	0.0259586	PA2096	transcriptional regulator
PA2097	8.63881	9.24192	100.539	82.1002	8.94036	91.3194	-3.35995	1.63425e-07	5.65887e-07	PA2097	flavin-binding monooxygenase
PA2099	0	6.16128	20.7755	26.3484	3.08064	23.562	-3.17145	0.00673947	0.0110713	PA2099	short-chain dehydrogenase
PA2108	23.7567	46.2096	137.638	151.599	34.9832	144.618	-2.10285	1.83318e-07	6.32348e-07	PA2108	thiamine pyrophosphate protein
PA2115	43.194	30.8064	86.0699	108.067	37.0002	97.0684	-1.36561	0.000850035	0.00167842	PA2115	transcriptional regulator
PA2121	36.7149	49.2902	177.334	184.057	43.0026	180.695	-2.09641	3.79635e-09	1.55817e-08	PA2121	transcriptional regulator
PA2122	21.597	12.3226	64.5524	55.3699	16.9598	59.9612	-1.77381	0.000930894	0.00182479	PA2122	hypothetical protein
PA2124	10.7985	0	71.9723	71.0262	5.39926	71.4992	-3.52298	3.01916e-06	8.84077e-06	PA2124	dehydrogenase
PA2125	28.0761	24.6451	83.844	78.6635	26.3606	81.2537	-1.61278	0.000287678	0.000614544	PA2125	aldehyde dehydrogenase
PA2129	6.47911	18.4838	31.1632	48.1145	12.4815	39.6389	-1.75171	0.00966678	0.0155046	cupA2	chaperone CupA2
PA2130	34.5552	49.2902	111.297	94.7016	41.9227	102.999	-1.32446	0.000714835	0.00143443	cupA3	usher CupA3
PA2131	17.2776	15.4032	59.7296	44.2959	16.3404	52.0127	-1.66065	0.00312691	0.00551402	cupA4	fimbrial subunit CupA4
PA2132	0	6.16128	28.1953	22.9117	3.08064	25.5535	-3.29158	0.00455449	0.00774216	cupA5	chaperone CupA5
PA2135	17.2776	15.4032	64.5524	58.0429	16.3404	61.2977	-1.89685	0.000405546	0.000846018	PA2135	transporter
PA2136	10.7985	12.3226	61.2135	81.3365	11.5605	71.275	-2.63714	1.37176e-05	3.6379e-05	PA2136	hypothetical protein
PA2137	4.3194	15.4032	26.7114	33.2219	9.8613	29.9667	-1.70824	0.0208304	0.0314923	PA2137	hypothetical protein
PA2138	32.3955	36.9677	125.024	155.036	34.6816	140.03	-2.02462	3.42993e-07	1.1355e-06	PA2138	multifunctional non-homologous end joining protein LigD
PA2141	0	0	11.5007	23.6754	0	17.5881	-5.21165	0.00145529	0.0027552	PA2141	hypothetical protein
PA2142	25.9164	33.887	83.473	86.3007	29.9017	84.8868	-1.52825	0.000377584	0.000790726	PA2142	short-chain dehydrogenase
PA2143	12.9582	9.24192	51.5678	51.9332	11.1001	51.7505	-2.18851	0.000400503	0.000836141	PA2143	hypothetical protein
PA2144	25.9164	52.3709	151.364	182.148	39.1437	166.756	-2.14609	6.18104e-08	2.25241e-07	glgP	glycogen phosphorylase
PA2147	21.597	40.0483	148.396	138.616	30.8227	143.506	-2.27345	3.58666e-08	1.34401e-07	katE	catalase HPII
PA2148	19.4373	12.3226	43.406	43.5322	15.8799	43.4691	-1.41391	0.0124582	0.0196392	PA2148	hypothetical protein
PA2150	15.1179	24.6451	119.459	130.978	19.8815	125.219	-2.70279	1.08647e-08	4.25646e-08	PA2150	non-homologous end joining protein Ku
PA2151	32.3955	27.7258	116.491	108.067	30.0606	112.279	-1.88753	4.47395e-06	1.27565e-05	PA2151	alpha-1,4-glucan:maltose-1-phosphate maltosyltransferase
PA2152	43.194	49.2902	142.461	162.673	46.2421	152.567	-1.73284	1.15598e-06	3.56991e-06	PA2152	trehalose synthase
PA2153	25.9164	18.4838	100.168	113.795	22.2001	106.981	-2.23781	9.51878e-07	2.9786e-06	glgB	1,4-alpha-glucan branching protein GlgB
PA2154	4.3194	3.08064	53.4227	47.7327	3.70002	50.5777	-3.73539	6.19071e-05	0.000146174	PA2154	hypothetical protein
PA2155	10.7985	0	62.6975	77.5179	5.39926	70.1077	-3.49682	4.66674e-06	1.32644e-05	PA2155	cardiolipin synthase 2
PA2156	2.1597	3.08064	14.4687	19.0931	2.62017	16.7809	-2.71675	0.0249535	0.0370953	PA2156	hypothetical protein
PA2158	23.7567	9.24192	41.922	46.2052	16.4993	44.0636	-1.34548	0.0184988	0.0281951	PA2158	alcohol dehydrogenase
PA2160	23.7567	12.3226	112.781	122.578	18.0396	117.679	-2.645	3.87471e-08	1.44715e-07	PA2160	glycosyl hydrolase
PA2162	23.7567	18.4838	113.523	94.7016	21.1203	104.112	-2.27851	1.16269e-06	3.58859e-06	PA2162	malto-oligosyltrehalose synthase
PA2163	6.47911	12.3226	57.5036	67.2076	9.40083	62.3556	-2.79538	2.41395e-05	6.13494e-05	PA2163	4-alpha-glucanotransferase
PA2164	4.3194	6.16128	74.5692	62.2434	5.24034	68.4063	-3.74669	3.99649e-06	1.14979e-05	PA2164	glycosyl hydrolase
PA2165	21.597	24.6451	97.5706	92.7923	23.1211	95.1815	-2.0538	6.58583e-06	1.8288e-05	PA2165	glycogen synthase
PA2168	4.3194	24.6451	40.438	33.2219	14.4823	36.83	-1.46215	0.0305796	0.044784	PA2168	hypothetical protein
PA2172	12.9582	9.24192	28.5663	38.1861	11.1001	33.3762	-1.55829	0.0198673	0.0301455	PA2172	hypothetical protein
PA2173	4.3194	12.3226	31.1632	42.0048	8.32098	36.584	-2.23234	0.00310196	0.00547891	PA2173	hypothetical protein
PA2174	10.7985	9.24192	44.5189	47.7327	10.0202	46.1258	-2.18734	0.000787441	0.00156795	PA2174	hypothetical protein
PA2178	15.1179	27.7258	69.7463	61.8616	21.4218	65.8039	-1.67158	0.000912466	0.00178996	PA2178	hypothetical protein
PA2179	15.1179	9.24192	48.5998	79.809	12.1799	64.2044	-2.35453	0.000158457	0.000352302	PA2179	hypothetical protein
PA2180	15.1179	18.4838	109.071	105.012	16.8009	107.042	-2.69188	7.36344e-08	2.66183e-07	PA2180	hypothetical protein
PA2181	12.9582	12.3226	177.334	195.131	12.6404	186.232	-3.87543	2.08269e-13	1.19331e-12	PA2181	glutamate--cysteine ligase
PA2184	4.3194	9.24192	36.3571	43.5322	6.78066	39.9447	-2.63546	0.000774057	0.00154413	PA2184	hypothetical protein
PA2185	25.9164	21.5645	162.865	140.143	23.7405	151.504	-2.6566	8.15006e-10	3.56919e-09	katN	non-heme catalase KatN
PA2187	10.7985	9.24192	41.18	38.1861	10.0202	39.6831	-1.97077	0.00301639	0.00534343	PA2187	hypothetical protein
PA2188	12.9582	12.3226	64.1815	67.2076	12.6404	65.6945	-2.37269	3.98574e-05	9.77253e-05	PA2188	alcohol dehydrogenase
PA2189	17.2776	9.24192	44.1479	45.8234	13.2598	44.9857	-1.70803	0.00418526	0.00717059	PA2189	hypothetical protein
PA2191	36.7149	52.3709	281.953	282.577	44.5429	282.265	-2.69557	1.79874e-15	1.15366e-14	exoY	adenylate cyclase
PA2192	21.597	49.2902	119.459	101.193	35.4436	110.326	-1.69969	8.22775e-05	0.00019103	PA2192	hypothetical protein
PA2193	2.1597	0	20.0335	22.9117	1.07985	21.4726	-4.07584	0.00701862	0.0114881	hcnA	hydrogen cyanide synthase subunit HcnA
PA2194	8.63881	15.4032	140.235	135.943	12.021	138.089	-3.58447	1.41601e-10	6.64645e-10	hcnB	hydrogen cyanide synthase subunit HcnB
PA2200	43.194	52.3709	119.83	101.193	47.7825	110.512	-1.22444	0.000956258	0.0018671	PA2200	hypothetical protein
PA2201	25.9164	15.4032	54.1647	66.062	20.6598	60.1134	-1.49818	0.00325141	0.00570581	PA2201	hypothetical protein
PA2202	4.3194	6.16128	38.2121	31.3126	5.24034	34.7624	-2.76761	0.00134613	0.00255924	PA2202	amino acid permease
PA2203	2.1597	6.16128	25.9694	31.3126	4.16049	28.641	-2.89001	0.00317147	0.00558714	PA2203	amino acid permease
PA2204	32.3955	21.5645	68.6333	64.1527	26.98	66.393	-1.26648	0.00558894	0.00932521	PA2204	ABC transporter
PA2205	12.9582	15.4032	38.9541	41.241	14.1807	40.0975	-1.51522	0.0109973	0.0175555	PA2205	hypothetical protein
PA2206	10.7985	24.6451	55.2777	69.4988	17.7218	62.3882	-1.88633	0.000632179	0.00128136	PA2206	transcriptional regulator
PA2207	6.47911	6.16128	111.297	124.105	6.32019	117.701	-4.21318	3.80202e-09	1.55932e-08	PA2207	hypothetical protein
PA2208	0	0	12.2427	16.42	0	14.3314	-4.91649	0.00274198	0.00490861	PA2208	hypothetical protein
PA2209	8.63881	0	56.7616	61.8616	4.3194	59.3116	-3.5729	1.81429e-05	4.70796e-05	PA2209	hypothetical protein
PA2210	23.7567	27.7258	117.604	121.814	25.7412	119.709	-2.23182	2.00316e-07	6.86182e-07	PA2210	major facilitator superfamily transporter
PA2211	6.47911	9.24192	36.3571	28.2577	7.86051	32.3074	-2.07404	0.00620999	0.0102887	PA2211	hypothetical protein
PA2212	8.63881	3.08064	54.1647	48.8783	5.85972	51.5215	-3.03817	7.6839e-05	0.00017917	PA2212	4-hydroxythreonine-4-phosphate dehydrogenase
PA2213	10.7985	12.3226	82.731	89.7374	11.5605	86.2342	-2.9128	5.65853e-07	1.82431e-06	PA2213	porin
PA2214	2.1597	3.08064	127.25	138.234	2.62017	132.742	-5.70626	7.8737e-08	2.83872e-07	PA2214	major facilitator superfamily transporter
PA2215	15.1179	3.08064	103.877	96.2291	9.09928	100.053	-3.32484	5.78927e-08	2.11961e-07	PA2215	hypothetical protein
PA2216	2.1597	9.24192	123.54	133.652	5.70081	128.596	-4.64875	2.50505e-09	1.05123e-08	PA2216	hypothetical protein
PA2217	2.1597	21.5645	57.1326	75.6086	11.8621	66.3706	-2.64365	7.82991e-05	0.000182418	PA2217	aldehyde dehydrogenase
PA2221	0	0	94.6027	105.776	0	100.189	-7.72215	1.84445e-07	6.35831e-07	PA2221	hypothetical protein
PA2222	0	0	55.2777	48.8783	0	52.078	-6.77835	6.72589e-06	1.86483e-05	PA2222	hypothetical protein
PA2223	2.1597	0	94.2317	106.539	1.07985	100.386	-6.29576	9.30212e-06	2.53507e-05	PA2223	hypothetical protein
PA2224	0	0	90.1508	93.1742	0	91.6625	-7.59388	3.01721e-07	1.00933e-06	PA2224	hypothetical protein
PA2225	0	0	104.619	92.4105	0	98.515	-7.698	2.03994e-07	6.97021e-07	PA2225	hypothetical protein
PA2226	0	0	23.7434	25.9666	0	24.855	-5.71103	0.000251524	0.000542435	PA2226	hypothetical protein
PA2227	0	0	271.194	272.649	0	271.922	-9.16269	3.79043e-10	1.71248e-09	vqsM	HTH-type transcriptional regulator VqsM
PA2228	0	0	188.834	184.057	0	186.446	-8.61827	4.30484e-09	1.75625e-08	PA2228	hypothetical protein
PA2242	64.7911	80.0966	139.493	135.943	72.4439	137.718	-0.941725	0.00309874	0.00547502	pslL	hypothetical protein
PA2243	15.1179	12.3226	99.0546	102.339	13.7202	100.697	-2.85479	9.19632e-08	3.28284e-07	pslM	FAD-binding dehydrogenase
PA2246	84.2284	95.4998	144.687	154.272	89.8641	149.479	-0.742374	0.0127496	0.0200811	bkdR	Bkd operon transcriptional regulator BkdR
PA2252	49.6732	52.3709	77.5371	101.193	51.022	89.3652	-0.812018	0.0334125	0.0486897	PA2252	AGCS sodium/alanine/glycine symporter
PA2253	12.9582	21.5645	53.0517	50.4057	17.2613	51.7287	-1.62898	0.00298951	0.00530448	ansA	L-asparaginase I
PA2254	2.1597	3.08064	53.4227	48.1145	2.62017	50.7686	-4.31823	8.96425e-05	0.00020742	pvcA	paerucumarin biosynthesis protein PvcA
PA2255	2.1597	0	38.2121	46.5871	1.07985	42.3996	-5.05441	0.000526177	0.00107941	pvcB	paerucumarin biosynthesis protein PvcB
PA2256	2.1597	9.24192	59.7296	75.2267	5.70081	67.4781	-3.71044	5.52786e-06	1.55895e-05	pvcC	paerucumarin biosynthesis protein PvcC
PA2257	4.3194	3.08064	24.1144	27.1122	3.70002	25.6133	-2.75588	0.00552813	0.00922942	pvcD	paerucumarin biosynthesis protein PvcD
PA2267	41.0343	49.2902	156.929	154.272	45.1623	155.601	-1.80006	3.54628e-07	1.1733e-06	PA2267	transcriptional regulator
PA2268	6.47911	12.3226	63.8105	55.3699	9.40083	59.5902	-2.72992	3.98443e-05	9.77253e-05	PA2268	hypothetical protein
PA2269	47.5135	43.129	164.72	148.162	45.3212	156.441	-1.77948	4.93708e-07	1.60603e-06	PA2269	hypothetical protein
PA2273	95.0269	61.6128	158.042	171.456	78.3198	164.749	-1.04551	0.00106066	0.00205321	soxR	redox-sensitive transcriptional activator SoxR
PA2274	2.1597	6.16128	33.7602	37.4224	4.16049	35.5913	-3.20651	0.000798977	0.00158917	PA2274	hypothetical protein
PA2275	17.2776	9.24192	96.0867	90.5012	13.2598	93.2939	-2.75463	4.04177e-07	1.32913e-06	PA2275	alcohol dehydrogenase
PA2276	10.7985	18.4838	60.4715	68.7351	14.6412	64.6033	-2.1927	0.000102777	0.0002356	PA2276	transcriptional regulator
PA2278	25.9164	24.6451	61.5845	64.5346	25.2808	63.0595	-1.31435	0.00474111	0.00802661	arsB	arsenite-antimonite efflux pump ArsB
PA2283	4.3194	0	48.2288	50.4057	2.1597	49.3173	-4.29567	0.000112273	0.000255534	PA2283	hypothetical protein
PA2285	2.1597	3.08064	27.4533	31.6945	2.62017	29.5739	-3.53683	0.00198869	0.00365785	PA2285	hypothetical protein
PA2286	12.9582	9.24192	46.7449	55.7518	11.1001	51.2483	-2.17466	0.000495769	0.00102128	PA2286	hypothetical protein
PA2289	38.8746	24.6451	110.184	114.177	31.7599	112.18	-1.78274	1.23552e-05	3.31058e-05	PA2289	hypothetical protein
PA2293	8.63881	3.08064	38.2121	45.8234	5.85972	42.0177	-2.74636	0.000501628	0.00103256	PA2293	hypothetical protein
PA2294	2.1597	3.08064	28.5663	39.7136	2.62017	34.14	-3.74395	0.0010186	0.00197815	PA2294	ABC transporter ATP-binding protein
PA2295	2.1597	6.16128	29.6793	34.3675	4.16049	32.0234	-3.05267	0.00159653	0.00299957	PA2295	ABC transporter permease
PA2296	28.0761	21.5645	93.1188	110.74	24.8203	101.929	-2.01456	6.57833e-06	1.82765e-05	PA2296	hypothetical protein
PA2300	41.0343	21.5645	81.618	90.883	31.2994	86.2505	-1.41375	0.00110119	0.00212408	chiC	chitinase
PA2302	75.5896	141.709	338.715	374.606	108.65	356.66	-1.74784	1.84304e-08	7.09746e-08	ambE	protein AmbE
PA2303	0	9.24192	46.7449	38.1861	4.62096	42.4655	-3.43796	0.000300196	0.00063902	ambD	protein AmbD
PA2305	53.9926	30.8064	166.946	155.418	42.3995	161.182	-1.88327	3.08976e-07	1.0317e-06	ambB	protein AmbB
PA2307	0	12.3226	32.6472	28.6396	6.16128	30.6434	-2.52614	0.00493731	0.00833795	PA2307	ABC transporter permease
PA2308	6.47911	3.08064	33.0182	33.2219	4.77987	33.1201	-2.71944	0.00177624	0.00329838	PA2308	ABC transporter ATP-binding protein
PA2309	4.3194	3.08064	46.3739	46.5871	3.70002	46.4805	-3.61359	0.000115197	0.00026175	PA2309	hypothetical protein
PA2310	8.63881	9.24192	49.3418	43.5322	8.94036	46.437	-2.38381	0.000472764	0.000976111	PA2310	hypothetical protein
PA2311	2.1597	3.08064	21.1465	19.4749	2.62017	20.3107	-2.99361	0.0113079	0.0179932	PA2311	hypothetical protein
PA2312	43.194	24.6451	142.09	134.797	33.9196	138.443	-1.98331	4.78898e-07	1.56264e-06	PA2312	transcriptional regulator
PA2315	21.597	12.3226	89.0379	99.6658	16.9598	94.3518	-2.42409	1.48069e-06	4.52769e-06	PA2315	hypothetical protein
PA2317	34.5552	27.7258	68.6333	73.6993	31.1405	71.1663	-1.17457	0.00653832	0.01078	PA2317	oxidoreductase
PA2322	6.47911	12.3226	65.6654	85.1551	9.40083	75.4103	-3.0701	2.94189e-06	8.61916e-06	PA2322	gluconate permease
PA2323	64.7911	46.2096	106.474	124.105	55.5003	115.29	-1.03106	0.00386041	0.00667513	PA2323	glyceraldehyde-3-phosphate dehydrogenase
PA2324	2.1597	3.08064	88.6669	71.79	2.62017	80.2284	-4.97922	4.2741e-06	1.22188e-05	PA2324	hypothetical protein
PA2325	10.7985	6.16128	73.0852	65.6802	8.4799	69.3827	-2.97593	5.79887e-06	1.62608e-05	PA2325	hypothetical protein
PA2326	19.4373	15.4032	198.109	184.439	17.4203	191.274	-3.43277	1.60929e-13	9.26965e-13	PA2326	hypothetical protein
PA2327	10.7985	3.08064	28.9373	26.3484	6.93958	27.6429	-1.89242	0.016229	0.0250951	PA2327	ABC transporter permease
PA2328	17.2776	12.3226	36.3571	40.8592	14.8001	38.6081	-1.35409	0.0216479	0.0326102	PA2328	hypothetical protein
PA2329	8.63881	6.16128	32.2762	36.6587	7.40004	34.4675	-2.1866	0.0035194	0.00613633	PA2329	ABC transporter ATP-binding protein
PA2331	34.5552	9.24192	107.958	112.649	21.8986	110.304	-2.23636	2.7967e-06	8.22932e-06	PA2331	hypothetical protein
PA2332	49.6732	52.3709	87.9249	105.394	51.022	96.6593	-0.925473	0.0120706	0.0190558	PA2332	transcriptional regulator
PA2333	41.0343	21.5645	77.1661	77.8997	31.2994	77.5329	-1.26056	0.00391106	0.00675196	PA2333	sulfatase
PA2334	17.2776	9.24192	92.3768	101.193	13.2598	96.785	-2.80739	2.28156e-07	7.75189e-07	PA2334	transcriptional regulator
PA2335	12.9582	3.08064	121.314	134.033	8.01943	127.674	-3.8624	8.01614e-10	3.51906e-09	PA2335	TonB-dependent receptor
PA2336	6.47911	3.08064	47.8578	54.6062	4.77987	51.232	-3.34552	6.05408e-05	0.000143197	PA2336	hypothetical protein
PA2338	21.597	21.5645	78.6501	93.5561	21.5808	86.1031	-1.99603	2.74379e-05	6.88613e-05	PA2338	maltose/mannitol ABC transporter substrate-binding protein
PA2339	21.597	6.16128	51.1968	60.3341	13.8792	55.7654	-1.91081	0.00112834	0.00217106	PA2339	binding-protein-dependent maltose/mannitol transport protein
PA2340	10.7985	0	35.2441	38.9499	5.39926	37.097	-2.59211	0.00159309	0.00299519	PA2340	binding-protein-dependent maltose/mannitol transport protein
PA2341	12.9582	12.3226	40.809	46.5871	12.6404	43.6981	-1.7847	0.00347032	0.0060605	PA2341	maltose ABC transporter ATP-binding protein
PA2342	2.1597	0	92.3768	98.9021	1.07985	95.6394	-6.22595	1.17485e-05	3.16049e-05	mtlD	mannitol dehydrogenase
PA2343	10.7985	6.16128	53.4227	67.2076	8.4799	60.3152	-2.77507	3.72237e-05	9.18073e-05	mtlY	xylulose kinase
PA2344	19.4373	9.24192	43.035	37.8043	14.3396	40.4196	-1.43477	0.0162277	0.0250951	mtlZ	fructokinase
PA2345	36.7149	24.6451	189.205	200.477	30.68	194.841	-2.6307	9.85934e-12	5.04211e-11	PA2345	hypothetical protein
PA2346	2.1597	9.24192	61.5845	67.2076	5.70081	64.3961	-3.64385	7.46202e-06	2.05632e-05	PA2346	hypothetical protein
PA2347	2.1597	3.08064	40.438	45.4415	2.62017	42.9398	-4.07599	0.000251642	0.000542475	PA2347	hypothetical protein
PA2348	0	3.08064	56.0196	67.5895	1.54032	61.8046	-5.58818	9.99574e-05	0.000229915	PA2348	hypothetical protein
PA2349	0	3.08064	31.5342	37.8043	1.54032	34.6693	-4.75123	0.0012026	0.00230008	PA2349	hypothetical protein
PA2350	4.3194	3.08064	49.3418	47.3508	3.70002	48.3463	-3.67031	8.57094e-05	0.000198658	PA2350	methionine ABC transporter ATP-binding protein
PA2351	6.47911	0	18.9205	20.6205	3.23955	19.7705	-2.41936	0.021406	0.0322995	PA2351	ABC transporter permease
PA2352	32.3955	24.6451	72.3433	84.3914	28.5203	78.3673	-1.43567	0.00117042	0.00224407	PA2352	glycerophosphoryl diester phosphodiesterase
PA2353	19.4373	12.3226	89.0379	91.6467	15.8799	90.3423	-2.46482	1.59663e-06	4.87249e-06	PA2353	hypothetical protein
PA2354	8.63881	0	52.3097	50.4057	4.3194	51.3577	-3.36776	6.69871e-05	0.000157483	PA2354	transcriptional regulator
PA2355	17.2776	15.4032	155.816	140.143	16.3404	147.98	-3.16713	8.76145e-11	4.1738e-10	PA2355	FMNH2-dependent monooxygenase
PA2356	8.63881	6.16128	41.551	40.8592	7.40004	41.2051	-2.44342	0.00082345	0.00163306	msuD	methanesulfonate monooxygenase
PA2357	0	0	17.4366	24.4391	0	20.9379	-5.4634	0.000577452	0.00117747	msuE	FMN reductase MsuE
PA2358	2.1597	6.16128	34.5022	25.5847	4.16049	30.0434	-2.95927	0.00254095	0.00457287	PA2358	hypothetical protein
PA2359	28.0761	21.5645	86.4409	100.048	24.8203	93.2443	-1.88624	2.73221e-05	6.86978e-05	PA2359	transcriptional regulator
PA2364	43.194	40.0483	76.0532	79.809	41.6212	77.9311	-0.899015	0.0216326	0.0325961	PA2364	hypothetical protein
PA2365	30.2358	9.24192	54.1647	48.1145	19.7389	51.1396	-1.29278	0.0180372	0.0275457	PA2365	hypothetical protein
PA2369	28.0761	40.0483	69.0043	83.2458	34.0622	76.1251	-1.18784	0.00586751	0.00974505	PA2369	hypothetical protein
PA2370	10.7985	18.4838	34.1312	36.2768	14.6412	35.204	-1.31229	0.0315048	0.046052	PA2370	hypothetical protein
PA2371	77.7493	70.8547	212.207	208.496	74.302	210.352	-1.49444	5.35181e-07	1.7316e-06	PA2371	ClpA/B-type protease
PA2373	53.9926	30.8064	155.445	151.217	42.3995	153.331	-1.81131	9.06122e-07	2.84526e-06	PA2373	hypothetical protein
PA2376	23.7567	9.24192	41.18	44.2959	16.4993	42.738	-1.30172	0.0231521	0.0346546	PA2376	transcriptional regulator
PA2377	34.5552	36.9677	89.7798	99.6658	35.7615	94.7228	-1.41079	0.000441058	0.000914825	PA2377	hypothetical protein
PA2380	56.1523	95.4998	122.798	137.852	75.826	130.325	-0.813281	0.0181344	0.0276786	PA2380	hypothetical protein
PA2385	15.1179	9.24192	217.401	250.883	12.1799	234.142	-4.21244	1.06059e-15	6.86726e-15	pvdQ	acyl-homoserine lactone acylase PvdQ
PA2386	2.1597	3.08064	73.0852	66.4439	2.62017	69.7646	-4.77743	1.0754e-05	2.90883e-05	pvdA	L-ornithine N5-oxygenase
PA2387	0	0	92.7478	88.21	0	90.4789	-7.57519	3.25489e-07	1.08342e-06	fpvI	RNA polymerase sigma factor
PA2388	6.47911	6.16128	55.2777	68.3532	6.32019	61.8154	-3.28429	1.3051e-05	3.48327e-05	fpvR	protein FpvR
PA2389	23.7567	24.6451	66.0364	56.1336	24.2009	61.085	-1.33904	0.00522117	0.00876549	pvdR	pyoverdine biosynthesis protein PvdR
PA2390	12.9582	12.3226	98.3126	105.776	12.6404	102.044	-3.00777	5.08854e-08	1.87643e-07	pvdT	pyoverdine biosynthesis protein PvdT
PA2391	28.0761	12.3226	62.6975	69.1169	20.1993	65.9072	-1.64085	0.00120472	0.00230332	opmQ	hypothetical protein
PA2392	4.3194	6.16128	46.7449	56.1336	5.24034	51.4393	-3.33419	5.98691e-05	0.000141856	pvdP	pyoverdine biosynthesis protein PvdP
PA2394	6.47911	18.4838	66.0364	58.8067	12.4815	62.4215	-2.41942	7.63015e-05	0.00017807	pvdN	pyoverdine biosynthesis protein PvdN
PA2395	2.1597	0	24.4854	24.0573	1.07985	24.2713	-4.252	0.00453219	0.0077114	pvdO	pyoverdine biosynthesis protein PvdO
PA2396	0	0	46.3739	44.2959	0	45.3349	-6.57824	1.35873e-05	3.61032e-05	pvdF	pyoverdine synthetase F
PA2407	0	0	28.9373	30.9308	0	29.934	-5.9793	0.000105528	0.000241265	PA2407	adhesion protein
PA2408	0	9.24192	14.8396	28.2577	4.62096	21.5487	-2.42431	0.0230904	0.0345814	PA2408	ABC transporter ATP-binding protein
PA2409	2.1597	0	28.9373	38.1861	1.07985	33.5617	-4.71814	0.00139322	0.00264507	PA2409	ABC transporter permease
PA2410	17.2776	21.5645	62.6975	65.6802	19.421	64.1888	-1.7449	0.00057739	0.00117747	PA2410	hypothetical protein
PA2411	2.1597	9.24192	46.3739	45.4415	5.70081	45.9077	-3.15099	0.00016597	0.000367873	PA2411	thioesterase
PA2413	6.47911	12.3226	113.523	124.487	9.40083	119.005	-3.73248	2.12125e-09	8.95711e-09	pvdH	diaminobutyrate--2-oxoglutarate aminotransferase
PA2414	23.7567	30.8064	175.108	176.802	27.2816	175.955	-2.71435	2.46928e-11	1.2292e-10	PA2414	L-sorbosone dehydrogenase
PA2415	2.1597	12.3226	22.2595	25.9666	7.24113	24.113	-1.87245	0.0272869	0.0403649	PA2415	hypothetical protein
PA2416	56.1523	33.887	98.3126	124.105	45.0196	111.209	-1.26959	0.00118722	0.00227307	treA	trehalase
PA2418	12.9582	6.16128	52.3097	59.9522	9.55975	56.131	-2.4841	0.000118305	0.000268251	PA2418	quercetin 2,3-dioxygenase
PA2419	12.9582	6.16128	28.1953	36.2768	9.55975	32.2361	-1.69006	0.0161424	0.0249816	PA2419	hydrolase
PA2420	8.63881	3.08064	70.1173	61.8616	5.85972	65.9894	-3.39299	6.21131e-06	1.73189e-05	PA2420	porin
PA2421	4.3194	6.16128	57.1326	64.1527	5.24034	60.6427	-3.57242	1.23242e-05	3.30392e-05	PA2421	hypothetical protein
PA2423	17.2776	9.24192	53.0517	57.2792	13.2598	55.1655	-2.00061	0.000566376	0.0011575	PA2423	hypothetical protein
PA2424	88.5478	36.9677	660.364	719.045	62.7577	689.705	-3.40012	9.88849e-26	9.20325e-25	pvdL	peptide synthase
PA2425	6.47911	0	57.1326	79.0453	3.23955	68.089	-4.18132	7.57477e-06	2.08527e-05	pvdG	pyoverdine biosynthesis protein PvdG
PA2426	4.3194	9.24192	75.6822	83.6277	6.78066	79.6549	-3.63749	6.75361e-07	2.15433e-06	pvdS	extracytoplasmic-function sigma-70 factor
PA2427	0	0	51.5678	45.0597	0	48.3137	-6.67012	9.96084e-06	2.70644e-05	PA2427	hypothetical protein
PA2428	28.0761	24.6451	109.071	106.157	26.3606	107.614	-2.01761	2.53406e-06	7.55484e-06	PA2428	hypothetical protein
PA2429	4.3194	9.24192	35.9861	28.6396	6.78066	32.3129	-2.32749	0.00388243	0.00670893	PA2429	hypothetical protein
PA2430	79.909	55.4515	145.057	149.69	67.6803	147.374	-1.09768	0.000766047	0.00152927	PA2430	hypothetical protein
PA2431	23.7567	24.6451	152.848	138.234	24.2009	145.541	-2.5919	1.61955e-09	6.94127e-09	PA2431	hypothetical protein
PA2437	8.63881	12.3226	35.2441	33.6038	10.4807	34.424	-1.74924	0.00955425	0.0153331	PA2437	hypothetical protein
PA2438	6.47911	18.4838	37.8411	35.895	12.4815	36.868	-1.65165	0.0117393	0.0185868	PA2438	hypothetical protein
PA2439	56.1523	52.3709	200.706	210.788	54.2616	205.747	-1.91712	3.48489e-09	1.43795e-08	PA2439	hypothetical protein
PA2440	17.2776	9.24192	44.8899	53.4606	13.2598	49.1753	-1.83618	0.00199867	0.00367219	PA2440	hypothetical protein
PA2447	36.7149	30.8064	149.138	176.038	33.7607	162.588	-2.25234	6.33045e-09	2.54061e-08	PA2447	transcriptional regulator
PA2448	21.597	30.8064	102.394	106.539	26.2017	104.466	-2.02759	3.65466e-06	1.05705e-05	PA2448	hypothetical protein
PA2450	64.7911	110.903	152.848	182.912	87.8471	167.88	-0.964372	0.00391674	0.00675962	PA2450	hypothetical protein
PA2451	19.4373	15.4032	124.653	142.434	17.4203	133.544	-2.91524	1.53288e-09	6.59066e-09	PA2451	pseudo
PA2453	17.2776	18.4838	43.035	54.6062	17.8807	48.8206	-1.45469	0.0078472	0.0127405	PA2453	hypothetical protein
PA2460	2.1597	0	88.2959	77.5179	1.07985	82.9069	-6.02029	2.42557e-05	6.16158e-05	PA2460	hypothetical protein
PA2462	4.3194	3.08064	1023.94	1070.74	3.70002	1047.34	-8.10419	2.91703e-21	2.35884e-20	PA2462	hypothetical protein
PA2463	0	0	15.5816	10.6921	0	13.1369	-4.79152	0.00392359	0.00676775	PA2463	hypothetical protein
PA2465	25.9164	24.6451	60.8425	77.5179	25.2808	69.1802	-1.4479	0.00214935	0.00391749	PA2465	hypothetical protein
PA2466	12.9582	9.24192	146.17	133.652	11.1001	139.911	-3.61993	1.1006e-10	5.19293e-10	foxA	ferrioxamine receptor FoxA
PA2467	6.47911	12.3226	39.3251	38.1861	9.40083	38.7556	-2.10574	0.00248281	0.00447566	foxR	anti-sigma factor FoxR
PA2470	30.2358	30.8064	70.1173	69.1169	30.5211	69.6171	-1.1912	0.00606858	0.0100636	gtdA	gentisate 1,2-dioxygenase
PA2472	6.47911	12.3226	63.4395	79.809	9.40083	71.6243	-2.99574	5.20998e-06	1.47467e-05	PA2472	major facilitator superfamily transporter
PA2473	2.1597	9.24192	21.5175	19.0931	5.70081	20.3053	-1.95802	0.034194	0.0497017	PA2473	glutathione S-transferase
PA2474	2.1597	3.08064	57.1326	66.062	2.62017	61.5973	-4.59732	2.5846e-05	6.53496e-05	PA2474	hypothetical protein
PA2475	30.2358	27.7258	98.3126	113.413	28.9808	105.863	-1.86133	1.05914e-05	2.86772e-05	PA2475	cytochrome P450
PA2477	10.7985	9.24192	42.293	33.6038	10.0202	37.9484	-1.90674	0.00477149	0.00807551	PA2477	thiol:disulfide interchange protein
PA2478	43.194	30.8064	103.136	124.105	37.0002	113.62	-1.5918	6.17363e-05	0.000145834	PA2478	thiol:disulfide interchange protein DsbD
PA2487	17.2776	27.7258	122.056	104.63	22.5017	113.343	-2.37681	2.82866e-07	9.52718e-07	PA2487	hypothetical protein
PA2493	15.1179	12.3226	80.5051	68.7351	13.7202	74.6201	-2.4235	1.3348e-05	3.55378e-05	mexE	resistance-nodulation-cell division (RND) multidrug efflux membrane fusion protein MexE
PA2494	17.2776	40.0483	209.239	208.496	28.663	208.868	-2.94196	9.66538e-13	5.33513e-12	mexF	resistance-nodulation-cell division (RND) multidrug efflux transporter MexF
PA2495	15.1179	9.24192	71.2303	85.537	12.1799	78.3836	-2.63841	4.66193e-06	1.32577e-05	oprN	multidrug efflux outer membrane protein OprN
PA2498	19.4373	6.16128	47.1159	43.5322	12.7993	45.324	-1.73476	0.00456836	0.00776115	PA2498	hypothetical protein
PA2502	45.3538	33.887	115.378	121.432	39.6204	118.405	-1.55582	3.9963e-05	9.79401e-05	PA2502	hypothetical protein
PA2505	21.597	27.7258	186.238	192.458	24.6614	189.348	-2.96557	1.20823e-12	6.59543e-12	opdT	tyrosine porin OpdT
PA2507	15.1179	3.08064	63.8105	66.062	9.09928	64.9362	-2.70741	2.559e-05	6.47325e-05	catA	catechol 1,2-dioxygenase
PA2508	0	9.24192	28.1953	24.0573	4.62096	26.1263	-2.72184	0.00656139	0.0108114	catC	muconolactone delta-isomerase
PA2509	12.9582	15.4032	130.218	128.305	14.1807	129.262	-3.20661	7.41989e-10	3.26259e-09	catB	muconate cycloisomerase I
PA2510	23.7567	36.9677	78.6501	64.9164	30.3622	71.7833	-1.27671	0.00469554	0.0079569	catR	transcriptional regulator CatR
PA2511	30.2358	27.7258	80.1341	84.0095	28.9808	82.0718	-1.49434	0.000532469	0.00109067	PA2511	transcriptional regulator
PA2512	15.1179	18.4838	84.9569	84.3914	16.8009	84.6742	-2.35311	4.43001e-06	1.26445e-05	antA	anthranilate dioxygenase large subunit
PA2514	4.3194	12.3226	40.067	48.1145	8.32098	44.0908	-2.50578	0.000599068	0.00121972	antC	anthranilate dioxygenase reductase
PA2516	2.1597	15.4032	27.8243	40.0955	8.78145	33.9599	-2.09488	0.00774612	0.0125953	xylZ	toluate 1,2-dioxygenase electron transfer subunit
PA2517	0	3.08064	11.8717	17.5656	1.54032	14.7187	-3.50621	0.0247233	0.0367731	xylY	toluate 1,2-dioxygenase subunit beta
PA2518	21.597	12.3226	65.2944	60.716	16.9598	63.0052	-1.84438	0.000482954	0.000995633	xylX	toluate 1,2-dioxygenase subunit alpha
PA2519	17.2776	9.24192	57.8746	48.1145	13.2598	52.9946	-1.94389	0.00096262	0.00187817	xylS	transcriptional regulator XylS
PA2520	19.4373	46.2096	266.743	250.883	32.8235	258.813	-3.05577	7.90764e-15	4.90364e-14	czcA	resistance-nodulation-cell division (RND) divalent metal cation efflux transporter CzcA
PA2521	15.1179	6.16128	109.071	111.122	10.6396	110.097	-3.28431	1.12819e-08	4.41036e-08	czcB	resistance-nodulation-cell division (RND) divalent metal cation efflux membrane fusion protein CzcB
PA2522	19.4373	3.08064	87.1829	90.883	11.259	89.033	-2.84537	1.03806e-06	3.23522e-06	czcC	outer membrane protein CzcC
PA2524	32.3955	21.5645	71.6013	77.8997	26.98	74.7505	-1.43679	0.00141554	0.00268276	PA2524	two-component sensor
PA2525	47.5135	46.2096	102.765	103.484	46.8615	103.124	-1.13573	0.00184423	0.00341762	PA2525	hypothetical protein
PA2526	127.422	83.1773	228.901	211.551	105.3	220.226	-1.04031	0.000420929	0.000876424	PA2526	resistance-nodulation-cell division (RND) efflux transporter
PA2531	0	3.08064	89.4088	87.4463	1.54032	88.4276	-6.10656	1.7312e-05	4.5096e-05	PA2531	aminotransferase
PA2533	69.1105	92.4192	178.447	153.89	80.7648	166.168	-1.0601	0.000764976	0.0015277	PA2533	sodium:alanine symporter
PA2535	34.5552	15.4032	76.0532	82.1002	24.9792	79.0767	-1.60035	0.000619124	0.00125678	PA2535	oxidoreductase
PA2542	233.248	157.113	290.857	290.215	195.18	290.536	-0.557305	0.0340978	0.0495885	PA2542	hypothetical protein
PA2546	69.1105	58.5322	208.868	229.499	63.8213	219.183	-1.76722	1.54776e-08	5.99439e-08	PA2546	ring-cleaving dioxygenase
PA2547	34.5552	9.24192	49.3418	58.8067	21.8986	54.0742	-1.22184	0.0245866	0.0366	PA2547	transcriptional regulator
PA2548	25.9164	36.9677	80.5051	91.2649	31.4421	85.885	-1.47911	0.00056889	0.00116204	PA2548	hypothetical protein
PA2563	32.3955	24.6451	107.958	124.869	28.5203	116.414	-2.00526	1.87961e-06	5.69127e-06	PA2563	sulfate transporter
PA2570	116.624	110.903	205.9	227.208	113.763	216.554	-0.925466	0.00067825	0.00136861	lecA	PA-I galactophilic lectin
PA2571	118.784	113.984	192.544	184.439	116.384	188.492	-0.693085	0.0106608	0.0170385	PA2571	two-component sensor
PA2574	95.0269	89.3386	327.956	315.799	92.1827	321.878	-1.79948	3.61103e-11	1.77799e-10	alkB1	alkane-1 monooxygenase
PA2576	90.7075	70.8547	138.751	150.453	80.7811	144.602	-0.823754	0.00805676	0.0130534	PA2576	hypothetical protein
PA2583	200.852	268.016	475.982	507.112	234.434	491.547	-1.08082	5.29943e-06	1.49764e-05	PA2583	sensor/response regulator hybrid protein
PA2587	38.8746	27.7258	194.399	199.332	33.3002	196.865	-2.53311	1.50221e-11	7.59645e-11	pqsH	2-heptyl-3-hydroxy-4(1H)-quinolone synthase
PA2588	36.7149	40.0483	89.7798	84.7732	38.3816	87.2765	-1.19224	0.00259202	0.00465705	PA2588	transcriptional regulator
PA2589	17.2776	6.16128	188.834	194.749	11.7194	191.792	-3.93228	1.30243e-13	7.54215e-13	PA2589	hypothetical protein
PA2590	25.9164	24.6451	167.688	178.711	25.2808	173.2	-2.77138	2.27447e-11	1.13744e-10	PA2590	hypothetical protein
PA2591	43.194	9.24192	176.592	193.222	26.218	184.907	-2.71422	1.09139e-09	4.73374e-09	PA2591	transcriptional regulator
PA2593	4.3194	0	59.7296	64.5346	2.1597	62.1321	-4.62652	2.51348e-05	6.37296e-05	qteE	quorum threshold expression protein QteE
PA2594	15.1179	6.16128	61.5845	62.6253	10.6396	62.1049	-2.46379	5.75868e-05	0.000136747	PA2594	hypothetical protein
PA2595	6.47911	12.3226	66.7784	81.3365	9.40083	74.0574	-3.04447	3.15e-06	9.209e-06	PA2595	hypothetical protein
PA2596	4.3194	15.4032	63.8105	55.7518	9.8613	59.7811	-2.71876	4.97353e-05	0.000119533	PA2596	hypothetical protein
PA2597	8.63881	12.3226	50.0838	48.1145	10.4807	49.0992	-2.26335	0.00044515	0.000921903	PA2597	hypothetical protein
PA2598	10.7985	6.16128	56.3906	57.6611	8.4799	57.0259	-2.69391	5.57889e-05	0.000132943	PA2598	hypothetical protein
PA2599	10.7985	18.4838	49.7128	59.5704	14.6412	54.6416	-1.94943	0.000768049	0.00153271	PA2599	hypothetical protein
PA2600	30.2358	27.7258	133.557	135.179	28.9808	134.368	-2.20506	5.62248e-08	2.06271e-07	PA2600	hypothetical protein
PA2601	60.4717	61.6128	196.996	182.53	61.0422	189.763	-1.63784	2.73233e-07	9.22565e-07	PA2601	transcriptional regulator
PA2602	12.9582	12.3226	40.809	47.3508	12.6404	44.0799	-1.79723	0.00325145	0.00570581	PA2602	hypothetical protein
PA2603	36.7149	46.2096	190.318	186.348	41.4623	188.333	-2.20367	5.8958e-10	2.61148e-09	PA2603	thiosulfate sulfurtransferase
PA2635	28.0761	61.6128	117.233	116.468	44.8445	116.85	-1.43667	0.000343012	0.000723351	PA2635	hypothetical protein
PA2636	8.63881	0	40.438	31.3126	4.3194	35.8753	-2.86033	0.00131806	0.00250853	PA2636	hypothetical protein
PA2650	8.63881	3.08064	60.4715	65.2983	5.85972	62.8849	-3.32352	1.00553e-05	2.73074e-05	PA2650	hypothetical protein
PA2653	38.8746	46.2096	143.574	145.107	42.5421	144.34	-1.77712	9.2787e-07	2.90851e-06	PA2653	transporter
PA2661	15.1179	15.4032	45.2609	52.6969	15.2606	48.9789	-1.6839	0.00302332	0.00535396	PA2661	hypothetical protein
PA2662	23.7567	15.4032	63.4395	67.9713	19.58	65.7054	-1.70891	0.000664289	0.00134243	PA2662	hypothetical protein
PA2664	21.597	33.887	107.587	106.539	27.742	107.063	-1.98857	4.11345e-06	1.17968e-05	fhp	flavohemoprotein
PA2668	71.2702	92.4192	181.044	169.928	81.8447	175.486	-1.11826	0.000240883	0.000521145	PA2668	pseudo
PA2669	30.2358	52.3709	308.665	330.31	41.3034	319.487	-3.00062	1.24505e-17	8.8773e-17	PA2669	hypothetical protein
PA2670	23.7567	12.3226	220.74	199.714	18.0396	210.227	-3.4787	2.52937e-14	1.53516e-13	PA2670	hypothetical protein
PA2671	15.1179	27.7258	83.844	89.7374	21.4218	86.7907	-2.07348	1.84917e-05	4.78473e-05	PA2671	hypothetical protein
PA2672	4.3194	0	28.9373	30.1671	2.1597	29.5522	-3.56414	0.00205975	0.00376811	PA2672	type II secretion system protein
PA2675	8.63881	9.24192	76.7951	80.9546	8.94036	78.8749	-3.14838	9.82027e-07	3.0694e-06	PA2675	type II secretion system protein
PA2676	15.1179	3.08064	112.039	128.305	9.09928	120.172	-3.58736	3.03453e-09	1.26268e-08	PA2676	type II secretion system protein
PA2677	30.2358	12.3226	174.737	148.926	21.2792	161.831	-2.84954	2.69779e-10	1.23529e-09	PA2677	type II secretion protein
PA2678	17.2776	3.08064	106.845	106.539	10.1791	106.692	-3.25071	2.90686e-08	1.10375e-07	PA2678	ABC transporter permease
PA2680	23.7567	24.6451	65.6654	54.6062	24.2009	60.1358	-1.31644	0.00630898	0.0104304	PA2680	quinone oxidoreductase
PA2681	30.2358	12.3226	46.3739	62.6253	21.2792	54.4996	-1.29308	0.0155512	0.0241778	PA2681	transcriptional regulator
PA2682	45.3538	27.7258	93.1188	92.4105	36.5398	92.7646	-1.30651	0.00123543	0.0023587	PA2682	hypothetical protein
PA2685	66.9508	70.8547	162.865	141.671	68.9027	152.268	-1.14814	0.00034917	0.00073491	PA2685	hypothetical protein
PA2686	4.3194	21.5645	85.3279	75.2267	12.9419	80.2773	-2.76997	4.79061e-06	1.35951e-05	pfeR	two-component response regulator PfeR
PA2687	8.63881	24.6451	58.6166	70.2625	16.642	64.4395	-2.04221	0.000300409	0.000639224	pfeS	two-component sensor histidine kinase PfeS
PA2688	8.63881	24.6451	125.766	125.632	16.642	125.699	-3.01748	4.51636e-09	1.83947e-08	pfeA	ferric enterobactin receptor
PA2689	8.63881	0	47.4869	33.9857	4.3194	40.7363	-3.04215	0.000569025	0.00116204	PA2689	hypothetical protein
PA2691	84.2284	55.4515	142.09	160.764	69.84	151.427	-1.08924	0.0010028	0.00195026	PA2691	hypothetical protein
PA2693	17.2776	33.887	92.0058	89.3556	25.5823	90.6807	-1.88381	4.21464e-05	0.00010278	PA2693	acyl-CoA thioesterase
PA2696	51.8329	49.2902	145.057	131.742	50.5615	138.4	-1.44885	3.06801e-05	7.63913e-05	PA2696	transcriptional regulator
PA2697	10.7985	0	61.2135	58.8067	5.39926	60.0101	-3.27387	2.07144e-05	5.32432e-05	PA2697	hypothetical protein
PA2698	15.1179	30.8064	92.0058	98.9021	22.9622	95.4539	-2.11887	7.55189e-06	2.08003e-05	PA2698	hydrolase
PA2699	62.6314	33.887	132.444	135.561	48.2592	134.002	-1.43014	0.000104203	0.000238468	PA2699	hypothetical protein
PA2700	19.4373	12.3226	56.0196	58.8067	15.8799	57.4132	-1.81349	0.00086347	0.00170185	opdB	OpdB proline porin
PA2701	28.0761	12.3226	87.5539	73.3174	20.1993	80.4356	-1.92712	0.000107172	0.000244438	PA2701	major facilitator superfamily transporter
PA2703	8.63881	0	17.8076	27.494	4.3194	22.6508	-2.21182	0.0222147	0.0333897	PA2703	hypothetical protein
PA2711	23.7567	18.4838	82.731	80.5728	21.1203	81.6519	-1.92812	4.89252e-05	0.000117724	PA2711	spermidine/putrescine-binding protein
PA2712	43.194	30.8064	63.0685	84.0095	37.0002	73.539	-0.966667	0.0247338	0.0367788	PA2712	hypothetical protein
PA2714	38.8746	27.7258	163.236	151.981	33.3002	157.608	-2.21325	9.49071e-09	3.74249e-08	PA2714	molybdopterin oxidoreductase
PA2715	8.63881	6.16128	44.8899	25.9666	7.40004	35.4282	-2.22852	0.00438555	0.00747831	PA2715	ferredoxin
PA2716	41.0343	21.5645	95.3447	78.6635	31.2994	87.0041	-1.42742	0.00115164	0.0022104	PA2716	FMN oxidoreductase
PA2720	43.194	27.7258	142.461	123.341	35.4599	132.901	-1.87031	1.98191e-06	5.98767e-06	PA2720	hypothetical protein
PA2721	19.4373	12.3226	42.664	59.5704	15.8799	51.1172	-1.64813	0.00400946	0.0068977	PA2721	hypothetical protein
PA2724	4.3194	6.16128	18.1786	26.7303	5.24034	22.4544	-2.13383	0.0203906	0.0308617	PA2724	hypothetical protein
PA2725	86.3881	80.0966	202.932	189.403	83.2424	196.168	-1.23143	2.74072e-05	6.88159e-05	PA2725	chaperone
PA2729	56.1523	70.8547	250.79	246.683	63.5035	248.736	-1.98831	1.23966e-10	5.83887e-10	PA2729	hypothetical protein
PA2745	62.6314	61.6128	121.685	128.687	62.1221	125.186	-1.00964	0.00229713	0.00416307	PA2745	hydrolase
PA2749	15.1179	9.24192	74.5692	87.0644	12.1799	80.8168	-2.68219	2.78819e-06	8.21321e-06	endA	DNA-specific endonuclease I
PA2752	34.5552	15.4032	128.363	108.831	24.9792	118.597	-2.18207	1.08694e-06	3.37399e-06	PA2752	hypothetical protein
PA2757	10.7985	12.3226	80.1341	69.4988	11.5605	74.8164	-2.70781	4.98982e-06	1.41531e-05	PA2757	hypothetical protein
PA2758	51.8329	55.4515	112.41	110.358	53.6422	111.384	-1.05926	0.00239381	0.00432529	PA2758	transcriptional regulator
PA2761	8.63881	6.16128	39.696	40.8592	7.40004	40.2776	-2.41063	0.00100011	0.00194572	PA2761	hypothetical protein
PA2762	4.3194	12.3226	77.1661	78.6635	8.32098	77.9148	-3.33551	1.05511e-06	3.28459e-06	PA2762	hypothetical protein
PA2763	15.1179	6.16128	207.384	231.79	10.6396	219.587	-4.27628	7.01265e-15	4.36361e-14	PA2763	hypothetical protein
PA2764	23.7567	36.9677	66.7784	71.4081	30.3622	69.0932	-1.22196	0.00619712	0.0102705	PA2764	hypothetical protein
PA2766	21.597	18.4838	95.7157	79.809	20.0404	87.7624	-2.11654	1.31222e-05	3.50055e-05	PA2766	transcriptional regulator
PA2767	21.597	15.4032	77.9081	75.2267	18.5001	76.5674	-2.01829	5.26335e-05	0.000126016	PA2767	enoyl-CoA hydratase
PA2771	36.7149	36.9677	112.41	107.303	36.8413	109.857	-1.57685	4.82445e-05	0.000116189	PA2771	hypothetical protein
PA2772	43.194	98.5805	223.337	209.26	70.8873	216.298	-1.65681	4.51498e-06	1.286e-05	PA2772	hypothetical protein
PA2773	12.9582	6.16128	41.18	50.0239	9.55975	45.6019	-2.18666	0.00102242	0.00198484	PA2773	hypothetical protein
PA2775	23.7567	33.887	198.48	201.623	28.8219	200.052	-2.82941	1.02393e-12	5.629e-12	PA2775	hypothetical protein
PA2783	10.7985	21.5645	107.216	103.484	16.1815	105.35	-2.77125	8.93666e-08	3.20068e-07	PA2783	hypothetical protein
PA2784	6.47911	0	47.8578	60.3341	3.23955	54.096	-3.85123	4.44454e-05	0.000107661	PA2784	hypothetical protein
PA2786	4.3194	0	35.6151	32.4582	2.1597	34.0367	-3.76593	0.000987228	0.00192154	PA2786	hypothetical protein
PA2789	30.2358	24.6451	94.9737	98.5203	27.4405	96.747	-1.79992	2.77046e-05	6.94377e-05	PA2789	hypothetical protein
PA2791	4.3194	6.16128	92.7478	69.4988	5.24034	81.1233	-3.99285	8.23076e-07	2.59049e-06	PA2791	hypothetical protein
PA2793	41.0343	61.6128	101.281	110.358	51.3236	105.819	-1.07355	0.00359845	0.0062641	PA2793	hypothetical protein
PA2795	30.2358	24.6451	100.539	94.7016	27.4405	97.6201	-1.81298	2.43095e-05	6.17237e-05	PA2795	tRNA-dihydrouridine synthase A
PA2801	30.2358	9.24192	84.215	74.8448	19.7389	79.5299	-1.92267	0.000158491	0.000352302	PA2801	hypothetical protein
PA2802	82.0687	86.2579	169.172	181.384	84.1633	175.278	-1.06179	0.000340753	0.000719426	PA2802	transcriptional regulator
PA2803	4.3194	9.24192	55.6487	39.7136	6.78066	47.6811	-2.89168	0.000209859	0.000458227	PA2803	hypothetical protein
PA2804	0	3.08064	37.0991	22.9117	1.54032	30.0054	-4.54097	0.00233465	0.0042226	PA2804	hypothetical protein
PA2807	23.7567	3.08064	47.1159	56.5155	13.4187	51.8157	-1.82663	0.00336762	0.00589252	PA2807	hypothetical protein
PA2809	32.3955	73.9354	100.168	103.866	53.1654	102.017	-0.990343	0.0143088	0.022368	copR	two-component response regulator CopR
PA2832	38.8746	55.4515	114.636	132.888	47.1631	123.762	-1.41899	0.000129979	0.000293861	tpm	thiopurine S-methyltransferase
PA2833	17.2776	15.4032	50.4548	45.8234	16.3404	48.1391	-1.5486	0.00514494	0.0086509	PA2833	hypothetical protein
PA2835	6.47911	21.5645	126.508	105.776	14.0218	116.142	-3.16401	1.51039e-08	5.85385e-08	PA2835	major facilitator superfamily transporter
PA2836	0	0	38.2121	32.4582	0	35.3352	-6.21882	4.83247e-05	0.000116331	PA2836	secretion protein
PA2837	10.7985	0	68.2624	74.463	5.39926	71.3627	-3.52052	3.20322e-06	9.34446e-06	PA2837	hypothetical protein
PA2838	8.63881	3.08064	63.0685	52.315	5.85972	57.6917	-3.2008	2.7474e-05	6.89201e-05	PA2838	transcriptional regulator
PA2842	155.499	160.193	224.821	255.465	157.846	240.143	-0.606906	0.0171325	0.0262824	PA2842	hypothetical protein
PA2847	79.909	27.7258	151.364	125.632	53.8174	138.498	-1.31043	0.00168435	0.0031456	PA2847	hypothetical protein
PA2848	28.0761	12.3226	60.4715	51.1694	20.1993	55.8205	-1.40396	0.0073305	0.0119733	PA2848	transcriptional regulator
PA2850	6.47911	15.4032	30.7923	33.9857	10.9412	32.389	-1.64208	0.0169933	0.0261205	ohr	organic hydroperoxide resistance protein
PA2852	84.2284	110.903	254.129	281.05	97.5657	267.589	-1.47375	2.23279e-07	7.60046e-07	PA2852	hypothetical protein
PA2861	38.8746	43.129	93.8607	93.9379	41.0018	93.8993	-1.20377	0.00172852	0.00322079	ligT	2'-5' RNA ligase
PA2862	62.6314	33.887	110.926	122.959	48.2592	116.943	-1.23509	0.00109641	0.00211713	lipA	lactonizing lipase
PA2863	2.1597	3.08064	52.3097	71.79	2.62017	62.0498	-4.60747	2.80804e-05	7.03436e-05	lipH	lipase chaperone
PA2873	90.7075	73.9354	154.703	159.236	82.3214	156.97	-0.917374	0.00246773	0.00445047	PA2873	protein-glutamine gamma-glutamyltransferase
PA2877	90.7075	73.9354	125.766	142.052	82.3214	133.909	-0.688683	0.0279589	0.0412018	PA2877	transcriptional regulator
PA2878	15.1179	6.16128	50.8258	67.9713	10.6396	59.3986	-2.40199	0.00014082	0.000316132	PA2878	hypothetical protein
PA2879	149.019	89.3386	210.352	178.329	119.179	194.341	-0.681481	0.0286367	0.0421319	PA2879	transcriptional regulator
PA2880	19.4373	6.16128	81.989	68.3532	12.7993	75.1711	-2.45822	1.82615e-05	4.73195e-05	PA2880	hypothetical protein
PA2881	4.3194	9.24192	49.3418	56.8974	6.78066	53.1196	-3.0496	5.93202e-05	0.000140617	PA2881	two-component response regulator
PA2882	4.3194	9.24192	62.6975	63.7709	6.78066	63.2342	-3.30299	9.14271e-06	2.49539e-05	PA2882	two-component sensor
PA2886	36.7149	21.5645	122.056	120.286	29.1397	121.171	-2.01098	1.24417e-06	3.83353e-06	atuA	hypothetical protein
PA2887	10.7985	12.3226	56.0196	56.8974	11.5605	56.4585	-2.30113	0.000155549	0.000346758	atuB	citronellol catabolism dehydrogenase
PA2888	56.1523	27.7258	95.3447	95.4654	41.939	95.405	-1.13787	0.00469925	0.0079607	atuC	geranyl-CoA carboxylase subunit beta
PA2889	36.7149	33.887	84.215	88.9737	35.301	86.5943	-1.28795	0.0014596	0.00276239	atuD	citronellyl-CoA dehydrogenase
PA2890	4.3194	9.24192	29.6793	24.821	6.78066	27.2501	-2.08004	0.0112826	0.0179715	atuE	isohexenylglutaconyl-CoA hydratase
PA2891	19.4373	49.2902	105.732	94.3198	34.3638	100.026	-1.60879	0.000297317	0.00063314	atuF	geranyl-CoA carboxylase subunit alpha
PA2892	17.2776	9.24192	100.168	121.05	13.2598	110.609	-2.9998	2.94241e-08	1.11569e-07	atuG	short-chain dehydrogenase
PA2893	56.1523	18.4838	109.813	123.723	37.3181	116.768	-1.57769	0.00028328	0.000605865	atuH	long-chain-acyl-CoA synthetase
PA2898	10.7985	3.08064	24.4854	31.6945	6.93958	28.09	-1.91615	0.0157381	0.0244335	PA2898	hypothetical protein
PA2910	15.1179	18.4838	68.2624	51.5513	16.8009	59.9068	-1.85258	0.000745116	0.00149078	PA2910	manganese efflux pump MntP
PA2911	51.8329	36.9677	118.346	123.341	44.4003	120.844	-1.41824	0.000114501	0.000260277	PA2911	TonB-dependent receptor
PA2912	2.1597	3.08064	50.4548	59.1885	2.62017	54.8217	-4.42893	5.61431e-05	0.000133669	PA2912	ABC transporter ATP-binding protein
PA2913	6.47911	15.4032	72.3433	68.7351	10.9412	70.5392	-2.77512	8.0996e-06	2.22186e-05	PA2913	hypothetical protein
PA2914	10.7985	21.5645	55.2777	65.6802	16.1815	60.4789	-1.96433	0.000442831	0.000918152	PA2914	ABC transporter permease
PA2918	21.597	27.7258	62.3265	62.6253	24.6614	62.4759	-1.36249	0.0039741	0.00684773	PA2918	short-chain dehydrogenase
PA2921	34.5552	55.4515	86.4409	90.5012	45.0034	88.471	-1.01	0.00990339	0.0158653	PA2921	transcriptional regulator
PA2922	6.47911	3.08064	81.618	72.1718	4.77987	76.8949	-3.92913	1.13803e-06	3.52049e-06	PA2922	hydrolase
PA2923	6.47911	0	43.7769	37.4224	3.23955	40.5997	-3.44152	0.000356646	0.000748902	hisJ	histidine ABC transporter substrate-binding protein HisJ
PA2924	4.3194	9.24192	34.8732	35.1313	6.78066	35.0022	-2.44425	0.00201626	0.00369727	hisQ	histidine ABC transporter permease HisQ
PA2925	0	0	27.4533	33.6038	0	30.5286	-6.00756	9.89302e-05	0.000227842	hisM	histidine ABC transporter permease HisM
PA2926	4.3194	15.4032	74.1982	61.0978	9.8613	67.648	-2.89838	1.28237e-05	3.42764e-05	hisP	histidine ABC transporter ATP-binding protein HisP
PA2927	21.597	15.4032	110.926	117.995	18.5001	114.461	-2.59664	5.15149e-08	1.89376e-07	PA2927	hypothetical protein
PA2928	36.7149	67.7741	132.815	128.305	52.2445	130.56	-1.36496	0.000228143	0.000496155	PA2928	hypothetical protein
PA2929	17.2776	43.129	60.8425	59.1885	30.2033	60.0155	-1.05506	0.0297498	0.0436395	PA2929	hypothetical protein
PA2933	56.1523	70.8547	112.039	105.394	63.5035	108.717	-0.792144	0.0197988	0.0300499	PA2933	major facilitator superfamily transporter
PA2936	19.4373	40.0483	55.6487	67.2076	29.7428	61.4281	-1.0995	0.0215224	0.0324571	PA2936	hypothetical protein
PA2938	56.1523	83.1773	204.045	197.804	69.6648	200.925	-1.55664	9.25555e-07	2.90293e-06	PA2938	transporter
PA2940	45.3538	77.016	117.604	129.069	61.1849	123.337	-1.04674	0.00341914	0.00597689	PA2940	acyl-CoA thiolase
PA2943	34.5552	49.2902	92.3768	97.7565	41.9227	95.0667	-1.20892	0.0018926	0.00349412	PA2943	phospho-2-dehydro-3-deoxyheptonate aldolase
PA2944	144.7	123.226	229.272	235.609	133.963	232.44	-0.785566	0.00257461	0.00462885	cobN	cobaltochelatase subunit CobN
PA2947	0	0	17.0656	12.6014	0	14.8335	-4.9667	0.00239653	0.00432876	PA2947	hypothetical protein
PA2948	10.7985	18.4838	32.6472	37.4224	14.6412	35.0348	-1.30496	0.0332859	0.0485378	cobM	precorrin-4 C(11)-methyltransferase
PA2969	56.1523	73.9354	140.977	156.181	65.0438	148.579	-1.21153	0.000238871	0.000516997	plsX	phosphate acyltransferase
PA2972	17.2776	21.5645	76.4242	71.4081	19.421	73.9161	-1.94898	9.22405e-05	0.00021325	PA2972	hypothetical protein
PA2977	84.2284	92.4192	158.042	128.305	88.3238	143.174	-0.702832	0.0246535	0.0366794	murB	UDP-N-acetylenolpyruvoylglucosamine reductase
PA2984	82.0687	89.3386	346.506	391.79	85.7036	369.148	-2.11299	4.17724e-14	2.49622e-13	PA2984	hypothetical protein
PA3024	60.4717	61.6128	107.587	129.451	61.0422	118.519	-0.958398	0.00536549	0.00897553	PA3024	carbohydrate kinase
PA3025	49.6732	36.9677	72.3433	95.8472	43.3204	84.0952	-0.936205	0.0210973	0.0318603	PA3025	FAD-dependent glycerol-3-phosphate dehydrogenase
PA3026	90.7075	55.4515	287.518	332.601	73.0795	310.06	-2.0518	4.68025e-11	2.2899e-10	PA3026	hypothetical protein
PA3027	25.9164	40.0483	90.8928	74.0811	32.9824	82.487	-1.35702	0.00181354	0.00336384	PA3027	transcriptional regulator
PA3030	23.7567	18.4838	68.6333	64.1527	21.1203	66.393	-1.63046	0.000847826	0.00167527	mobA	molybdenum cofactor guanylyltransferase
PA3032	58.312	36.9677	217.03	208.878	47.6398	212.954	-2.12393	5.22852e-10	2.32731e-09	snr1	cytochrome C Snr1
PA3035	6.47911	18.4838	53.0517	53.0787	12.4815	53.0652	-2.18307	0.000449164	0.00092986	PA3035	glutathione S-transferase
PA3036	8.63881	0	50.4548	47.3508	4.3194	48.9028	-3.2982	0.000103584	0.000237151	PA3036	hypothetical protein
PA3037	6.47911	6.16128	48.9708	43.1503	6.32019	46.0606	-2.86028	0.000205622	0.000450062	PA3037	hypothetical protein
PA3039	23.7567	33.887	269.339	263.866	28.8219	266.603	-3.24472	5.76627e-17	3.99589e-16	PA3039	transporter
PA3044	60.4717	36.9677	284.179	241.336	48.7197	262.758	-2.39293	3.0459e-12	1.61083e-11	PA3044	two-component sensor
PA3048	146.86	169.435	226.676	244.773	158.147	235.724	-0.583606	0.0215122	0.0324508	PA3048	ribosomal RNA large subunit methyltransferase K/L
PA3051	99.3463	73.9354	278.614	244.391	86.6408	261.503	-1.5741	8.64438e-08	3.10009e-07	PA3051	hypothetical protein
PA3058	23.7567	18.4838	98.6836	120.668	21.1203	109.676	-2.35328	4.86993e-07	1.588e-06	pelG	pellicle/biofilm biosynthesis Wzx-like polysaccharide transporter PelG
PA3059	8.63881	27.7258	84.586	86.3007	18.1823	85.4433	-2.33286	1.0866e-05	2.93474e-05	pelF	pellicle/biofilm biosynthesis glycosyltransferase PelF
PA3060	4.3194	12.3226	50.8258	56.8974	8.32098	53.8616	-2.79795	8.23829e-05	0.000191193	pelE	pellicle/biofilm biosynthesis protein PelE
PA3061	2.1597	0	50.0838	65.6802	1.07985	57.882	-5.50268	0.000138972	0.000312499	pelD	pellicle/biofilm biosynthesis protein PelD
PA3062	2.1597	3.08064	28.5663	32.4582	2.62017	30.5123	-3.58203	0.00168794	0.00315059	pelC	pellicle/biofilm biosynthesis outer membrane protein PelC
PA3063	15.1179	21.5645	181.415	187.494	18.3412	184.454	-3.36727	4.30599e-13	2.43125e-12	pelB	pellicle/biofilm biosynthesis protein PelB
PA3064	21.597	24.6451	170.656	184.057	23.1211	177.357	-2.95251	5.42104e-12	2.8229e-11	pelA	hypothetical protein
PA3065	12.9582	15.4032	51.1968	59.1885	14.1807	55.1926	-1.97679	0.000576888	0.00117721	PA3065	hypothetical protein
PA3078	56.1523	46.2096	114.636	117.231	51.1809	115.934	-1.1648	0.000952152	0.00186042	PA3078	two-component sensor
PA3092	107.985	110.903	335.005	315.036	109.444	325.02	-1.57219	2.01543e-09	8.54354e-09	fadH1	2,4-dienoyl-CoA reductase
PA3096	103.666	64.6934	161.752	202.387	84.1796	182.069	-1.08615	0.000980561	0.00191042	xcpY	type II secretion system protein L
PA3097	36.7149	24.6451	126.137	112.649	30.68	119.393	-1.92672	2.67429e-06	7.92068e-06	xcpX	type II secretion system protein K
PA3116	47.5135	64.6934	145.799	150.835	56.1034	148.317	-1.42618	2.73868e-05	6.87966e-05	PA3116	aspartate-semialdehyde dehydrogenase
PA3129	86.3881	89.3386	194.399	201.241	87.8633	197.82	-1.17318	4.6617e-05	0.000112519	PA3129	tRNA-dihydrouridine synthase C
PA3132	34.5552	61.6128	173.995	187.112	48.084	180.553	-1.954	5.95476e-08	2.17726e-07	PA3132	hydrolase
PA3136	15.1179	6.16128	62.3265	58.4248	10.6396	60.3756	-2.42355	8.22251e-05	0.00019099	PA3136	secretion protein
PA3137	38.8746	36.9677	106.845	109.976	37.9212	108.411	-1.51121	8.60545e-05	0.000199336	PA3137	major facilitator superfamily transporter
PA3140	43.194	52.3709	142.832	132.506	47.7825	137.669	-1.54223	1.38792e-05	3.67718e-05	PA3140	hypothetical protein
PA3169	125.263	92.4192	194.028	199.714	108.841	196.871	-0.836906	0.00323605	0.00568953	PA3169	methylthioribose-1-phosphate isomerase
PA3176	17.2776	15.4032	75.6822	67.9713	16.3404	71.8268	-2.12529	5.32434e-05	0.000127268	gltS	glutamate/sodium ion symporter GltS
PA3198	56.1523	55.4515	95.7157	105.394	55.8019	100.555	-0.84858	0.015805	0.0245233	PA3198	hypothetical protein
PA3206	12.9582	24.6451	67.5204	64.1527	18.8017	65.8365	-1.86572	0.000352425	0.000740899	PA3206	two-component sensor
PA3209	15.1179	15.4032	71.9723	70.6444	15.2606	71.3083	-2.2261	3.42908e-05	8.48436e-05	PA3209	hypothetical protein
PA3210	19.4373	49.2902	120.201	117.613	34.3638	118.907	-1.86125	1.5568e-05	4.08669e-05	trkH	potassium uptake protein TrkH
PA3219	2.1597	9.24192	82.36	81.3365	5.70081	81.8483	-3.99301	5.71586e-07	1.8417e-06	PA3219	hypothetical protein
PA3222	17.2776	18.4838	50.4548	63.7709	17.8807	57.1128	-1.68119	0.00170651	0.00318197	PA3222	hypothetical protein
PA3223	21.597	40.0483	74.1982	68.7351	30.8227	71.4666	-1.26177	0.00519484	0.0087321	azoR3	FMN-dependent NADH-azoreductase
PA3230	53.9926	43.129	110.184	95.0835	48.5608	102.634	-1.06325	0.00401976	0.00691102	PA3230	hypothetical protein
PA3233	66.9508	73.9354	153.219	160	70.4431	156.61	-1.15986	0.000212465	0.000463732	PA3233	hypothetical protein
PA3236	103.666	89.3386	235.579	229.881	96.5021	232.73	-1.25997	6.12093e-06	1.70845e-05	PA3236	glycine betaine-binding protein
PA3237	12.9582	6.16128	37.0991	30.9308	9.55975	34.0149	-1.76695	0.0107273	0.0171397	PA3237	hypothetical protein
PA3241	73.4299	98.5805	165.462	166.873	86.0052	166.168	-0.969723	0.00140431	0.00266333	PA3241	hypothetical protein
PA3242	51.8329	80.0966	129.105	151.217	65.9647	140.161	-1.11632	0.00120626	0.00230545	PA3242	lipid A biosynthesis lauroyl acyltransferase
PA3246	6.47911	9.24192	52.3097	37.4224	7.86051	44.8661	-2.54901	0.000529697	0.00108581	rluA	pseudouridine synthase
PA3249	10.7985	9.24192	51.1968	51.5513	10.0202	51.374	-2.34262	0.000264307	0.000568196	PA3249	transcriptional regulator
PA3250	47.5135	36.9677	86.0699	86.6826	42.2406	86.3762	-1.01288	0.00871792	0.0140491	PA3250	hypothetical protein
PA3251	6.47911	6.16128	23.3724	20.6205	6.32019	21.9965	-1.79455	0.0333356	0.0485972	PA3251	hypothetical protein
PA3252	6.47911	12.3226	66.4074	42.0048	9.40083	54.2061	-2.58957	0.000209798	0.000458227	PA3252	ABC transporter permease
[truncated: 2,586 more rows]

## Sheet: B7
gene_id	B7_1	B7_2	PAO1_1	PAO1_2	B7	PAO1	log2FoldChange	pvalue	padj	gene_name	gene_description
[truncated: 196 more rows]

[truncated: 5 more sheets: B11, B18, B29, B33, B41]
