# Supplementary material for: Genetic and Functional Diversity of Pseudomonas aeruginosa in Patients With Chronic Obstructive Pulmonary Disease
Source: Front Microbiol. 2020 Oct 29;11:598478. doi: 10.3389/fmicb.2020.598478 (PMC7673450; doi:10.3389/fmicb.2020.598478)
Supplement: Supplementary file 7 [file Table_7.XLSX]

## Sheet: down
Supplementary Dataset 7. Functional enrichment of commonly differentially expressed genes among P. aeruginosa clinical isolates A1, A17 and B41.
808 common elements in "A1", "A17" and "B41":
PA0013		Category	Term	Count	P-Value	Benjamini
PA0021		KEGG_PATHWAY	Sulfur metabolism	26	4.5e-11	3.9e-09
PA0029		KEGG_PATHWAY	ABC transporters	57	6.4e-11	2.8e-09
betC		KEGG_PATHWAY	Degradation of aromatic compounds	12	0.00022	0.0065
trpI		KEGG_PATHWAY	Nitrogen metabolism	10	0.037	0.56
PA0043		KEGG_PATHWAY	Starch and sucrose metabolism	6	0.043	0.53
PA0056		KEGG_PATHWAY	Fluorobenzoate degradation	4	0.048	0.51
PA0057
PA0058		Category	Term	Count	P-Value	Benjamini
PA0097		GOTERM_BP_DIRECT	transport	32	1.4e-09	3e-07
PA0103		GOTERM_BP_DIRECT	transmembrane transport	37	9.1e-07	9.8e-05
PA0110		GOTERM_BP_DIRECT	alkanesulfonate transport	7	0.00013	0.0091
PA0112		GOTERM_BP_DIRECT	alginic acid biosynthetic process	10	0.0013	0.069
PA0113		GOTERM_BP_DIRECT	drug transmembrane transport	5	0.0039	0.15
PA0118		GOTERM_BP_DIRECT	sulfur compound metabolic process	6	0.0061	0.2
PA0133		GOTERM_BP_DIRECT	protein secretion by the type II secretion system	9	0.014	0.34
PA0135		GOTERM_BP_DIRECT	aromatic compound catabolic process	6	0.022	0.45
PA0136		GOTERM_BP_DIRECT	siderophore transport	4	0.036	0.58
PA0137		GOTERM_BP_DIRECT	glycine betaine catabolic process	4	0.036	0.58
PA0146
PA0151		Category	Term	Count	P-Value	Benjamini
pcaH		GOTERM_CC_DIRECT	integral component of membrane	243	1.4e-18	4e-17
PA0165		GOTERM_CC_DIRECT	cell outer membrane	39	6.4e-10	9.2e-09
PA0166		GOTERM_CC_DIRECT	plasma membrane	90	0.00019	0.0018
PA0173
PA0182
atsA		Category	Term	Count	P-Value	Benjamini
PA0184		GOTERM_MF_DIRECT	receptor activity	24	9.4e-12	2.8e-09
PA0185		GOTERM_MF_DIRECT	siderophore uptake transmembrane transporter activity	15	1.1e-06	0.00016
PA0186		GOTERM_MF_DIRECT	transporter activity	38	6.6e-06	0.00066
PA0188		GOTERM_MF_DIRECT	alkanesulfonate transporter activity	7	0.00023	0.017
PA0190		GOTERM_MF_DIRECT	substrate-specific transmembrane transporter activity	11	0.002	0.11
PA0191		GOTERM_MF_DIRECT	monooxygenase activity	10	0.0055	0.24
PA0192		GOTERM_MF_DIRECT	transmembrane transporter activity	10	0.0075	0.27
PA0193		GOTERM_MF_DIRECT	iron ion binding	21	0.01	0.31
PA0194		GOTERM_MF_DIRECT	oxidoreductase activity, acting on paired donors, with incorporation or reduction of molecular oxygen	7	0.011	0.31
PA0217		GOTERM_MF_DIRECT	sulfuric ester hydrolase activity	5	0.021	0.47
PA0219		GOTERM_MF_DIRECT	dioxygenase activity	6	0.023	0.47
PA0220		GOTERM_MF_DIRECT	secondary active sulfate transmembrane transporter activity	4	0.026	0.48
PA0221		GOTERM_MF_DIRECT	lipid binding	6	0.033	0.54
PA0222		GOTERM_MF_DIRECT	drug transmembrane transporter activity	6	0.046	0.63
PA0224		GOTERM_MF_DIRECT	oxidoreductase activity, acting on the CH-CH group of donors	4	0.047	0.61
PA0225		GOTERM_MF_DIRECT	oxidoreductase activity	31	0.048	0.6
PA0226
PA0234
pcaK		Category	Term	Count	P-Value	Benjamini
PA0237		INTERPRO	Major facilitator superfamily domain	43	2.1e-13	2e-10
PA0241		INTERPRO	TonB-dependent receptor, plug	24	8.5e-12	3.9e-09
PA0242		INTERPRO	TonB-dependent receptor, beta-barrel	24	8.5e-12	3.9e-09
PA0244		INTERPRO	Major facilitator superfamily	36	1.3e-11	4e-09
pobA		INTERPRO	Sugar transporter, conserved site	14	4.2e-07	9.6e-05
PA0248		INTERPRO	Secretin/TonB, short N-terminal	11	7e-06	0.0013
PA0251		INTERPRO	TonB-dependent siderophore receptor	12	8.1e-06	0.0012
PA0260		INTERPRO	TonB-dependent receptor, conserved site	10	3.2e-05	0.0042
PA0262		INTERPRO	NMT1/THI5-like	8	4.1e-05	0.0047
PA0268		INTERPRO	Binding-protein-dependent transport systems inner membrane component	22	0.00013	0.013
PA0273		INTERPRO	ABC transporter, substrate-binding protein, aliphatic sulphonates	6	0.00037	0.033
PA0278		INTERPRO	Luciferase-like domain	7	0.0024	0.18
cysA		INTERPRO	Alkaline-phosphatase-like, core domain	7	0.0043	0.28
cysT		INTERPRO	Alkaline phosphatase-like, alpha/beta/alpha	7	0.0043	0.28
sbp		INTERPRO	Sulfatase	6	0.0052	0.31
PA0285		INTERPRO	Taurine catabolism dioxygenase TauD/TfdA	6	0.0052	0.31
gpuP		INTERPRO	Extracellular solute-binding protein, family 3	13	0.0053	0.29
gpuA		INTERPRO	Para-hydroxybenzoic acid efflux pump subunit AaeB/fusaric acid resistance protein	5	0.0056	0.29
PA0311		INTERPRO	Acyl-CoA dehydrogenase, type 2, C-terminal	5	0.0056	0.29
PA0321		INTERPRO	ABC transporter-like	23	0.0088	0.4
PA0323		INTERPRO	ABC transporter, conserved site	21	0.0093	0.4
PA0324		INTERPRO	Outer membrane efflux protein	8	0.011	0.43
PA0325		INTERPRO	Molydopterin dinucleotide-binding domain	5	0.011	0.43
PA0346		INTERPRO	Aromatic-ring-hydroxylating dioxygenase, 2Fe-2S-binding site	4	0.011	0.41
PA0348		INTERPRO	RND efflux system, outer membrane lipoprotein, NodT	6	0.015	0.48
PA0349		INTERPRO	Acyl-CoA dehydrogenase/oxidase	12	0.015	0.47
PA0434		INTERPRO	Molybdopterin oxidoreductase	5	0.02	0.56
codB		INTERPRO	Acyl-CoA dehydrogenase/oxidase C-terminal	11	0.022	0.57
PA0466		INTERPRO	Amino acid ABC transporter, permease protein, 3-TM domain, His/Glu/Gln/Arg/opine family	7	0.022	0.56
PA0475		INTERPRO	MetA-pathway of phenol degradation, putative	4	0.026	0.6
PA0476		INTERPRO	Multidrug efflux transporter AcrB TolC docking domain, DN/DC subdomains	6	0.032	0.67
PA0491		INTERPRO	Acriflavin resistance protein	6	0.032	0.67
PA0521		INTERPRO	Pyridine nucleotide-disulphide oxidoreductase, FAD/NAD(P)-binding domain	19	0.041	0.75
norB		INTERPRO	Twin-arginine translocation pathway, signal sequence	8	0.043	0.75
PA0525		INTERPRO	Glycoside hydrolase, superfamily	6	0.044	0.75
PA0550		INTERPRO	Glycoside hydrolase, family 13	4	0.046	0.75
PA0559		INTERPRO	Glycosyl hydrolase, family 13, catalytic domain	4	0.046	0.75
PA0600		INTERPRO	General substrate transporter	5	0.048	0.75
PA0602
PA0606
PA0616
PA0618
PA0619
PA0620
PA0622
PA0628
vreI
vreR
PA0677
PA0680
PA0683
PA0685
PA0687
PA0691
PA0692
exbB2
PA0695
PA0696
PA0702
PA0703
toxR
PA0708
PA0711
PA0724
PA0726
PA0727
PA0728
sdsA1
PA0752
PA0757
PA0781
azoR1
PA0790
PA0801
PA0806
PA0809
PA0812
PA0818
PA0819
PA0821
PA0824
PA0827
PA0828
PA0829
PA0842
plcH
PA0845
PA0875
PA0877
PA0878
PA0882
PA0883
PA0884
PA0908
PA0912
PA0921
PA0924
PA0939
PA0957
PA0981
PA0982
PA0983
PA0984
pyoS5
PA0987
PA0989
cupC1
cupC3
PA1014
pauA
mucK
PA1021
PA1022
PA1023
PA1025
PA1051
PA1067
PA1108
PA1147
toxA
PA1149
pys2
PA1153
PA1154
PA1158
PA1186
PA1213
PA1217
PA1221
PA1224
PA1226
PA1232
PA1235
PA1236
PA1237
PA1238
PA1239
PA1240
PA1241
PA1253
PA1254
PA1255
PA1256
PA1257
PA1258
PA1270
cobV
PA1282
PA1284
PA1302
PA1313
PA1316
cyoE
PA1322
PA1329
PA1330
PA1334
PA1336
PA1346
PA1347
PA1351
PA1352
PA1365
PA1399
PA1400
PA1410
PA1412
PA1425
flhB
PA1450
PA1466
PA1484
PA1485
PA1486
PA1489
PA1490
PA1491
PA1497
pykF
PA1499
gcl
PA1503
PA1519
alkB2
PA1530
PA1531
PA1567
PA1569
PA1570
PA1578
PA1591
PA1620
kdpA
kdpB
PA1646
pscU
PA1697
pcrD
exsB
pscJ
pscL
PA1735
PA1743
PA1763
PA1764
estX
cobA
PA1779
nirB
PA1782
nasA
PA1786
PA1836
PA1845
PA1854
xqhA
PA1893
PA1907
PA1908
PA1909
femA
PA1918
PA1921
PA1922
PA1923
PA1925
PA1954
bacA
PA1970
braZ
PA1972
PA1974
eraR
exaA
exaB
ercS
PA2006
PA2022
PA2039
PA2050
PA2051
cynT
PA2055
PA2056
PA2057
PA2058
PA2059
PA2060
PA2070
PA2073
PA2074
PA2077
PA2078
PA2083
PA2084
PA2086
PA2089
PA2091
PA2094
PA2097
PA2108
PA2115
PA2121
PA2124
cupA4
PA2136
PA2138
katE
PA2150
PA2151
PA2154
PA2155
PA2160
PA2162
PA2163
PA2164
PA2165
PA2178
PA2179
PA2180
PA2181
katN
exoY
PA2192
PA2202
PA2203
PA2204
PA2207
PA2209
PA2210
PA2213
PA2214
PA2215
PA2216
PA2221
PA2222
PA2223
PA2224
PA2225
PA2226
vqsM
PA2228
pvcA
pvcB
pvcC
PA2268
PA2269
PA2275
PA2276
PA2285
PA2286
PA2289
PA2293
PA2294
PA2295
PA2296
PA2308
PA2309
PA2310
PA2315
PA2322
PA2323
PA2324
PA2325
PA2326
PA2335
PA2336
PA2338
PA2339
PA2340
PA2341
mtlD
mtlY
PA2346
PA2347
PA2348
PA2349
PA2350
PA2352
PA2353
PA2354
PA2355
msuE
PA2359
pvdQ
pvdA
fpvI
fpvR
pvdT
opmQ
pvdN
pvdO
pvdF
PA2418
PA2421
pvdL
pvdG
PA2427
PA2428
PA2430
PA2431
PA2439
PA2447
PA2451
PA2460
PA2462
foxA
gtdA
PA2472
PA2474
PA2487
mexE
mexF
oprN
PA2502
opdT
catA
catC
catB
antA
xylZ
xylX
xylS
czcA
czcB
PA2526
PA2531
PA2546
PA2548
PA2563
alkB1
PA2583
PA2589
PA2590
qteE
PA2594
PA2595
PA2596
PA2598
PA2599
PA2600
PA2601
PA2602
PA2603
PA2635
PA2636
PA2653
fhp
PA2669
PA2670
PA2671
PA2672
PA2675
PA2676
PA2677
PA2678
pfeA
PA2689
PA2693
PA2697
PA2698
PA2701
PA2711
PA2714
PA2729
endA
PA2752
PA2757
PA2758
PA2762
PA2763
PA2766
PA2767
PA2772
PA2775
PA2783
PA2784
PA2786
PA2789
PA2791
PA2804
PA2807
PA2835
PA2836
PA2837
PA2838
PA2852
ligT
lipH
PA2873
PA2878
PA2880
PA2882
atuG
PA2910
PA2911
PA2912
PA2913
PA2914
PA2922
hisJ
hisM
hisP
PA2928
PA2984
PA3026
PA3035
PA3036
PA3037
PA3039
PA3044
PA3051
pelG
pelF
pelD
pelB
pelA
fadH1
xcpX
PA3132
gltS
PA3209
PA3219
PA3222
PA3236
PA3252
oprP
PA3282
PA3283
PA3291
PA3292
phoA
PA3310
PA3315
PA3320
PA3359
PA3360
PA3362
PA3367
PA3368
PA3376
PA3378
PA3379
phnC
rhlG
PA3389
nosR
nosZ
PA3404
hasE
hasD
hasR
PA3420
PA3421
PA3422
PA3433
PA3444
PA3445
PA3446
PA3447
PA3448
PA3449
PA3450
PA3462
PA3463
PA3467
PA3516
PA3518
PA3521
PA3522
PA3523
PA3532
PA3534
algD
alg8
alg44
algE
algG
algX
algL
algI
algJ
algA
PA3565
PA3586
PA3589
PA3590
PA3593
PA3597
potA
potD
PA3661
spdH
PA3718
PA3720
PA3749
PA3771
PA3772
PA3773
PA3774
PA3775
PA3844
PA3853
PA3860
narH
narG
narK1
PA3893
PA3897
PA3900
fecA
eddB
eddA
PA3926
PA3931
tauD
PA3936
PA3937
PA3938
PA3939
rocS1
rocR
PA3954
PA3959
PA3963
PA3994
PA4023
PA4039
PA4073
cupB6
cupB5
cupB4
cupB3
cupB2
PA4088
hpaA
hpaC
PA4095
PA4096
PA4097
PA4098
PA4099
PA4100
PA4103
PA4104
PA4105
ampR
PA4120
PA4121
hpcC
PA4137
PA4148
acoB
PA4152
PA4153
fepC
PA4165
PA4167
fpvB
PA4172
PA4173
PA4177
PA4179
PA4186
PA4188
PA4189
PA4191
PA4192
PA4193
PA4219
PA4278
tadG
PA4334
PA4343
PA4355
PA4375
PA4381
PA4384
PA4391
PA4437
PA4467
PA4513
PA4514
PA4517
PA4540
fimT
lytB
PA4589
PA4591
PA4592
oprJ
mexD
mexC
PA4612
PA4622
PA4652
hitB
PA4709
PA4754
PA4784
PA4799
PA4802
lipC
fadH2
PA4817
PA4818
PA4819
PA4820
PA4821
PA4832
PA4835
PA4837
PA4838
PA4858
PA4859
PA4860
PA4861
PA4862
PA4869
PA4882
PA4884
PA4887
PA4896
PA4897
opdK
PA4900
PA4903
vanA
PA4908
PA4909
PA4911
aruI
PA4978
PA4979
PA4980
PA4981
PA4982
PA5023
PA5024
PA5029
PA5084
PA5102
PA5121
PA5126
PA5155
PA5160
PA5180
PA5181
PA5194
PA5195
PA5205
PA5226
PA5282
PA5284
PA5290
PA5293
PA5294
PA5324
PA5325
PA5326
PA5327
PA5328
rubA1
betT1
sdaB
PA5383
cdhA
cdhC
PA5388
PA5390
PA5391
PA5393
cls
PA5395
PA5396
dgcA
dgcB
PA5400
PA5401
gbcB
soxB
soxA
soxG
purU2
fdhA
PA5431
PA5442
wbpY
wbpX
PA5466
citA
mifS
PA5514
PA5517
PA5530
amiA
PA5539
pyrQ
PA5542
PA5543
PA5544
PA5566

## Sheet: up
1105 common elements in "A1", "A17" and "B41":
dnaA		Category	Term	Count	P-Value	Benjamini
dnaN		KEGG_PATHWAY	Ribosome	47	3.2e-11	3.4e-09
recF		KEGG_PATHWAY	Carbon metabolism	70	1.5e-09	7.7e-08
gyrB		KEGG_PATHWAY	Biosynthesis of secondary metabolites	142	3.7e-08	1.3e-06
PA0007		KEGG_PATHWAY	Citrate cycle (TCA cycle)	26	1e-07	2.7e-06
def		KEGG_PATHWAY	RNA degradation	15	3.5e-07	7.4e-06
PA0038		KEGG_PATHWAY	Metabolic pathways	276	5.5e-07	9.6e-06
PA0039		KEGG_PATHWAY	Biosynthesis of antibiotics	104	6.6e-07	1e-05
osmC		KEGG_PATHWAY	Biosynthesis of amino acids	65	0.00013	0.0017
prlC		KEGG_PATHWAY	Oxidative phosphorylation	29	0.00025	0.0029
PA0070		KEGG_PATHWAY	Pyruvate metabolism	31	0.00052	0.0055
fha1		KEGG_PATHWAY	Protein export	13	0.0011	0.011
PA0082		KEGG_PATHWAY	Pyrimidine metabolism	23	0.0013	0.012
hcp1		KEGG_PATHWAY	Propanoate metabolism	20	0.008	0.063
PA0102		KEGG_PATHWAY	Bacterial chemotaxis	22	0.0099	0.072
PA0109		KEGG_PATHWAY	Glycolysis / Gluconeogenesis	19	0.0099	0.068
PA0130		KEGG_PATHWAY	2-Oxocarboxylic acid metabolism	16	0.027	0.16
ahpC		KEGG_PATHWAY	Polyketide sugar unit biosynthesis	5	0.029	0.16
PA0141		KEGG_PATHWAY	Ubiquinone and other terpenoid-quinone biosynthesis	10	0.035	0.19
aer2		KEGG_PATHWAY	Purine metabolism	31	0.043	0.21
PA0178		KEGG_PATHWAY	Glyoxylate and dicarboxylate metabolism	24	0.048	0.23
PA0179
cttP		Category	Term	Count	P-Value	Benjamini
PA0200		GOTERM_BP_DIRECT	translation	50	1.5e-17	8.5e-15
gabD		GOTERM_BP_DIRECT	tricarboxylic acid cycle	17	2.8e-06	0.00077
PA0266		GOTERM_BP_DIRECT	Gram-negative-bacterium-type cell outer membrane assembly	9	9.7e-05	0.018
desA		GOTERM_BP_DIRECT	glycolytic process	11	0.00031	0.041
spuB		GOTERM_BP_DIRECT	cell cycle	13	0.00082	0.087
spuC		GOTERM_BP_DIRECT	DNA replication	14	0.0011	0.096
spuD		GOTERM_BP_DIRECT	response to stress	11	0.0028	0.2
PA0310		GOTERM_BP_DIRECT	valine biosynthetic process	6	0.0044	0.26
serA		GOTERM_BP_DIRECT	ubiquinone biosynthetic process	7	0.0094	0.44
PA0318		GOTERM_BP_DIRECT	single-species biofilm formation	7	0.0094	0.44
PA0329		GOTERM_BP_DIRECT	regulation of cell shape	14	0.01	0.43
rpiA		GOTERM_BP_DIRECT	ATP synthesis coupled proton transport	6	0.012	0.46
PA0332		GOTERM_BP_DIRECT	positive regulation of cell motility	8	0.013	0.46
ygdP		GOTERM_BP_DIRECT	peptidoglycan biosynthetic process	15	0.014	0.46
ptsP		GOTERM_BP_DIRECT	regulation of nucleic acid-templated transcription	5	0.015	0.45
ilvD		GOTERM_BP_DIRECT	protein insertion into membrane	5	0.015	0.45
pfpI		GOTERM_BP_DIRECT	bacterial-type flagellum-dependent swarming motility	11	0.027	0.64
ftsY		GOTERM_BP_DIRECT	cellular response to antibiotic	8	0.036	0.72
ftsX		GOTERM_BP_DIRECT	histidine biosynthetic process	8	0.036	0.72
rpoH		GOTERM_BP_DIRECT	leucine biosynthetic process	5	0.036	0.7
PA0387		GOTERM_BP_DIRECT	cell redox homeostasis	12	0.037	0.69
PA0388		GOTERM_BP_DIRECT	protein folding	11	0.038	0.68
proC		GOTERM_BP_DIRECT	bacterial-type flagellum-dependent cell motility	10	0.038	0.66
PA0394		GOTERM_BP_DIRECT	tRNA processing	6	0.047	0.72
pilT		GOTERM_BP_DIRECT	regulation of translation	4	0.049	0.72
PA0401		GOTERM_BP_DIRECT	ribosome biogenesis	4	0.049	0.72
pyrB		GOTERM_BP_DIRECT	arginine deiminase pathway	4	0.049	0.72
pilG		GOTERM_BP_DIRECT	mRNA catabolic process	4	0.049	0.72
pilH		GOTERM_BP_DIRECT	protein maturation by iron-sulfur cluster transfer	4	0.049	0.72
pilJ		GOTERM_BP_DIRECT	positive regulation of single-species biofilm formation	4	0.049	0.72
chpA		GOTERM_BP_DIRECT	transcription initiation from bacterial-type RNA polymerase promoter	4	0.049	0.72
pasP		GOTERM_BP_DIRECT	tyrosine catabolic process	4	0.049	0.72
mexA
mexB		Category	Term	Count	P-Value	Benjamini
oprM		GOTERM_CC_DIRECT	cytoplasm	182	2.9e-12	2.4e-10
PA0428		GOTERM_CC_DIRECT	cytosolic large ribosomal subunit	21	1.9e-09	7.9e-08
PA0429		GOTERM_CC_DIRECT	cytosolic small ribosomal subunit	12	7.8e-07	2.2e-05
sahH		GOTERM_CC_DIRECT	cytosol	89	0.00083	0.017
dht		GOTERM_CC_DIRECT	chromosome	7	0.0025	0.041
PA0449		GOTERM_CC_DIRECT	small ribosomal subunit	6	0.003	0.041
PA0451		GOTERM_CC_DIRECT	ribosome	9	0.003	0.035
PA0456
PA0459		Category	Term	Count	P-Value	Benjamini
PA0460		GOTERM_MF_DIRECT	structural constituent of ribosome	47	5.9e-22	3.5e-19
PA0462		GOTERM_MF_DIRECT	rRNA binding	31	2.9e-17	8.7e-15
PA0468		GOTERM_MF_DIRECT	ATP binding	130	1.1e-05	0.0023
glcB		GOTERM_MF_DIRECT	tRNA binding	16	7.6e-05	0.011
PA0490		GOTERM_MF_DIRECT	RNA binding	25	0.00012	0.014
PA0505		GOTERM_MF_DIRECT	zinc ion binding	40	0.00014	0.014
PA0506		GOTERM_MF_DIRECT	magnesium ion binding	40	0.00036	0.03
PA0536		GOTERM_MF_DIRECT	transcription regulatory region DNA binding	19	0.00092	0.066
PA0537		GOTERM_MF_DIRECT	metal ion binding	75	0.00096	0.061
PA0541		GOTERM_MF_DIRECT	proton-transporting ATP synthase activity, rotational mechanism	7	0.002	0.11
PA0543		GOTERM_MF_DIRECT	4 iron, 4 sulfur cluster binding	21	0.0048	0.23
metK		GOTERM_MF_DIRECT	GTP binding	16	0.006	0.26
PA0547		GOTERM_MF_DIRECT	ATP-dependent peptidase activity	6	0.0071	0.28
tktA		GOTERM_MF_DIRECT	motor activity	6	0.0071	0.28
pgk		GOTERM_MF_DIRECT	mRNA binding	5	0.0095	0.33
PA0553		GOTERM_MF_DIRECT	NADH dehydrogenase (ubiquinone) activity	8	0.019	0.53
PA0554		GOTERM_MF_DIRECT	GTPase activity	11	0.023	0.58
fda		GOTERM_MF_DIRECT	DNA-directed RNA polymerase activity	5	0.024	0.56
rpoD		GOTERM_MF_DIRECT	single-stranded DNA binding	5	0.024	0.56
rpsU		GOTERM_MF_DIRECT	quinone binding	9	0.027	0.6
PA0586		GOTERM_MF_DIRECT	peptidyl-prolyl cis-trans isomerase activity	8	0.029	0.6
PA0587		GOTERM_MF_DIRECT	aminoacyl-tRNA editing activity	6	0.047	0.76
PA0588
surA
ostA		Category	Term	Count	P-Value	Benjamini
PA0596		INTERPRO	Nucleic acid-binding, OB-fold	21	1.7e-07	0.00037
PA0597		INTERPRO	Rossmann-like alpha/beta/alpha sandwich fold	24	3.9e-05	0.041
prtN		INTERPRO	Ribosomal protein S5 domain 2-type fold	13	0.00029	0.19
PA0633		INTERPRO	Aminoacyl-tRNA synthetase, class II	7	0.0016	0.57
PA0634		INTERPRO	Cold shock protein	6	0.002	0.57
PA0636		INTERPRO	Mur ligase, central	6	0.002	0.57
PA0638		INTERPRO	Mur ligase, C-terminal	6	0.002	0.57
PA0639		INTERPRO	Aminoacyl-tRNA synthetase, class 1a, anticodon-binding	6	0.002	0.57
PA0640		INTERPRO	Ribosomal protein S5 domain 2-type fold, subgroup	9	0.0032	0.68
PA0641		INTERPRO	Aminoacyl-tRNA synthetase, class I, conserved site	7	0.0039	0.7
trpD		INTERPRO	UspA	7	0.0039	0.7
PA0655		INTERPRO	Outer membrane protein, bacterial	6	0.0057	0.79
PA0665		INTERPRO	Integration host factor (IHF)-like DNA-binding domain	5	0.008	0.85
PA0667		INTERPRO	RNA polymerase sigma-70	5	0.008	0.85
PA0689		INTERPRO	Histone-like bacterial DNA-binding protein	5	0.008	0.85
PA0690		INTERPRO	Aconitase/isopropylmalate dehydratase	5	0.008	0.85
PA0732		INTERPRO	Translation protein SH3-like domain	5	0.008	0.85
PA0736		INTERPRO	Biotin/lipoyl attachment	8	0.009	0.86
PA0743		INTERPRO	Outer membrane protein, OmpA/MotB, C-terminal	8	0.015	0.95
PA0744		INTERPRO	Single hybrid motif	8	0.015	0.95
PA0745		INTERPRO	Transketolase-like, pyrimidine-binding domain	5	0.02	0.97
PA0746		INTERPRO	Transketolase, C-terminal/Pyruvate-ferredoxin oxidoreductase, domain II	5	0.02	0.97
PA0747		INTERPRO	Universal stress protein A	5	0.02	0.97
ung		INTERPRO	RNA polymerase sigma-70 region 4	5	0.02	0.97
PA0759		INTERPRO	RNA-binding domain, S1	6	0.024	0.98
nadB		INTERPRO	Histone-like DNA-binding protein, conserved site	4	0.031	0.99
algU		INTERPRO	Ferritin/DPS protein domain	4	0.031	0.99
mucA		INTERPRO	Aconitase/3-isopropylmalate dehydratase large subunit, alpha/beta/alpha, subdomain 2	4	0.031	0.99
mucB		INTERPRO	Mur ligase, N-terminal	4	0.031	0.99
mucD		INTERPRO	E3 binding	4	0.031	0.99
lepA		INTERPRO	2-oxoacid dehydrogenase acyltransferase, catalytic domain	4	0.031	0.99
lepB		INTERPRO	Cold shock, CspA	4	0.031	0.99
PA0769		INTERPRO	Ribosomal protein L2 domain 2	4	0.031	0.99
rnc		INTERPRO	Ribosomal protein S1, RNA-binding domain	5	0.039	1
putA		INTERPRO	Aconitase/3-isopropylmalate dehydratase, swivel	5	0.039	1
PA0794		INTERPRO	Ferritin-like superfamily	6	0.039	1
prpC
prpB
PA0805
PA0815
PA0826
PA0833
pta
ackA
slyD
PA0838
trxB2
fumC2
PA0856
bolA
PA0858
PA0859
PA0862
hpd
mliC
pbpG
phhC
phhB
phhA
acsA
aotJ
aotP
aruC
PA0900
aruE
alaS
rsmA
PA0918
PA0919
cysM
relA
lpxO2
PA0938
PA0943
purN
wrbA
proS
oprD
PA0962
aspS
pmpR
tolQ
tolR
tolA
tolB
oprL
PA0974
ogt
mvfR
nadA
bcp
dapA
PA1011
purC
PA1029
PA1036
PA1041
PA1048
pdxH
PA1050
PA1053
braC
PA1075
PA1076
flgE
flgG
flgH
flgJ
fleQ
fleS
fliE
fliF
fliG
PA1103
PA1112
PA1114
PA1115
PA1118
PA1123
PA1140
nrdB
nrdA
PA1159
PA1160
napA
oprH
phoP
PA1198
PA1199
PA1288
PA1296
PA1306
PA1307
PA1308
PA1323
PA1324
PA1342
PA1344
PA1378
PA1379
PA1380
PA1414
PA1415
PA1429
lasR
rsaL
PA1440
PA1441
fliM
fliN
fliO
flhF
fleN
fliA
cheY
cheZ
PA1458
PA1459
motC
PA1463
PA1465
PA1474
ccmG
cycH
cysP
moaA2
PA1520
PA1527
zipA
lig
dnaX
PA1533
anr
hemN
PA1550
PA1551
ccoP1
ccoP2
ccoO2
ccoN2
aer
acnA
PA1571
PA1579
gltA
sdhC
sdhA
sdhB
sucA
sucB
lpdG
sucC
sucD
PA1592
htpG
PA1597
PA1604
PA1607
fabB
fabA
gpsA
PA1615
PA1616
PA1623
selD
PA1672
PA1673
folE2
PA1677
aroC
PA1684
masA
PA1728
PA1729
PA1742
PA1746
PA1748
PA1750
PA1752
PA1753
cysB
PA1755
PA1766
PA1767
PA1768
PA1769
ppsA
PA1772
cmpX
sigX
oprF
acnB
PA1789
ppiB
glnS
cysS
folD
tig
clpP
clpX
lon
hupB
ppiD
mltD
PA1814
rnhA
dnaQ
fimL
PA1828
PA1830
PA1833
PA1837
PA1841
metH
PA1847
PA1852
PA1860
PA1864
PA1915
PA1963
PA1969
PA1995
PA1997
atoB
maiA
fahA
hmgA
liuA
liuR
PA2020
PA2021
galU
PA2024
gor
PA2036
PA2072
kynB
ada
PA2119
PA2126
PA2127
PA2197
bkdA1
bkdA2
bkdB
lpdV
PA2381
PA2433
gcvT2
sdaA
gcvP2
gcvH2
PA2458
PA2484
PA2491
PA2501
PA2504
PA2552
PA2553
PA2554
PA2555
PA2559
PA2562
PA2567
PA2573
PA2575
kynA
PA2582
gacA
PA2604
PA2605
PA2607
PA2609
serS
PA2613
lolA
ftsK
trxB1
PA2618
infA
clpA
PA2621
cspD
icd
idh
trmU
purB
PA2630
PA2631
aceA
nuoA
nuoB
nuoD
nuoE
nuoF
nuoG
nuoJ
nuoL
PA2654
PA2667
PA2705
PA2706
PA2707
PA2737
himA
pheT
pheS
rplT
rpmI
infC
thrS
PA2746
PA2747
PA2753
PA2754
eco
PA2760
PA2781
tal
PA2797
PA2798
PA2800
PA2805
PA2815
PA2816
PA2819
PA2820
ospR
PA2826
PA2827
htpX
PA2840
PA2846
efp
oprI
PA2854
PA2867
pyrF
PA2883
PA2895
PA2896
PA2897
PA2900
cifR
PA2937
PA2950
etfA
etfB
PA2953
PA2959
pilZ
tmk
pabC
fabF1
acpP
fabG
fabD
PA2971
PA2974
rluC
rne
kdsB
PA2982
PA2987
PA2988
sth
nqrC
nqrB
nagZ
psrA
lexA
PA3008
PA3009
PA3010
topA
foaB
faoA
PA3017
PA3031
PA3040
PA3042
PA3046
rmf
gdhB
PA3069
PA3070
PA3076
pepN
PA3085
xcpP
metZ
purF
folC
accD
trpF
fimV
leuD
leuC
PA3123
ibpA
PA3139
wbpM
himD
rpsA
cmk
pheA
serC
gyrA
ubiG
PA3201
PA3202
PA3208
PA3214
PA3225
PA3226
ppiA
PA3228
PA3240
minD
minE
prc
PA3259
PA3262
capB
PA3270
PA3286
fadD1
PA3305
PA3306
PA3307
PA3309
rfaD
PA3341
recQ
PA3347
PA3348
PA3349
PA3350
flgM
PA3352
PA3353
PA3356
amrZ
fpr
PA3413
PA3414
PA3415
PA3416
PA3417
ldh
PA3455
PA3459
PA3465
PA3471
PA3472
rhlR
metG
gloA1
argG
PA3529
bfrB
PA3533
PA3567
PA3572
PA3576
metR
PA3613
PA3614
PA3615
recA
rpoS
ygbB
PA3634
eno
kdsA
pyrG
accA
dnaE
lpxA
lpxD
PA3647
opr86
dxr
uppS
pyrH
tsf
rpsB
map
PA3662
dapD
PA3684
PA3685
adk
PA3688
PA3691
lptF
lysS
prfB
PA3712
PA3723
PA3731
PA3740
rplS
trmD
rimM
rpsP
ffh
PA3753
purL
guaA
guaB
PA3784
PA3785
leuA
PA3796
PA3797
PA3800
PA3801
hisS
PA3804
pilF
PA3806
ndk
fdx2
iscA
iscU
iscS
iscR
cysE
PA3818
PA3819
secD
PA3822
PA3828
pepA
valS
PA3835
PA3846
PA3858
rhl
narL
PA3919
PA3925
cioB
cioA
PA3940
PA3945
PA3952
PA3957
PA3966
PA3971
PA3972
PA3973
PA3978
PA3981
PA3982
PA3983
leuS
PA3988
lis
lipB
PA3998
dacC
PA4000
sltB1
PA4005
proA
PA4012
PA4019
mpl
PA4026
ppa
dxs
ribA
nusB
ribE
ribC
ribD
nrdR
PA4061
oprG
PA4069
PA4199
ssb
bfrA
katA
rplQ
rpoA
rpsD
rpsK
rpsM
secY
rplO
rpsE
rplR
rplF
rpsH
rpsN
rplE
rplX
rplN
rpsQ
rplP
rpsC
rpsS
rplB
rplW
rplD
rplC
rpsJ
fusA1
rpsG
rpsL
rpoC
rpoB
rplL
rplJ
rplA
rplK
nusG
secE
tufB
pprB
flp
PA4308
PA4311
PA4313
mvaT
PA4324
PA4325
PA4326
PA4328
pykA
PA4333
PA4340
PA4348
PA4349
PA4351
PA4352
sodB
inaA
groEL
groES
PA4387
speA
PA4395
argJ
secA
lpxC
ftsZ
ftsA
ftsQ
ddlB
murC
murG
murD
mraY
murF
murE
ftsI
PA4420
PA4421
PA4423
PA4425
PA4429
PA4430
PA4431
rpsI
rplM
trpS
PA4441
hisD
hisG
murA
PA4451
PA4453
PA4454
PA4456
PA4457
PA4458
PA4459
PA4460
PA4461
PA4463
ptsN
PA4465
PA4466
pmbA
PA4473
PA4474
PA4475
mreB
gatA
gatB
PA4491
roxR
PA4495
PA4500
PA4511
PA4523
clpB
comL
PA4558
lspA
ileS
ribF
rpsT
proB
obg
rpmA
rplU
PA4573
PA4574
PA4575
PA4576
PA4577
PA4578
rtcR
ccpR
PA4595
glyA3
PA4605
PA4606
PA4607
PA4608
PA4610
PA4611
mscL
PA4633
PA4639
mqoB
PA4642
PA4657
pagL
moeB
ipk
prs
PA4671
PA4674
hitA
pssA
ilvC
ilvH
ilvI
PA4699
PA4702
PA4711
PA4714
PA4717
dksA
cbrB
pcnB
pgi
PA4735
PA4739
pnp
rpsO
truB
infB
nusA
secG
tpiA
ftsH
ftsJ
PA4753
greA
carB
carA
dapB
dnaJ
dnaK
grpE
fur
omlA
smpB
PA4781
PA4791
PA4793
selA
fdnG
PA4842
PA4843
accB
accC
purH
PA4874
osmE
PA4879
PA4880
PA4913
PA4915
azu
PA4929
alr
rplI
PA4933
rpsR
rpsF
PA4936
rnr
purA
PA4939
PA4940
hflC
hflK
PA4943
hfq
miaA
mutL
amiB
orn
motA
PA4963
parC
aspP
PA4974
rfaE
msbA
PA5004
PA5005
ilvE
glnE
aceE
aceF
msrA
PA5019
PA5027
PA5028
PA5037
aroK
PA5046
PA5047
rpmE
argS
PA5052
phaF
PA5061
ubiE
PA5064
hisI
hisE
tatA
mdoH
PA5078
hutU
PA5104
hutC
PA5106
blc
PA5108
estA
PA5113
glnA
secB
pgm
PA5134
hisA
hisH1
PA5146
PA5153
rmlB
rmlD
rmlA
rmlC
arcD
arcA
arcB
arcC
PA5174
PA5178
PA5182
PA5183
pckA
amgR
PA5207
PA5210
PA5212
gcvH1
gcvT1
PA5221
ubiH
pepP
PA5227
PA5231
PA5232
PA5237
rho
trxA
ppx
ppk
hemB
PA5245
PA5252
algP
algQ
PA5257
PA5258
hemD
hemC
algR
algZ
PA5271
lysA
PA5279
PA5285
PA5286
glnK
cycB
PA5301
dadX
PA5303
dadA
PA5305
PA5312
rpmB
PA5329
PA5330
pyrE
crc
rph
PA5335
rpoZ
spoT
PA5339
oxyR
PA5346
PA5348
PA5349
rubA2
PA5357
PA5359
PA5364
PA5371
betA
betB
PA5408
PA5422
PA5424
adhA
aspA
PA5435
PA5436
PA5438
PA5439
PA5441
PA5446
PA5461
PA5473
PA5474
PA5475
algB
PA5487
PA5488
dsbA
cc4
PA5492
PA5494
thrB
nrdJb
np20
PA5526
PA5528
PA5546
atpD
atpG
atpA
atpH
atpF
atpE
atpB
spoOJ
gidA
PA5568
rnpA
