# Supplementary material for: Genetic and Functional Diversity of Pseudomonas aeruginosa in Patients With Chronic Obstructive Pulmonary Disease
Source: Front Microbiol. 2020 Oct 29;11:598478. doi: 10.3389/fmicb.2020.598478 (PMC7673450; doi:10.3389/fmicb.2020.598478)
Supplement: Supplementary file 8 [file Table_8.XLSX]

## Sheet: down
Supplementary Dataset 8. Functional enrichment of commonly differentially expressed genes among P. aeruginosa clinical isolates A2, B7, B11, B29 and B33.
14 common elements in "A2", "B11", "B29", "B33" and "B7":
PA5266		Category	Term	Count	P-Value	Benjamini
PA0728		KEGG_PATHWAY	Bacterial secretion system	3	0.0083	0.017
pldA
icmF1		Category	Term	Count	P-Value	Benjamini
PA3488		INTERPRO	Type VI secretion system, Rhs element Vgr family	2	0.024	0.53
PA0942		INTERPRO	Rhs element Vgr protein	2	0.024	0.53
pilA		INTERPRO	Gp5 N-terminal	2	0.026	0.34
PA0729
PA0877
PA2222
rmf
PA3132
pilC
PA3486
16 common elements in "B11", "B29", "B33" and "B7":
PA0098		Category	Term	Count	P-Value	Benjamini
PA2221		GOTERM_BP_DIRECT	transposition, DNA-mediated	2	0.033	0.31
PA2224
PA2225		Category	Term	Count	P-Value	Benjamini
PA0711		INTERPRO	Homeodomain-like	4	0.0027	0.045
PA2228		INTERPRO	Transposase IS3/IS911family	2	0.0089	0.073
vqsM
PA0984
PA2226
PA0983
PA2460
PA0099
PA0982
PA0986
pyoS5
PA2223
16 common elements in "B11", "B33" and "B7":
PA5265		Category	Term	Count	P-Value	Benjamini
flgL		KEGG_PATHWAY	Flagellar assembly	5	7.4e-07	3.7e-06
PA1095
folA		Category	Term	Count	P-Value	Benjamini
flgK		GOTERM_BP_DIRECT	bacterial-type flagellum-dependent cell motility	3	0.00064	0.0058
fleN		GOTERM_BP_DIRECT	bacterial-type flagellum organization	2	0.014	0.062
PA5264		GOTERM_BP_DIRECT	bacterial-type flagellum assembly	2	0.02	0.059
fliD
PA1096		Category	Term	Count	P-Value	Benjamini
PA1093		GOTERM_CC_DIRECT	motile cilium	4	2.2e-05	0.0002
PA1090		GOTERM_CC_DIRECT	bacterial-type flagellum hook	3	0.00037	0.0016
fliC		GOTERM_CC_DIRECT	extracellular region	2	0.092	0.25
PA1088
fgtA		Category	Term	Count	P-Value	Benjamini
		GOTERM_MF_DIRECT	structural molecule activity	3	4.9e-05	0.00029
		Category	Term	Count	P-Value	Benjamini
		INTERPRO	Flagellin hook, IN motif	2	0.0044	0.089
		INTERPRO	Flagellin, D0/D1 domain	2	0.0044	0.089
17 exclusive elements in "B11", "B29", "B33" and "B7":
PA2727		Category	Term	Count	P-Value	Benjamini
lytB		GOTERM_BP_DIRECT	transport	17	1e-22	1e-22
pilE
PA1226		Category	Term	Count	P-Value	Benjamini
pilQ		GOTERM_MF_DIRECT	ATP binding	17	3.1e-17	3.1e-17
PA1192
fimU		Category	Term	Count	P-Value	Benjamini
PA0624		INTERPRO	Pilin accessory predicted	16	1.1e-27	5.7e-27
PA3529		INTERPRO	Type II secretion system protein E	17	5.7e-21	1.4e-20
pilY2		INTERPRO	Bacterial shufflon protein, N-terminal	8	7.2e-11	1.2e-10
PA1240		INTERPRO	P-loop containing nucleoside triphosphate hydrolase	17	3.9e-08	4.9e-08
fimT		INTERPRO	Phage tail collar domain	3	0.0003	0.0003
pilY1
pilV
pilO
PA2726
pilX

## Sheet: up
12 common elements in "A2", "B11", "B29", "B33" and "B7":
PA2029
PA2393
PA3835
PA0688
PA1655
PA2458
PA5088
PA4075
PA2402
PA2457
PA0690
PA5087
17 common elements in "B33" and "B7":
pvdJ
PA1888
PA3867
PA0979
pvdF
PA1887
PA2403
PA2455
PA3868
PA3869
pvdE
PA2601
fpvA
pvdO
pvdD
PA1889
pvdP
