# Supplementary material for: Genetic and Functional Diversity of Pseudomonas aeruginosa in Patients With Chronic Obstructive Pulmonary Disease
Source: Front Microbiol. 2020 Oct 29;11:598478. doi: 10.3389/fmicb.2020.598478 (PMC7673450; doi:10.3389/fmicb.2020.598478)
Supplement: Supplementary file 9 [file Table_9.XLSX]

## Sheet: Sheet1
Supplementary Dataset 9. Expression of 315 QS-induced genes in P. aeruginosa clinical isolates as determined by RNA-seq.
A1				A17			B41			A2			B7			B11			B29			B33
gene_name	log2FoldChange	pvalue	padj
PA0007	4.02716	2.49856e-40	4.59904e-39	1.51333	3.76748e-14	2.25633e-13	1.72588	1.27816e-07	1.14929e-06
plcB	2.06691	3.07558e-12	1.73782e-11	-0.897857	0.0311101	0.0455118	-1.25387	0.0148207	0.0367205
PA0027				-1.32224	0.00534033	0.00894341
PA0028	-1.87276	0.00069029	0.00137501
PA0050				-1.06788	0.00148006	0.00279623
PA0052	-1.37066	0.00441948	0.00760145	-1.6512	0.00161907	0.00303352				0.702585	0.000397054	0.0126338				0.675027	0.000548527	0.0145055	0.850661	8.0276e-06	0.000316101
osmC	1.84989	2.28693e-06	6.80067e-06	2.29119	1.67823e-10	7.8298e-10	1.82943	3.00106e-05	0.000180296
coxB	0.943381	0.000660844	0.00132169	1.16219	3.52824e-06	1.02266e-05
coxA	-1.59248	3.39886e-05	8.37758e-05
PA0107	-3.17005	9.09723e-05	0.000210204	-1.4187	0.0160511	0.024882
coIII
PA0109	3.55602	1.49822e-21	1.43481e-20	1.07491	0.00759276	0.0123681	1.33059	0.0117334	0.0303596
PA0122	1.14283	0.000232799	0.000503224				4.11252	3.8785e-32	3.39744e-30
PA0132	-0.989778	0.00408364	0.00707762	4.20172	1.08142e-89	4.65697e-88	1.69983	0.000183315	0.000919283
nuh				-1.53818	0.000959116	0.001872
PA0144	-1.31886	0.0125952	0.0198757
PA0158
PA0175
aer2	1.68933	6.08003e-14	3.90243e-13	1.91237	3.93169e-18	2.83688e-17	1.34916	3.44619e-05	0.000205222
PA0179	5.30592	3.81793e-91	3.18944e-89	3.75416	4.02683e-51	7.43182e-50	3.13681	1.26976e-19	4.03277e-18
exbB1	-2.33417	0.000549588	0.0011098	-2.69767	0.000581571	0.00118543
hcpC	-2.58768	0.000151575	0.000336488				-1.59642	0.00920219	0.0250136
pfpI	2.83909	1.64976e-15	1.13972e-14	3.10744	3.76491e-32	4.34646e-31	2.33129	2.27173e-10	2.89619e-09
PA0364	-2.4196	2.91786e-09	1.25846e-08	-1.50988	2.51993e-05	6.38336e-05
PA0365
PA0366
PA0534				4.19511	1.42114e-62	3.48919e-61	1.24351	0.00194584	0.0070125
PA0567	1.314	0.000455299	0.000932229	2.36121	5.03483e-13	2.82805e-12
PA0572	-0.678972	0.0120907	0.0191687	-2.37034	7.3065e-13	4.06199e-12
PA0586	3.79964	9.226e-46	2.02005e-44	4.38608	8.78083e-76	2.81922e-74	2.92756	1.22158e-12	2.0995e-11
cbpD	0.988122	0.00071388	0.00141888				3.47769	2.13197e-25	1.12415e-23
PA0855	-1.51268	5.13131e-05	0.000123781	-2.32496	8.34729e-08	3.00148e-07
pqsA	2.67035	4.267e-31	5.91067e-30	-2.11195	8.06018e-07	2.53975e-06	1.91134	5.0491e-07	4.1825e-06
pqsB	2.32373	3.32251e-15	2.24115e-14	-1.98553	0.00102407	0.00198735	2.88335	6.21909e-09	6.73138e-08
pqsC	1.89066	2.57796e-10	1.24209e-09	-3.10492	4.75704e-05	0.000114668	1.92297	1.24522e-05	8.01282e-05
pqsD	2.47091	4.04983e-17	3.13703e-16	-1.20749	0.0196763	0.0298723	3.17718	9.27397e-10	1.11185e-08
pqsE	0.819814	0.0013514	0.00255951	-3.74786	1.5737e-12	8.48796e-12	1.13671	0.0181942	0.043244
phnA				-3.82277	1.48764e-25	1.37277e-24				-0.398078	4.61872e-05	0.00172126				-0.504188	2.1357e-07	8.11862e-06	-0.500922	1.65201e-07	8.01518e-06	-0.562893	3.64614e-13	2.36608e-11
phnB	0.867419	0.0144634	0.0225678				1.80292	0.000470356	0.00212246
mvfR	1.29461	2.31629e-05	5.89936e-05	2.71861	1.32249e-29	1.40702e-28	1.28501	0.00178415	0.00653385
rhlC	-1.48757	0.00124731	0.00238064	-1.33419	0.00285565	0.00509528							-0.848971	0.000160586	0.00549991
PA1131	-2.23332	2.6445e-07	9.03123e-07	-0.914154	0.00759773	0.0123725
napB	2.02544	3.1241e-08	1.20482e-07				-1.91073	0.012544	0.0320898
napD	3.98104	0.00055856	0.00112734
napF	3.00584	4.62588e-17	3.55283e-16				1.50815	0.00422475	0.0132475
napE																						0.965646	0.00287036	0.0467055
PA1215	-2.56831	1.03287e-05	2.7751e-05	-2.91668	1.96079e-05	5.05428e-05
PA1216	-3.47951	1.14608e-05	3.05058e-05	-3.70804	6.48648e-05	0.000152825
PA1217	-2.22431	9.2327e-09	3.78938e-08	-3.25763	1.62814e-11	8.22561e-11	-0.955494	0.0167538	0.0404399
PA1218	-3.29676	1.582e-06	4.83686e-06	-4.03531	1.09657e-05	2.95873e-05
PA1221	-3.10473	4.49859e-10	2.12412e-09	-3.59999	3.10566e-10	1.41252e-09	-1.08524	0.00953914	0.025749
PA1245				-0.966274	0.000980011	0.00191004
aprD	-2.29998	1.85695e-07	6.46363e-07	-1.67027	2.55637e-05	6.46961e-05
aprE	-2.23706	8.31902e-06	2.26769e-05
aprF	-1.02145	0.0261573	0.0386699
aprA	-0.970839	0.00481985	0.00824308				1.31857	0.0039522	0.0126039
aprI							1.7831	4.65326e-05	0.000271449
PA1289	2.08863	1.59671e-07	5.59004e-07	1.14365	0.00118667	0.0022728
cyoA	-2.08031	0.000243623	0.000524117	-2.24493	0.000281701	0.000602724
cyoB	-2.87532	3.92258e-09	1.66403e-08	-2.94396	1.16009e-08	4.52529e-08
cyoC	-2.50015	0.0100464	0.0161252	-3.03521	0.0121193	0.0191272
cyoD	-2.12911	0.0317655	0.0462307				-5.61197	0.00087915	0.0036008
PA1323	4.10403	8.22882e-33	1.21751e-31	4.38414	4.87222e-45	7.77549e-44	3.78472	2.34791e-19	7.41368e-18
PA1324	3.10139	5.63984e-24	6.01657e-23	2.95998	6.048e-28	6.11107e-27	3.14394	3.11343e-16	7.75644e-15
PA1404				1.35674	0.00104191	0.00201762
lasR	4.86919	9.40702e-88	6.90272e-86	3.78094	1.5499e-88	6.51919e-87	2.51867	8.60301e-14	1.68675e-12
rsaL	1.7492	4.54502e-06	1.29212e-05	2.10077	4.71761e-07	1.5411e-06	4.70383	8.17137e-15	1.80658e-13	0.973055	0.000241917	0.00788185
lasI				-1.34741	0.000138234	0.000311098	3.31842	2.7577e-22	1.10941e-20										0.490196	0.000563877	0.0166528	0.548819	2.69675e-05	0.000653332
PA1656	-1.32666	9.81556e-05	0.00022565	0.679566	0.00405696	0.00696836	2.27721	3.89723e-12	6.17081e-11
PA1657	-1.8282	0.0164206	0.0253091	-2.00328	0.0154312	0.0240188	2.42605	4.68032e-08	4.47515e-07
PA1658	-1.74326	7.95884e-05	0.000185957	-1.41678	0.000704532	0.00141585	2.49916	6.04056e-12	9.21524e-11
PA1659	-3.56621	1.96464e-08	7.76419e-08	-3.74249	2.60993e-07	8.82335e-07
PA1660	-1.90812	8.58641e-06	2.3394e-05	-2.0609	6.14899e-06	1.7154e-05
PA1661	-2.0614	1.16816e-05	3.10327e-05	-2.50479	1.48256e-06	4.52949e-06
PA1662	-1.36051	2.72325e-05	6.83014e-05	-1.20407	0.000107822	0.000245714	2.37309	1.41924e-11	2.08322e-10
PA1663	-2.56791	4.62223e-06	1.31201e-05	-1.77433	0.000320939	0.000679976	1.25042	0.000924091	0.00375093
PA1664
PA1665	-2.53387	2.36794e-05	6.01962e-05	-2.71762	4.66727e-05	0.000112604	2.10244	5.97256e-09	6.48739e-08
PA1666							2.15339	0.000125454	0.000660852
PA1667	-1.23315	0.00772624	0.0126556				1.26356	0.00161093	0.00600626
PA1668	-1.37777	0.0117423	0.0186435	-1.27535	0.0145856	0.0227811
PA1669	-0.929158	0.00308405	0.00545056	-0.877428	0.00381308	0.0066008	1.90379	3.25533e-09	3.6453e-08
stp1	-1.89129	0.00473458	0.00810747				1.39435	0.00271858	0.00921637
PA1745	2.41182	1.93943e-14	1.27034e-13	1.05476	0.00457529	0.00777012
PA1784				-1.21339	0.0242136	0.0361042
PA1869	-2.63989	0.000106443	0.000242953	-4.21634	0.00015819	0.000351922	2.85222	5.50012e-07	4.4919e-06
PA1870				1.03261	0.00104147	0.00201749																-1.38007	1.38667e-07	4.63728e-06
lasA				-1.08406	0.0118441	0.0187364	2.05058	8.86561e-06	5.8862e-05
PA1881				-2.42728	0.000896902	0.00176198
PA1888	11.247	3.97391e-81	2.48027e-79				7.88428	7.20644e-30	5.51242e-28				6.20693	1.38652e-29	3.15261e-27							6.03223	2.29472e-28	4.81097e-26
PA1891
PA1893	-2.2887	2.98266e-07	1.01098e-06	-3.19192	1.30876e-08	5.08693e-08	-1.3068	0.00335858	0.010975
PA1894
PA1895	-2.33644	1.74619e-05	4.54545e-05
PA1896	-2.14682	0.000236461	0.00051044	-4.42985	6.29352e-05	0.000148408
PA1897	-3.61316	4.34017e-07	1.42745e-06	-2.29844	4.43612e-05	0.000107517
PA1914	0.746957	0.0202478	0.0305121	-5.83457	4.43663e-05	0.000107517	-1.14561	0.0208429	0.0483544				-3.79431	8.00998e-25	1.50726e-22				-3.8497	6.54251e-25	1.31674e-22
PA1921	-2.6899	6.09193e-10	2.81286e-09	-3.12068	2.66454e-10	1.2211e-09	-1.7016	0.000163233	0.000830072	0.921556	4.19647e-13	4.07732e-11				0.442321	0.00132914	0.0329218				0.417671	0.00111445	0.0205232
PA1930	3.4874	6.55038e-30	8.78236e-29	2.34114	5.3874e-23	4.58183e-22
PA1939
PA2030
PA2031	-2.21135	0.0148986	0.0231737
PA2066	-1.81636	0.0148951	0.0231737	-2.40165	0.00722334	0.0118018	1.14281	0.0183969	0.0436304
PA2067							1.3518	0.0122827	0.0315102
PA2068				-1.92422	0.00307184	0.00543279
PA2069	-1.75172	0.000216047	0.000469255	-3.83209	2.88381e-06	8.46272e-06	2.55618	1.64745e-13	3.08528e-12
PA2076	-1.40081	0.000823229	0.00161727							0.636244	0.000109111	0.00390575
kynU
kynB	3.14861	8.40767e-25	9.31707e-24	3.86161	6.32269e-35	7.99695e-34	2.16935	0.000221546	0.00108888
PA2134
PA2142				-1.52825	0.000377584	0.000790726
PA2143	-1.47857	0.00429739	0.00741259	-2.18851	0.000400503	0.000836141
glgP	-1.31503	7.68738e-05	0.000180002	-2.14609	6.18104e-08	2.25241e-07
PA2146
katE	-2.54111	1.04496e-08	4.25985e-08	-2.27345	3.58666e-08	1.34401e-07	-1.69777	0.000185346	0.000928612
PA2148	-1.62053	0.00533469	0.00902129	-1.41391	0.0124582	0.0196392
PA2151	-1.96751	2.08364e-06	6.23371e-06	-1.88753	4.47395e-06	1.27565e-05	-1.27955	0.00354379	0.0114766
PA2152	-1.22753	0.000327127	0.000688754	-1.73284	1.15598e-06	3.56991e-06
glgB	-0.922331	0.0125106	0.0197593	-2.23781	9.51878e-07	2.9786e-06
PA2156				-2.71675	0.0249535	0.0370953
PA2157
PA2158	-1.43785	0.00904087	0.0145977	-1.34548	0.0184988	0.0281951
PA2159	2.29298	1.77076e-06	5.36563e-06	1.2425	0.029316	0.0430264
PA2160	-1.50694	8.22796e-05	0.00019175	-2.645	3.87471e-08	1.44715e-07	-1.53837	0.000763918	0.00320374
PA2161
PA2163	-2.07272	0.000108426	0.000246857	-2.79538	2.41395e-05	6.13494e-05	-1.81385	0.00146924	0.00555285
PA2164	-2.3069	1.76639e-05	4.58922e-05	-3.74669	3.99649e-06	1.14979e-05	-1.3951	0.00696801	0.0198998
PA2165	-0.780947	0.032391	0.047015	-2.0538	6.58583e-06	1.8288e-05	-1.61128	0.000682811	0.00291766
PA2166										-0.936247	1.81588e-05	0.000715957				0.772408	5.34724e-06	0.000184093				-1.36016	4.48239e-10	2.07064e-08
PA2167
PA2169
PA2170
PA2171
PA2172				-1.55829	0.0198673	0.0301455
PA2173				-2.23234	0.00310196	0.00547891
PA2176				2.0462	1.62215e-06	4.94205e-06	1.4708	0.00772868	0.0216908
PA2180	-2.05875	1.26467e-06	3.92857e-06	-2.69188	7.36344e-08	2.66183e-07	-2.18359	8.59358e-05	0.000475757
PA2190	-6.31564	5.47333e-05	0.000131447				2.27728	4.1064e-06	2.88884e-05	-6.16524	1.89367e-08	1.08457e-06	-5.24903	3.5169e-10	2.25785e-08	-8.68026	7.37289e-09	3.20311e-07				-8.56577	8.21574e-09	3.24522e-07
PA2192	-8.33158	2.09226e-08	8.21472e-08	-1.69969	8.22775e-05	0.00019103	-1.9515	8.95379e-05	0.000493185	-4.48646	9.67436e-08	5.2117e-06										-10.5819	3.54958e-13	2.33118e-11
hcnA				-4.07584	0.00701862	0.0114881	2.61439	2.47465e-09	2.83541e-08
hcnB	-3.08949	4.80081e-11	2.45004e-10	-3.58447	1.41601e-10	6.64645e-10	1.48114	6.58439e-05	0.000374841
hcnC							4.27252	1.27045e-22	5.22714e-21
PA2274				-3.20651	0.000798977	0.00158917
chiC	-1.7253	0.000102705	0.000235014	-1.41375	0.00110119	0.00212408	3.40523	1.2425e-20	4.36101e-19
ambE	-1.01415	0.000331484	0.000695771	-1.74784	1.84304e-08	7.09746e-08	2.29578	1.93363e-06	1.43464e-05
ambD	-4.55969	6.75391e-05	0.000159798	-3.43796	0.000300196	0.00063902
ambC							2.08488	0.000201378	0.00100243
ambB	-1.64281	2.06905e-06	6.20373e-06	-1.88327	3.08976e-07	1.0317e-06	2.1776	4.34238e-08	4.15934e-07
PA2327				-1.89242	0.016229	0.0250951										0.845932	0.00191853	0.0454634
PA2328	-1.20693	0.0310886	0.045355	-1.35409	0.0216479	0.0326102
PA2329				-2.1866	0.0035194	0.00613633
PA2330	0.908647	0.034131	0.0493559				2.30501	0.00059646	0.00262085
PA2331	-1.98006	2.30429e-06	6.84479e-06	-2.23636	2.7967e-06	8.22932e-06
PA2345	-1.18322	0.000184554	0.000405556	-2.6307	9.85934e-12	5.04211e-11
PA2365	2.29694	3.30455e-15	2.2318e-14	-1.29278	0.0180372	0.0275457
PA2366	2.28423	8.58632e-17	6.5208e-16
PA2367	2.22224	9.40993e-07	2.96724e-06
PA2368	1.84708	0.0210716	0.0316336
PA2370				-1.31229	0.0315048	0.046052	-1.60844	0.0175125	0.0419172
PA2371				-1.49444	5.35181e-07	1.7316e-06							-0.573895	9.44628e-06	0.000376265				-0.777207	1.18145e-08	7.37933e-07	-0.625341	1.44691e-06	4.12937e-05
PA2414	-1.88833	4.80812e-08	1.79932e-07	-2.71435	2.46928e-11	1.2292e-10
PA2415	-1.85329	0.0198428	0.0299629	-1.87245	0.0272869	0.0403649
PA2423				-2.00061	0.000566376	0.0011575							-0.946887	0.000401578	0.0128153				-0.964809	0.000276926	0.00864836
PA2433	3.64951	9.91881e-27	1.19157e-25	4.62036	6.35645e-80	2.29934e-78	3.29008	1.85683e-14	3.97026e-13
gcvT2	1.96494	3.97707e-11	2.03348e-10	1.91664	1.08849e-12	5.96583e-12	1.89383	3.70132e-07	3.12626e-06
glyA2	2.3043	1.67918e-05	4.37522e-05	3.52664	1.74402e-18	1.27534e-17
gcvP2	4.43447	1.35248e-79	8.0703e-78	3.56597	1.02081e-36	1.34439e-35	2.08993	1.9218e-10	2.46744e-09
gcvH2	4.72075	5.95197e-60	2.08511e-58	1.71049	9.70147e-05	0.000223663	1.82316	0.000134818	0.000703981
PA2448	-1.27592	0.000744843	0.00147663	-2.02759	3.65466e-06	1.05705e-05
antA	-1.56591	0.000368371	0.000766089	-2.35311	4.43001e-06	1.26445e-05	-1.32828	0.00502776	0.0151952
antB
antC				-2.50578	0.000599068	0.00121972	-1.69701	0.0166226	0.0402486
PA2564	1.66472	2.3284e-06	6.91262e-06	1.03834	0.0019992	0.00367219	-7.17938	3.81626e-06	2.69171e-05							-6.05025	1.47085e-14	1.25498e-12
PA2565							-5.69937	0.00072504	0.00306569							-6.5695	1.84898e-05	0.000602459
PA2566							-6.79188	1.97806e-06	1.4656e-05
lecA	-1.85584	1.36766e-08	5.50102e-08	-0.925466	0.00067825	0.00136861				0.708575	1.51741e-10	1.1467e-08	0.349511	0.00148588	0.0424525
PA2572	2.91488	1.4516e-29	1.92249e-28	1.0706	9.36774e-05	0.000216387
PA2573	3.24227	2.25922e-31	3.16991e-30	2.47005	3.84476e-25	3.50028e-24	1.77171	9.98159e-08	9.09826e-07
pqsH	-2.67404	1.57752e-12	9.14185e-12	-2.53311	1.50221e-11	7.59645e-11
PA2588	-0.894715	0.0201728	0.0304273	-1.19224	0.00259202	0.00465705
PA2591	-1.98064	1.15925e-08	4.70459e-08	-2.71422	1.09139e-09	4.73374e-09
PA2592
qteE	-2.08018	9.33196e-05	0.000215079	-4.62652	2.51348e-05	6.37296e-05	-1.24153	0.0165649	0.0401267
cpo
PA2747	2.39326	2.45419e-16	1.77921e-15	1.75688	9.99463e-13	5.50567e-12	1.95774	1.39668e-08	1.40731e-07
PA2927	-0.932784	0.00781076	0.0127864	-2.59664	5.15149e-08	1.89376e-07
PA2939	-1.33408	0.000360914	0.000753464
PA3022							1.27437	0.00100605	0.00401458
snr1	-0.889638	0.00244258	0.00438598	-2.12393	5.22852e-10	2.32731e-09
xcpP	1.5468	9.05194e-08	3.25799e-07	0.951998	0.00525636	0.00881639	1.01005	0.0114001	0.0297091
PA3181	1.20048	0.00486573	0.00831108	1.58983	2.24814e-05	5.73503e-05
pgl				1.45433	6.5015e-05	0.000153112
zwf				2.3667	1.05599e-28	1.09557e-27
PA3188							-1.9828	0.00873014	0.0239461
PA3189				1.07643	0.000630466	0.00127837	-1.99793	0.00119702	0.00465356
PA3190	3.1259	6.40527e-40	1.1555e-38	2.81416	5.69164e-43	8.69939e-42	-1.09262	0.0110764	0.0290332
edd				1.44538	2.97872e-10	1.35706e-09
gapA	1.60947	2.90468e-07	9.85774e-07	2.12994	2.19266e-18	1.59911e-17
PA3274
PA3311	0.862143	0.00184411	0.00339527
PA3326	0.81354	0.00584049	0.00982461				2.23012	9.06233e-07	7.17457e-06
PA3327	-0.541603	0.0284875	0.0418187	-2.52482	3.71663e-20	2.88918e-19	1.92656	1.47276e-05	9.3332e-05
PA3328	-3.00901	6.72484e-05	0.000159223	-3.48702	0.000226211	0.000492742	3.08737	4.75997e-11	6.67994e-10
PA3329	-2.11735	0.000107381	0.000244617	-4.58977	3.00486e-05	7.48594e-05	2.83245	9.51966e-09	9.84786e-08
PA3330	-2.49823	0.000312224	0.000660194	-3.4193	0.000288602	0.000616032	3.18838	7.06218e-11	9.58868e-10
PA3331	-2.11257	6.34056e-05	0.000150873	-3.38273	5.68661e-06	1.59756e-05	2.46407	5.47145e-08	5.18594e-07
PA3332	-5.24346	0.00177947	0.00328859				2.58926	1.93358e-06	1.43464e-05
fabH2	-2.20295	0.00109963	0.00211438	-2.91846	0.000588227	0.00119809	2.10734	8.66739e-07	6.89204e-06
PA3334	-1.74577	0.00047298	0.000965519	-1.4116	0.00188574	0.00348265	1.10833	0.00543059	0.0161608
PA3335				-1.99019	0.000341832	0.000721423	1.74895	3.28193e-05	0.00019587
PA3336	-1.17649	0.00196398	0.00359433				2.02303	1.82262e-05	0.00011404
PA3346
PA3347	2.17704	4.07541e-09	1.72617e-08	2.11761	3.86734e-09	1.58491e-08	1.66871	0.000355314	0.00165783
lecB	1.52047	0.000128894	0.000289932																			-1.4114	0.000139921	0.00311309
PA3369	0.886103	0.0152937	0.0237203
PA3370
PA3371							2.27466	0.0093349	0.0253109													2.75155	1.20652e-08	4.63151e-07
PA3416	3.57838	6.05357e-32	8.65023e-31	4.3547	9.20131e-67	2.42361e-65	2.89065	2.44414e-09	2.80637e-08
ldh	4.33359	1.41967e-40	2.64908e-39	4.83361	2.40658e-99	1.17641e-97	3.62673	6.57652e-25	3.21776e-23
rhlI	-1.55172	0.00331483	0.0058421	-1.61229	0.00161646	0.00303109	2.64527	5.83469e-12	9.00233e-11
rhlR	3.3231	4.66282e-38	7.88758e-37	1.19228	1.3009e-05	3.47547e-05	2.75524	1.92997e-14	4.11046e-13
rhlB	-1.19297	0.0039051	0.0067855	-1.39917	0.00124525	0.00237662	2.59443	2.22333e-12	3.62609e-11
rhlA	-1.25698	0.000185524	0.000407522	-1.667	0.000404039	0.000843199	2.98948	3.14143e-18	9.07506e-17
PA3520	-1.91701	7.80891e-06	2.14545e-05	-1.80746	1.62712e-05	4.26304e-05
PA3535	-2.86084	3.0151e-12	1.70542e-11	-2.49643	2.41548e-10	1.11354e-09
PA3676	-1.13305	3.55634e-05	8.74986e-05	-0.513715	0.0275623	0.0406999
PA3677	-1.37429	0.000147924	0.000329057	0.778403	0.00366134	0.00635523
PA3678	-0.88355	0.00138075	0.00261053	0.573115	0.00647346	0.010686
PA3688	2.4758	1.40081e-19	1.21121e-18	1.77273	2.07934e-12	1.11487e-11	1.35554	0.000299485	0.00142779
PA3691	4.17493	1.26662e-39	2.25499e-38	4.89964	5.30815e-103	2.69178e-101	4.20007	3.83237e-37	5.6253e-35
lptF	4.0018	1.22305e-42	2.45969e-41	4.64353	1.61383e-66	4.18978e-65	4.58259	1.20263e-34	1.41989e-32
lasB	-0.953586	0.0066278	0.0110328	-1.64653	2.03434e-05	5.2364e-05	4.01985	1.82394e-38	3.01445e-36
PA3734	-2.60977	1.48334e-08	5.93553e-08	-2.33544	2.31763e-08	8.86219e-08
PA3888	-1.56383	0.00104533	0.00201782	-1.42727	0.00251247	0.00452462
PA3890	-1.94558	0.000503274	0.00102122	-1.29737	0.0116072	0.0183939
PA3891	-0.998791	0.00697758	0.0115548
PA3904	-2.12858	0.00768382	0.012596	-2.86506	0.0046394	0.00786915
PA3905	-5.52475	0.000787166	0.00155316	-2.62703	0.0318762	0.0465824
PA3906				-4.15918	0.0178641	0.0273121
PA3907	-4.23997	0.00023771	0.000512616	-3.79479	0.00097397	0.00189963	1.32673	0.010944	0.0287274
PA3908	-1.67282	0.00147581	0.00277673	-2.83387	5.99455e-05	0.000141975
PA3986	3.00355	3.0876e-25	3.47836e-24	0.770761	0.0041895	0.00717558																0.451894	0.00225991	0.0382571
PA4078				-0.889012	0.000725858	0.00145386	2.05668	0.000122065	0.000647396
bphP	-0.964621	0.0017115	0.00317291	-1.44741	3.69176e-06	1.06721e-05
PA4129				-1.32328	0.00842983	0.0136051	2.85044	5.89857e-14	1.18649e-12
PA4130	-0.753687	0.0150646	0.0233966	-1.10202	0.000666353	0.0013456	2.49362	1.32156e-14	2.87095e-13
PA4131	-0.818823	0.015024	0.0233486	-1.2169	0.00402122	0.00691134	2.13617	9.83849e-11	1.30643e-09
PA4132							2.18578	4.82403e-10	5.98158e-09
PA4133				-2.03967	0.00149847	0.00282906	3.13697	1.55081e-05	9.78215e-05
PA4134	1.92151	2.12421e-08	8.32212e-08				2.22939	0.000451029	0.00205154
PA4139							3.96357	1.58897e-11	2.32606e-10
PA4141	3.77014	2.68678e-53	7.55919e-52				7.85779	1.47113e-40	3.07296e-38							0.802155	0.000109785	0.00332024				0.628073	0.00069887	0.0140574
PA4142	-3.22596	3.81931e-12	2.14023e-11	-4.10201	2.44504e-11	1.21825e-10				-1.1478	3.83687e-11	2.98235e-09	-0.970923	1.14585e-09	6.72355e-08	-1.00782	7.02773e-10	3.4044e-08	-0.984233	4.78287e-09	3.09406e-07
PA4171	-1.86845	0.00529717	0.00896622	-1.99781	0.00452934	0.00770898
PA4172	-4.11842	5.61979e-08	2.08154e-07	-2.79273	3.22786e-06	9.40118e-06	-1.90164	0.00349644	0.0113318
piv	-1.5884	3.1358e-05	7.78574e-05	-1.74687	9.15005e-06	2.49614e-05							0.475903	0.000722456	0.0219025				0.524511	0.000385842	0.0118456
pqsL	-1.81263	9.72685e-06	2.6277e-05	-1.94173	3.15353e-06	9.21435e-06
mexG	-2.13506	0.000330955	0.000694929	-1.71957	0.00178067	0.00330548
mexH	-2.2561	0.00030648	0.000649059	-2.60254	0.000100346	0.000230419	1.62762	0.00102647	0.004079
mexI	-2.42192	7.97703e-13	4.71844e-12	-1.99978	2.43111e-10	1.1198e-09
opmD	-1.85986	8.09124e-05	0.000188777	-2.27266	8.06054e-05	0.000187469	1.27098	0.00227953	0.00798205
phzM	-1.45479	1.55812e-06	4.76923e-06	0.537314	0.0203164	0.0307752
phzA1	-3.58372	0.0275745	0.0405332	-4.56913	0.00695399	0.0113961
phzB1	-4.14171	0.00826375	0.0134509	-2.70672	0.0288871	0.0424659	1.94938	0.000369293	0.00171715	1.48194	4.05283e-06	0.000175011										-2.36991	2.02368e-05	0.000499145
phzC1
phzD1
phzE1
phzF1
phzG1																6.19271	0.00036493	0.00998814
phzS	-2.68613	6.22156e-08	2.29505e-07	-2.4171	3.27052e-08	1.23235e-07	3.22988	6.22672e-14	1.24787e-12
pprB	2.72171	6.4595e-18	5.24291e-17	2.57316	8.10658e-24	7.08314e-23	2.34531	6.53226e-08	6.10614e-07
tadG	-2.05851	3.95565e-12	2.21207e-11	-1.91979	7.10865e-12	3.65954e-11	-1.34382	0.000359265	0.00167482
PA4298	-4.26031	0.0235122	0.0350552
tadD	-1.92589	0.000255401	0.000547719	-1.26612	0.0066243	0.0109085
tadC	-1.48752	0.00591825	0.00994062	-1.59435	0.00540582	0.00903635
tadA	-2.42226	6.45453e-05	0.000153316	-1.31398	0.00692322	0.0113525
rcpA	-0.933979	0.00363412	0.00635327	-1.6807	1.84488e-06	5.59235e-06				-0.728124	8.92794e-06	0.000373669	-0.642317	3.25236e-05	0.00125873	-0.877328	6.11015e-08	2.38907e-06				-0.518372	0.00040483	0.00832728
rcpC	1.27044	1.31139e-05	3.4517e-05
flp	5.14253	2.0596e-52	5.61991e-51	1.57229	1.57771e-07	5.47707e-07	2.46949	0.000641572	0.00277419							-0.99111	0.000175456	0.00510874
PA4311	2.93407	1.33216e-22	1.33709e-21	3.73251	3.45517e-60	8.11592e-59	3.13952	3.19824e-12	5.09373e-11
PA4384	-2.28714	1.68346e-06	5.1154e-06	-2.2205	2.11305e-05	5.41257e-05	-1.32205	0.0170604	0.041107
PA4498	-0.968678	0.00179969	0.00332054
pra	-1.85722	2.09907e-05	5.38147e-05	-2.28286	2.87768e-06	8.4493e-06
PA4648	-1.42958	0.00228308	0.00413101	-2.69621	1.93413e-05	4.99266e-05
PA4649	-6.41666	4.26014e-05	0.000104107	-3.52116	0.00244877	0.0044187
PA4650	-2.65029	0.0143683	0.0224473
PA4651	-2.04423	0.00533913	0.00902599
PA4652	-3.34154	6.05161e-12	3.32257e-11	-2.93913	2.48659e-10	1.14341e-09	-1.46771	0.000432934	0.00197918
PA4677	-1.05124	0.0161495	0.0249337	-1.51575	0.0016894	0.00315224	1.27675	0.000673622	0.00289205
PA4703	2.43416	2.65762e-13	1.61419e-12	1.99719	5.01292e-10	2.23869e-09
PA4738	1.45243	1.13225e-05	3.01822e-05
PA4739	3.14533	4.05588e-26	4.77731e-25	1.99928	4.80317e-11	2.34582e-10	2.86548	3.16175e-09	3.55517e-08
cueR							0.981871	0.0181291	0.043127
PA4869	-2.67263	3.02662e-09	1.30433e-08	-1.93227	4.58363e-07	1.49914e-06	-1.0883	0.0111591	0.0292072
osmE	5.12041	1.37843e-64	5.89361e-63	5.22512	9.40265e-125	7.18574e-123	4.49022	3.1871e-37	4.8081e-35
PA4880	2.27476	6.82726e-15	4.51547e-14	2.5485	1.43665e-24	1.28211e-23	1.68067	4.20748e-06	2.9523e-05
PA4916	-0.70377	0.0187752	0.0285652	-0.737288	0.00932013	0.0149796
PA4917
PA4925	2.01363	2.4459e-12	1.39656e-11	-0.923408	0.0111232	0.0177461
PA5027	2.99732	8.68978e-26	1.00182e-24	5.56068	8.864e-136	7.75743e-134	4.55385	8.13115e-39	1.42452e-36
phaC2				-1.54172	4.01744e-05	9.83693e-05
PA5059	-2.31915	4.44057e-05	0.000108175	-1.69094	0.000950254	0.00185805
PA5061	1.3847	0.000242323	0.000521941	1.29945	0.000432485	0.000899105	1.24141	0.00627713	0.0182403
rmlB	2.41343	3.42561e-17	2.66109e-16	1.99479	3.33087e-15	2.10399e-14	2.81249	1.39206e-16	3.58308e-15
rmlD	1.12881	0.00334281	0.00588951	1.65574	6.31837e-07	2.02382e-06	2.4302	1.10408e-08	1.13351e-07
rmlC	1.10581	0.00447415	0.00768817	2.03793	5.38674e-11	2.61435e-10	2.54559	3.32115e-11	4.74214e-10
PA5220	-1.25603	0.00265702	0.00474748	-0.905342	0.0227155	0.0340481	2.00323	4.09281e-08	3.94114e-07
PA5352	-2.70003	0.00171028	0.00317172	1.63843	1.89567e-05	4.89572e-05
glcF	-2.3968	0.000181619	0.00039934	2.44239	3.42314e-17	2.3874e-16
glcE	-1.90993	0.000407235	0.000840473	2.26677	7.24428e-17	4.98826e-16
glcD	-1.54666	5.89981e-06	1.64964e-05	1.55781	3.59862e-13	2.03822e-12
glcC				0.997741	0.000505925	0.00104022	1.37152	0.000218145	0.00107704
glyA1	-1.82787	0.0169249	0.0260083
PA5481
PA5482
